# Supplementary material for: Integrating Genomics and Transcriptomics to Identify Candidate Genes for Egg Production in Taihe Black-Bone Silky Fowls (Gallus gallus domesticus Brisson)
Source: Int J Mol Sci. 2024 Aug 29;25(17):9373. doi: 10.3390/ijms25179373 (PMC11395579; doi:10.3390/ijms25179373)
Supplement: Supplementary file 1 [file ijms-25-09373-s001.zip]

Archive with 5 entries (5 files):
- Figure S1.jpg
- Figure S2.jpg
- Figure S3.jpg
- Figure S4.jpg
- Table S1-S24.xlsx
