# Supplementary material for: Integrating Genomics and Transcriptomics to Identify Candidate Genes for Egg Production in Taihe Black-Bone Silky Fowls (Gallus gallus domesticus Brisson)
Source: Int J Mol Sci. 2024 Aug 29;25(17):9373. doi: 10.3390/ijms25179373 (PMC11395579; doi:10.3390/ijms25179373)
Supplement: Supplementary file 1 [file ijms-25-09373-s001.zip › Table S1-S24.xlsx]

## Sheet: Table S1
Table S1. Statistics results of egg production and body weight at 300 days between the HC and LC groups.
HC Group	Egg number	Weight (kg)	LC Group	Egg number	Weight (kg)
HC1	129	1.48	LC1	40	1.43
HC2	123	1.27	LC2	43	1.11
HC3	122	1.43	LC3	47	1.25
HC4	121	1.12	LC4	57	1.38
HC5	121	1.42	LC5	58	1.4
HC6	121	1.32	LC6	58	1.1
HC7	120	1.2	LC7	60	1.32
HC8	118	1.01	LC8	60	1.46
HC9	118	1.5	LC9	60	1.38
HC10	117	1.28	LC10	61	1.41
HC11	117	1.08	LC11	62	1.2
HC12	116	1.22	LC12	62	1.4
HC13	115	1.13	LC13	63	1.2
HC14	115	1.34	LC14	64	1.21
HC15	115	1.33	LC15	64	1.43
HC16	114	1.16	LC16	65	1.18
HC17	114	1.38	LC17	65	1.18
HC18	114	1.4	LC18	66	1.42
HC19	114	1.44	LC19	66	1.3
HC20	113	1.42	LC20	70	1.16
HC21	113	1.16	LC21	71	1.24
HC22	113	1.42	LC22	72	1.36
HC23	113	1.26	LC23	72	1.36
HC24	112	1.3	LC24	73	1.12
HC25	112	1.16	LC25	73	1.1
HC26	111	1.22	LC26	74	1.32
HC27	111	1.38	LC27	74	1.24
mean	116.4	1.29		62.96	1.28
P-value	<0.0001	>0.05

## Sheet: Table S2
Table S2. Summary of sequencing data quality.
Sample	Lane	Raw Data(G)	Clean Data(G)	Effective Rate(%)	Error Rate(%)	Q20(%)	Q30(%)	GC Content(%)
HC1	FKDO230624840-1A_222KMGLT4_L3	28.75	28.4	98.93	0.01	97.59	93.46	42.35
HC1	FKDO230624840-1A_2233W5LT4_L8			98.75	0.01	97.92	95.01	42.65
HC2	FKDO230624841-1A_222KMGLT4_L3	25.39	25.04	98.83	0.01	97.85	94.2	42.44
HC2	FKDO230624841-1A_2233W5LT4_L8			98.62	0.01	98.05	95.38	42.78
HC3	FKDO230624842-1A_222KMGLT4_L3	25.63	25.36	99.01	0.01	97.65	93.62	42.29
HC3	FKDO230624842-1A_222YHHLT4_L2			98.85	0.01	98.34	95.8	42.34
HC4	FKDO230624843-1A_222KMGLT4_L2	23.65	23.32	98.62	0.01	97.65	93.62	42.62
HC4	FKDO230624843-1A_222YHHLT4_L2			98.55	0.01	98.3	95.62	42.46
HC5	FKDO230624844-1A_222KMGLT4_L2	23.68	23.41	98.9	0.01	97.84	94.17	42.48
HC5	FKDO230624844-1A_222YHHLT4_L2			98.76	0.01	98.37	95.86	42.35
HC6	FKDO230624845-1A_222KMGLT4_L2	50.98	50.48	99.02	0.01	97.63	93.62	42.35
HC7	FKDO230624846-1A_222KMGLT4_L2	23.59	23.27	98.65	0.01	97.7	93.79	42.44
HC7	FKDO230624846-1A_222YHHLT4_L2			98.58	0.01	98.3	95.67	42.27
HC8	FKDO230624847-1A_222KMGLT4_L2	22.74	22.46	98.81	0.01	97.83	94.25	42.72
HC8	FKDO230624847-1A_222YHHLT4_L2			98.69	0.01	98.3	95.79	42.63
HC9	FKDO230624848-1A_222KMGLT4_L2	67.23	66.46	98.85	0.01	97.72	93.89	42.58
HC10	FKDO230624849-1A_222KMGLT4_L2	23.06	22.75	98.67	0.01	97.9	94.37	42.41
HC11	FKDO230624850-1A_222KMGLT4_L2	60.61	59.92	98.86	0.01	97.81	94.09	42.91
HC12	FKDO230624851-1A_222KMGLT4_L2	58.71	58.01	98.81	0.01	97.6	93.59	42.76
HC13	FKDO230624852-1A_222KMGLT4_L2	53.89	53.27	98.84	0.01	97.46	93.16	42.31
HC14	FKDO230624853-1A_222KMGLT4_L2	22.43	22.06	98.33	0.01	97.83	94.29	43.3
HC14	FKDO230624853-1A_222YHHLT4_L2			98.29	0.01	98.26	95.73	43.2
HC15	FKDO230624854-1A_222KMGLT4_L2	56.12	55.46	98.82	0.01	97.65	93.54	42.17
HC16	FKDO230624855-1A_222KMGLT4_L2	22.85	22.58	98.89	0.01	97.55	93.48	42.42
HC16	FKDO230624855-1A_222YHHLT4_L2			98.74	0.01	98.21	95.51	42.24
HC17	FKDO230624856-1A_222KMGLT4_L2	22.39	22.08	98.62	0.01	97.73	93.92	43.04
HC17	FKDO230624856-1A_222YHHLT4_L2			98.5	0.01	98.27	95.65	42.94
HC18	FKDO230624857-1A_222KMGLT4_L2	23.33	23.06	98.87	0.01	97.86	94.3	42.73
HC18	FKDO230624857-1A_222YHHLT4_L2			98.74	0.01	98.35	95.88	42.6
HC19	FKDO230624858-1A_222KMGLT4_L2	23.5	22.96	97.87	0.01	97.01	92.46	42.7
HC19	FKDO230624858-1A_222YHHLT4_L2			97.36	0.01	97.36	93.78	42.64
HC19	FKDO230624858-1A_2233THLT4_L4			97.83	0.02	96.28	90.89	42.53
HC20	FKDO230624859-1A_222KMGLT4_L2	23.55	23.33	99.09	0.01	97.74	93.93	42.46
HC20	FKDO230624859-1A_222YHHLT4_L2			98.93	0.01	98.33	95.76	42.33
HC21	FKDO230624860-1A_222KMGLT4_L2	22.47	22.21	98.86	0.01	97.8	94.15	42.41
HC21	FKDO230624860-1A_222YHHLT4_L2			98.74	0.01	98.31	95.79	42.28
HC22	FKDO230624861-1A_222KMGLT4_L2	22.34	22.03	98.64	0.01	97.9	94.31	42.42
HC22	FKDO230624861-1A_222YHHLT4_L2			98.58	0.01	98.41	95.93	42.32
HC23	FKDO230624862-1A_222KMGLT4_L2	23.59	23.25	98.56	0.01	97.71	93.95	42.93
HC24	FKDO230624863-1A_222KMGLT4_L2	66.89	66.1	98.82	0.01	97.55	93.5	42.89
HC25	FKDO230624864-1A_222KMGLT4_L2	22.66	22.42	98.92	0.01	97.86	94.26	42.82
HC25	FKDO230624864-1A_222YHHLT4_L2			98.78	0.01	98.34	95.83	42.73
HC26	FKDO230624865-1A_222KMGLT4_L2	22.44	22.2	98.91	0.01	97.84	94.26	42.64
HC26	FKDO230624865-1A_222YHHLT4_L2			98.79	0.01	98.32	95.83	42.55
HC27	FKDO230624866-1A_222KMGLT4_L2	22.05	21.79	98.85	0.01	97.83	94.19	42.81
HC27	FKDO230624866-1A_222YHHLT4_L2			98.72	0.01	98.32	95.79	42.72
LC1	FKDO230624869-1A_222KMGLT4_L2	22.76	22.48	98.82	0.01	97.78	94.11	42.94
LC1	FKDO230624869-1A_222YHHLT4_L2			98.68	0.01	98.27	95.71	42.84
LC2	FKDO230624870-1A_222KMGLT4_L2	35.72	35.31	98.84	0.01	97.8	94.11	42.52
LC3	FKDO230624871-1A_222KMGLT4_L2	22.83	22.61	99.05	0.01	97.89	94.35	42.54
LC3	FKDO230624871-1A_222YHHLT4_L2			98.89	0.01	98.36	95.9	42.42
LC4	FKDO230624872-1A_222KMGLT4_L2	22.77	22.54	99	0.01	98.16	95.09	42.66
LC4	FKDO230624872-1A_222YHHLT4_L2			98.85	0.01	98.46	96.19	42.64
LC5	FKDO230624873-1A_222KMGLT4_L2	23.66	23.37	98.82	0.01	97.81	94.19	43.2
LC5	FKDO230624873-1A_222YHHLT4_L2			98.66	0.01	98.28	95.73	43.1
LC6	FKDO230624874-1A_222KMGLT4_L2	23.9	23.63	98.91	0.01	97.72	93.89	43.09
LC6	FKDO230624874-1A_222YHHLT4_L2			98.76	0.01	98.3	95.72	43.01
LC7	FKDO230624875-1A_222KMGLT4_L2	22.37	22.1	98.82	0.01	97.73	93.99	42.55
LC7	FKDO230624875-1A_222YHHLT4_L2			98.68	0.01	98.25	95.66	42.43
LC8	FKDO230624876-1A_222KMGLT4_L2	23.42	23.09	98.56	0.01	97.75	94.02	42.72
LC9	FKDO230624877-1A_222KMGLT4_L1	27.56	27.22	98.77	0.01	98.06	94.79	42.65
LC10	FKDO230624878-1A_222KMGLT4_L1	49.04	48.52	98.93	0.01	97.8	94.04	42.43
LC11	FKDO230624879-1A_222KMGLT4_L1	50.14	49.54	98.8	0.01	97.69	93.7	42.29
LC12	FKDO230624880-1A_222KMGLT4_L1	23.02	22.76	98.93	0.01	97.82	94.12	42.37
LC12	FKDO230624880-1A_222YHHLT4_L2			98.86	0.01	98.2	95.46	42.35
LC13	FKDO230624881-1A_222KMGLT4_L1	48.57	48.05	98.94	0.01	97.92	94.4	42.37
LC14	FKDO230624882-1A_222KMGLT4_L1	55.97	55.35	98.89	0.01	98	94.58	42.78
LC15	FKDO230624883-1A_222KMGLT4_L1	22.32	22.09	98.98	0.01	98.03	94.68	42.41
LC15	FKDO230624883-1A_222YHHLT4_L2			98.87	0.01	98.31	95.77	42.42
LC16	FKDO230624884-1A_222KMGLT4_L1	22.32	22.1	98.99	0.01	97.97	94.51	42.47
LC16	FKDO230624884-1A_222YHHLT4_L2			98.9	0.01	98.27	95.65	42.48
LC17	FKDO230624885-1A_222KMGLT4_L1	22.19	21.95	98.9	0.01	98.12	94.93	42.3
LC17	FKDO230624885-1A_222YHHLT4_L2			98.82	0.01	98.37	95.92	42.33
LC18	FKDO230624886-1A_222KMGLT4_L8	22.48	22.21	98.82	0.01	97.41	93.03	42.53
LC18	FKDO230624886-1A_222YHHLT4_L2			98.72	0.01	98.32	95.74	42.59
LC19	FKDO230624887-1A_222KMGLT4_L8	60.73	60.08	98.93	0.01	97.32	92.77	42.41
LC20	FKDO230624888-1A_222KMGLT4_L8	25.26	24.93	98.69	0.01	97.55	93.43	42.25
LC21	FKDO230624889-1A_222KMGLT4_L1	25.93	25.61	98.78	0.01	97.98	94.58	42.79
LC22	FKDO230624890-1A_222KMGLT4_L1	21.91	21.61	98.61	0.01	97.99	94.63	42.81
LC23	FKDO230624891-1A_222KMGLT4_L8	25.69	25.37	98.78	0.01	97.43	93.13	42.98
LC24	FKDO230624892-1A_222KMGLT4_L8	22.43	22.11	98.54	0.01	97.39	93	42.82
LC25	FKDO230624893-1A_222KMGLT4_L8	52.42	51.83	98.88	0.01	97.28	92.74	42.36
LC26	FKDO230624894-1A_222KMGLT4_L8	22.37	22.13	98.96	0.01	97.47	93.26	42.42
LC26	FKDO230624894-1A_222YHHLT4_L2			98.85	0.01	98.31	95.8	42.49
LC27	FKDO230624895-1A_222KMGLT4_L1	24.28	23.95	98.64	0.01	98.06	94.81	42.7

## Sheet: Table S3
Table S3. Sequencing depth and coverage statistics.
Sample	Mapped reads	Total reads	Mapping rate (%)	Average depth(X)	Coverage at least 1X (%)	Coverage at least 4X (%)
HC1	187850043	189301298	99.23	19.01	92.36	89.45
HC2	165640819	166906632	99.24	17.14	92.13	88.99
HC3	168028310	169034912	99.4	15.68	91.96	88.63
HC4	154499983	155474126	99.37	15.84	91.92	88.51
HC5	155088917	156053254	99.38	16.1	91.85	88.56
HC6	334469312	336530548	99.39	34.81	93.07	90.88
HC7	154161755	155126196	99.38	15.4	91.91	88.4
HC8	148806933	149755556	99.37	15.4	92.02	88.55
HC9	440088937	443052898	99.33	45.64	93.24	91.22
HC10	150767919	151688182	99.39	16.27	91.9	88.62
HC11	396790367	399451436	99.33	41.78	93.19	91.14
HC12	384115873	386752538	99.32	40.08	93.27	91.18
HC13	352809526	355134454	99.35	37.25	93.22	91.08
HC14	145878203	147037876	99.21	14.77	91.92	88.04
HC15	367230826	369711238	99.33	40.24	93.27	91.16
HC16	149633143	150554066	99.39	14.66	92.04	88.39
HC17	146177933	147173688	99.32	16.3	91.96	88.66
HC18	152781136	153760328	99.36	15.98	92.07	88.83
HC19	151430391	153074654	98.93	15.16	92.12	88.57
HC20	154580542	155503892	99.41	16.17	91.99	88.7
HC21	147163127	148085408	99.38	15.13	91.85	88.35
HC22	146002690	146867688	99.41	15.61	91.94	88.52
HC23	153757106	155030928	99.18	16.06	91.94	88.63
HC24	437629522	440685364	99.31	45.89	93.28	91.29
HC25	148485226	149438728	99.36	15.79	91.92	88.56
HC26	147056705	147971788	99.38	15.47	91.93	88.5
HC27	144277306	145248838	99.33	15.3	91.97	88.49
LC1	148819548	149895012	99.28	15.45	91.93	88.46
LC2	233993515	235403926	99.4	25.26	92.62	90.19
LC3	149826268	150721124	99.41	15.58	91.92	88.54
LC4	149317649	150248392	99.38	16.71	91.73	88.61
LC5	154734579	155797722	99.32	16.45	92.09	88.84
LC6	156507591	157508926	99.36	16.28	92.13	88.85
LC7	146396419	147323400	99.37	15.32	91.98	88.52
LC8	152888114	153902452	99.34	16.75	92.04	88.87
LC9	180384990	181465654	99.4	17.42	92.21	89.19
LC10	321445908	323434012	99.39	30.47	93	90.73
LC11	328218865	330234576	99.39	31.63	93.06	90.77
LC12	150834049	151765620	99.39	14.31	92.07	88.37
LC13	318442791	320338388	99.41	30.82	92.89	90.65
LC14	366561978	368979982	99.34	36.88	93.17	91.07
LC15	146394272	147254172	99.42	14.17	91.79	88.03
LC16	146425681	147308936	99.4	14.38	91.87	88.19
LC17	145489773	146315230	99.44	14.22	91.8	88.06
LC18	147056257	148054818	99.33	15.91	91.98	88.62
LC19	397845947	400544298	99.33	41.68	93.33	91.2
LC20	165184310	166224624	99.37	17.03	91.99	88.84
LC21	169670156	170734248	99.38	16.4	92.05	88.81
LC22	143116607	144064474	99.34	14.41	91.99	88.3
LC23	167971876	169161670	99.3	17.77	92.37	89.29
LC24	146356391	147372970	99.31	15.68	91.99	88.58
LC25	343149962	345530720	99.31	35.71	93.17	90.95
LC26	146548856	147529010	99.34	15.06	91.91	88.42
LC27	158674770	159676554	99.37	15.4	92.06	88.62

## Sheet: Table S4
Table S4. Statistics of exonic SNP detection and annotation results.
#LINE_ID	TYPE of MUTATION	ANNOTATION	CHROM	POS1	POS2	REF	ALT	AF1	QUAL	DP	CHROM	POS	ID	REF	ALT	QUAL	FILTER	INFO	FORMAT	H1	H2	description	HC23	HC24	HC25	HC26	HC27	LC1	LC2	LC3	LC4	LC5	LC6	LC7	LC8	LC9	LC10	LC11	LC12	LC13	LC14	LC15	LC16	LC17	LC18	LC19	LC20	LC21	LC22
line5872018	synonymous SNV	gene:ENSGALG00000001382:transcript:ENSGALT00000002104:exon16:c.T1884C:p.F628F,gene:ENSGALG00000001382:transcript:ENSGALT00000070492:exon17:c.T2007C:p.F669F,gene:ENSGALG00000001382:transcript:ENSGALT00000066946:exon14:c.T1323C:p.F441F,	21	2021126	2021126	T	C	0.5	222	26	21	2021126	.	T	C	222	.	DP=28;VDB=0.91409;SGB=-0.686358;RPB=0.826565;MQB=0.00314512;MQSB=0.99262;BQB=1;MQ0F=0;ICB=1;HOB=0.5;AC=1;AN=2;DP4=2,10,4,10;MQ=45	GT:PL:AD	.	0/1:255,0,224:12,14	CDC2L1,CDC2L1,CDC2L1	78162	82610	76135	76671	77846	77554	80074	77145	76584	78143	77561	75089	76952	78080	81091	80606	75712	80172	81372	73006	74762	75167	76529	81921	76472	77033	76527
line2795144	nonsynonymous SNV	gene:ENSGALG00000016174:transcript:ENSGALT00000072237:exon10:c.C992T:p.P331L,gene:ENSGALG00000016174:transcript:ENSGALT00000031649:exon11:c.C1043T:p.P348L,	3	83432319	83432319	C	T	0.5	86	9	3	83432319	.	C	T	86	.	DP=9;VDB=0.87268;SGB=-0.556411;RPB=0.89338;MQB=0.162433;MQSB=0.924584;BQB=0.974597;MQ0F=0;ICB=1;HOB=0.5;AC=1;AN=2;DP4=4,1,2,2;MQ=45	GT:PL:AD	.	0/1:119,0,139:5,4	LMBRD1,LMBRD1	161	141	133	146	135	153	146	133	138	142	142	131	150	136	160	148	152	139	146	127	120	124	128	161	146	145	138
line6475915	nonsynonymous SNV	gene:ENSGALG00000032394:transcript:ENSGALT00000046332#AADN04002423.1#12429:exon1:c.T435G:p.C145W,gene:ENSGALG00000032394:transcript:ENSGALT00000081152#AADN04002423.1#12427:exon1:c.T435G:p.C145W,	AADN04002423.1	15633	15633	A	C	0.5	32.2795	12	AADN04002423.1	15633	.	A	C	32.2795	.	DP=12;VDB=0.958817;SGB=-0.616816;RPB=0.931779;MQB=0.71154;MQSB=0.6;BQB=0.864013;MQ0F=0.416667;ICB=1;HOB=0.5;AC=1;AN=2;DP4=1,5,1,5;MQ=20	GT:PL:AD	0/1:65,0,90:6,6	.	SEPW1,SEPW1	56	72	48	46	54	59	54	51	54	55	51	54	53	48	62	57	53	53	57	45	49	44	52	62	51	55	57
line4639542	nonsynonymous SNV	gene:ENSGALG00000010740:transcript:ENSGALT00000058611:exon7:c.G796A:p.V266I,gene:ENSGALG00000010740:transcript:ENSGALT00000017477:exon8:c.G796A:p.V266I,gene:ENSGALG00000010740:transcript:ENSGALT00000065686:exon8:c.G709A:p.V237I,	8	25180342	25180342	C	T	0.5	135	14	8	25180342	.	C	T	135	.	DP=15;VDB=0.264054;SGB=-0.616816;RPB=0.301194;MQB=0.740818;MQSB=0.375311;BQB=0.875173;MQ0F=0;ICB=1;HOB=0.5;AC=1;AN=2;DP4=2,6,3,3;MQ=43	GT:PL:AD	0/1:168,0,194:8,6	.	YIPF1,YIPF1,YIPF1	56684	58384	55833	56806	57088	56891	58037	56377	55730	57293	56154	55274	56485	56866	57536	57712	56100	57527	57942	54414	55045	55848	55877	57794	56083	56482	56262
line6427145	synonymous SNV	gene:ENSGALG00000036029:transcript:ENSGALT00000069566#AADN04000624.1#95686:exon1:c.T387C:p.S129S,	AADN04000624.1	96073	96073	T	C	0.5	151	28	AADN04000624.1	96073	.	T	C	151	.	DP=31;VDB=0.926773;SGB=-0.692562;RPB=0.797953;MQB=0.0418367;MQSB=0.939662;BQB=0.985992;MQ0F=0;ICB=1;HOB=0.5;AC=1;AN=2;DP4=4,2,13,9;MQ=24	GT:PL:AD	0/1:184,0,100:6,22	.	-	21496	22946	20963	21190	21495	21504	21850	21306	21152	21975	21245	20959	21406	21476	22183	21878	20857	22024	22258	20290	20636	20884	21256	22327	21070	21374	21175
line3575261	synonymous SNV	gene:ENSGALG00000043016:transcript:ENSGALT00000062959:exon9:c.T1329C:p.S443S,	5	24319	24319	T	C	1	225	16	5	24319	.	T	C	225	.	DP=17;VDB=0.833827;SGB=-0.689466;MQSB=0.522814;MQ0F=0;AC=2;AN=2;DP4=0,0,6,10;MQ=41	GT:PL:AD	1/1:255,48,0:0,16	1/1:255,54,0:0,18	-	12	14	7	12	12	12	7	13	8	12	7	21	11	12	15	7	12	7	7	9	12	15	12	7	7	11	7
line5417242	nonsynonymous SNV	gene:ENSGALG00000030887:transcript:ENSGALT00000074745:exon2:c.T290C:p.V97A,	14	8635217	8635217	T	C	1	225	15	14	8635217	.	T	C	225	.	DP=16;VDB=0.468588;SGB=-0.688148;MQSB=0.948127;MQ0F=0;AC=2;AN=2;DP4=0,0,11,4;MQ=44	GT:PL:AD	1/1:255,45,0:0,15	1/1:255,57,0:0,19	-	2415146	2528659	2373813	2405865	2409171	2394819	2502460	2406362	2374678	2436474	2402653	2359637	2401753	2420162	2476360	2489824	2371215	2484297	2504653	2308726	2354490	2372933	2385864	2520067	2396607	2385982	2361907
line6201908	synonymous SNV	gene:ENSGALG00000003605:transcript:ENSGALT00000074358:exon10:c.A2202G:p.S734S,gene:ENSGALG00000003605:transcript:ENSGALT00000005708:exon11:c.A2835G:p.S945S,	Z	11402450	11402450	A	G	1	225	13	Z	11402450	.	A	G	225	.	DP=13;VDB=0.334994;SGB=-0.683931;MQSB=0.961166;MQ0F=0;AC=2;AN=2;DP4=0,0,7,6;MQ=46	GT:PL:AD	1/1:255,39,0:0,13	1/1:232,24,0:0,8	-,-	237	251	240	236	262	245	247	228	238	250	248	257	218	229	246	262	222	253	248	217	246	220	209	247	229	246	246
line961843	synonymous SNV	gene:ENSGALG00000016872:transcript:ENSGALT00000027260:exon6:c.G396T:p.S132S,	1	144209331	144209331	C	A	0.5	169	19	1	144209331	.	C	A	169	.	DP=21;VDB=0.762398;SGB=-0.670168;RPB=0.904084;MQB=0.300192;MQSB=0.925071;BQB=0.569308;MQ0F=0;ICB=1;HOB=0.5;AC=1;AN=2;DP4=6,3,7,3;MQ=41	GT:PL:AD	0/1:202,0,220:9,10	1/1:252,36,0:0,12	PCCA	72280	75691	70521	71265	71737	71932	74185	71566	71211	72207	71300	69542	71262	72315	74790	74903	70526	73795	75190	68683	69672	70209	70843	75482	71269	71275	70819
line2946020	nonsynonymous SNV	gene:ENSGALG00000016509:transcript:ENSGALT00000026634:exon25:c.G2721C:p.E907D,gene:ENSGALG00000016509:transcript:ENSGALT00000078709:exon14:c.G1509C:p.E503D,	3	104842521	104842521	G	C	0.5	74	14	3	104842521	.	G	C	74	.	DP=16;VDB=0.0846253;SGB=-0.556411;RPB=0.367879;MQB=0.0183156;MQSB=0.967216;BQB=1;MQ0F=0;ICB=1;HOB=0.5;AC=1;AN=2;DP4=6,4,2,2;MQ=48	GT:PL:AD	0/1:107,0,246:10,4	0/1:255,0,217:10,12	IFT172,IFT172	4292	4657	4205	4243	4328	4306	4439	4217	4167	4389	4208	4200	4357	4273	4421	4589	4131	4422	4613	3860	4093	4151	4227	4463	4301	4299	4206
line5770688	synonymous SNV	gene:ENSGALG00000005549:transcript:ENSGALT00000079350:exon2:c.A219G:p.Q73Q,gene:ENSGALG00000005549:transcript:ENSGALT00000008901:exon1:c.A219G:p.Q73Q,gene:ENSGALG00000005549:transcript:ENSGALT00000054042:exon1:c.A219G:p.Q73Q,gene:ENSGALG00000005549:transcript:ENSGALT00000077467:exon2:c.A201G:p.Q67Q,	19	8767326	8767326	A	G	1	225	22	19	8767326	.	A	G	225	.	DP=23;VDB=0.447224;SGB=-0.692562;MQSB=1;MQ0F=0;AC=2;AN=2;DP4=0,0,17,5;MQ=46	GT:PL:AD	1/1:255,66,0:0,22	0/1:141,0,231:9,5	CUEDC1,CUEDC1,CUEDC1,CUEDC1	3140923	3299764	3077681	3139129	3102921	3095205	3249624	3132390	3110827	3161499	3147628	3050240	3128872	3153628	3224568	3261840	3063411	3236380	3280321	3001858	3054455	3087091	3098028	3303089	3100622	3106675	3073872
line372573	nonsynonymous SNV	gene:ENSGALG00000012756:transcript:ENSGALT00000020817:exon10:c.A1324G:p.S442G,	1	55428935	55428935	T	C	1	225	14	1	55428935	.	T	C	225	.	DP=14;VDB=0.717994;SGB=-0.686358;MQSB=0.834543;MQ0F=0;AC=2;AN=2;DP4=0,0,7,7;MQ=35	GT:PL:AD	1/1:255,42,0:0,14	1/1:244,33,0:0,11	PARPBP	38963	41130	38342	38876	39173	38987	39940	38894	38452	39072	38990	37937	38547	39127	40071	40316	38280	40206	40768	37346	38360	38539	38647	40639	39038	38741	38425
line6238669	synonymous SNV	gene:ENSGALG00000014960:transcript:ENSGALT00000024127:exon7:c.T795C:p.S265S,	Z	23840189	23840189	T	C	1	108	4	Z	23840189	.	T	C	108	.	DP=4;VDB=0.510154;SGB=-0.556411;MQSB=1;MQ0F=0;AC=2;AN=2;DP4=0,0,1,3;MQ=46	GT:PL:AD	1/1:138,12,0:0,4	1/1:255,36,0:0,12	-	8207	8745	7939	8039	8181	8221	8311	8049	8069	8403	8101	7806	8077	8244	8495	8376	7916	8385	8509	7557	7659	7865	7960	8620	8031	8086	7963
line2758175	nonsynonymous SNV	gene:ENSGALG00000015733:transcript:ENSGALT00000025373:exon30:c.G4204T:p.D1402Y,	3	75752687	75752687	G	T	0.5	173	21	3	75752687	.	G	T	173	.	DP=21;VDB=0.993485;SGB=-0.662043;RPB=0.206329;MQB=0.000633889;MQSB=0.815018;BQB=0.913101;MQ0F=0;ICB=1;HOB=0.5;AC=1;AN=2;DP4=6,6,6,3;MQ=48	GT:PL:AD	0/1:206,0,255:12,9	.	-	115	129	117	133	117	122	127	124	124	111	116	114	126	117	128	116	122	136	145	124	103	123	125	135	118	141	119
line5729746	nonsynonymous SNV	gene:ENSGALG00000001917:transcript:ENSGALT00000040256:exon1:c.A124G:p.S42G,	19	4196297	4196297	A	G	1	134	6	19	4196297	.	A	G	134	.	DP=8;VDB=0.0020015;SGB=-0.616816;MQSB=0.875;MQ0F=0;AC=2;AN=2;DP4=0,0,4,2;MQ=34	GT:PL:AD	.	1/1:164,18,0:0,6	-	71	82	73	77	73	71	79	74	65	76	74	68	59	73	75	76	81	71	74	71	69	74	67	68	63	75	74
line2197189	nonsynonymous SNV	gene:ENSGALG00000034348:transcript:ENSGALT00000064875:exon25:c.C3329A:p.T1110N,	2	138121338	138121338	G	T	0.5	176	12	2	138121338	.	G	T	176	.	DP=14;VDB=0.9326;SGB=-0.662043;RPB=1;MQB=0.25042;MQSB=0.813189;BQB=0.962269;MQ0F=0;ICB=1;HOB=0.5;AC=1;AN=2;DP4=2,1,4,5;MQ=41	GT:PL:AD	0/1:210,0,78:3,9	0/1:130,0,166:6,5	ATAD2	4139100	4334033	4060706	4128739	4110946	4092550	4278747	4124527	4085493	4168981	4132051	4027724	4117273	4150639	4243948	4278093	4049865	4255933	4302453	3955636	4028722	4066699	4084236	4329429	4094447	4093045	4053094
line5574458	synonymous SNV	gene:ENSGALG00000007079:transcript:ENSGALT00000057828:exon2:c.G1185A:p.E395E,	17	3571276	3571276	G	A	0.5	222	22	17	3571276	.	G	A	222	.	DP=22;VDB=0.757462;SGB=-0.686358;RPB=0.997674;MQB=0.057656;MQSB=0.851213;BQB=0.985548;MQ0F=0;ICB=1;HOB=0.5;AC=1;AN=2;DP4=5,3,4,10;MQ=43	GT:PL:AD	0/1:255,0,177:8,14	0/1:139,0,255:16,6	PAPPA	1697655	1789185	1665290	1693938	1681597	1677481	1760777	1692348	1675954	1711069	1696372	1653557	1691012	1704095	1746203	1762559	1658869	1751881	1773794	1620645	1651002	1666539	1675537	1785603	1679613	1677521	1658650
line6031974	synonymous SNV	gene:ENSGALG00000032824:transcript:ENSGALT00000059273:exon1:c.G54A:p.P18P,	25	2017921	2017921	C	T	1	200	22	25	2017921	.	C	T	200	.	DP=22;VDB=0.468316;SGB=-0.69168;RPB=0.287654;MQB=0.603761;MQSB=0.256996;BQB=0.989755;MQ0F=0.0454545;AC=2;AN=2;DP4=0,3,12,7;MQ=22	GT:PL:AD	1/1:227,24,0:3,19	.	-	2.438	2.422	2.438	2.437	2.445	2.44	2.43	2.437	2.438	2.436	2.436	2.436	2.435	2.436	2.43	2.427	2.441	2.429	2.426	2.441	2.44	2.44	2.438	2.425	2.438	2.44	2.444
line5361246	synonymous SNV	gene:ENSGALG00000003378:transcript:ENSGALT00000005338:exon13:c.C1407A:p.T469T,	14	948995	948995	G	T	0.5	159	16	14	948995	.	G	T	159	.	DP=16;VDB=0.208567;SGB=-0.651104;RPB=0.243713;MQB=0.00352788;MQSB=0.998622;BQB=0.915545;MQ0F=0;ICB=1;HOB=0.5;AC=1;AN=2;DP4=4,4,4,4;MQ=46	GT:PL:AD	0/1:192,0,208:8,8	1/1:232,24,0:0,8	USP42	2.518	2.636	2.349	2.555	2.516	2.478	2.67	2.518	2.423	2.596	2.509	2.31	2.461	2.518	2.558	2.623	2.426	2.567	2.658	2.196	2.356	2.456	2.394	2.648	2.399	2.443	2.439
line5103668	synonymous SNV	gene:ENSGALG00000000059:transcript:ENSGALT00000000074:exon1:c.G33A:p.Q11Q,	11	19086675	19086675	G	A	1	44.4146	4	11	19086675	.	G	A	44.4146	.	DP=5;VDB=0.992732;SGB=-0.556411;MQSB=1;MQ0F=0;AC=2;AN=2;DP4=0,0,2,2;MQ=29	GT:PL:AD	1/1:74,12,0:0,4	.	-	5836755	6123218	5725996	5822677	5792543	5770031	6039524	5816875	5761447	5880050	5828423	5681281	5808285	5854734	5990151	6040652	5708734	6007814	6076247	5576281	5679724	5733238	5759773	6115032	5774060	5770566	5711744
line5495584	synonymous SNV	gene:ENSGALG00000003318:transcript:ENSGALT00000005257:exon2:c.A303G:p.E101E,	15	5024829	5024829	T	C	1	225	13	15	5024829	.	T	C	225	.	DP=14;VDB=0.857521;SGB=-0.683931;MQSB=0.180092;MQ0F=0;AC=2;AN=2;DP4=0,0,4,9;MQ=42	GT:PL:AD	1/1:255,39,0:0,13	0/1:186,0,255:12,9	SNRNP35
line2793261	nonsynonymous SNV	gene:ENSGALG00000043584:transcript:ENSGALT00000059331:exon30:c.C2354T:p.P785L,	3	83179154	83179154	G	A	0.5	164	20	3	83179154	.	G	A	164	.	DP=22;VDB=0.872557;SGB=-0.662043;RPB=0.705248;MQB=0.00194935;MQSB=0.992376;BQB=1;MQ0F=0;ICB=1;HOB=0.5;AC=1;AN=2;DP4=3,8,3,6;MQ=46	GT:PL:AD	.	0/1:197,0,242:11,9	COL19A1
line2045579	synonymous SNV	gene:ENSGALG00000038395:transcript:ENSGALT00000075209:exon1:c.A78C:p.A26A,gene:ENSGALG00000038395:transcript:ENSGALT00000050187:exon1:c.A78C:p.A26A,	2	115308765	115308765	T	G	1	225	21	2	115308765	.	T	G	225	.	DP=22;VDB=0.557736;SGB=-0.692352;MQSB=0.141662;MQ0F=0;AC=2;AN=2;DP4=0,0,7,14;MQ=44	GT:PL:AD	1/1:255,63,0:0,21	0/1:165,0,200:8,6	PDE7A,PDE7A
line6232478	nonsynonymous SNV	gene:ENSGALG00000010173:transcript:ENSGALT00000049437:exon1:c.A55C:p.I19L,	Z	26606043	26606043	A	C	1	217	9	Z	26606043	.	A	C	217	.	DP=9;VDB=0.32275;SGB=-0.662043;MQSB=0.924584;MQ0F=0;AC=2;AN=2;DP4=0,0,6,3;MQ=46	GT:PL:AD	.	1/1:247,27,0:0,9	KCNV2
line2912379	synonymous SNV	gene:ENSGALG00000016461:transcript:ENSGALT00000026560:exon14:c.T984G:p.A328A,	3	99403667	99403667	T	G	0.5	201	15	3	99403667	.	T	G	201	.	DP=15;VDB=0.148495;SGB=-0.680642;RPB=0.513417;MQB=0.809825;MQSB=0.618783;BQB=0.846482;MQ0F=0;ICB=1;HOB=0.5;AC=1;AN=2;DP4=1,2,9,3;MQ=41	GT:PL:AD	0/1:236,0,57:3,12	0/1:146,0,22:1,5	DDX1
line3734381	synonymous SNV	gene:ENSGALG00000029454:transcript:ENSGALT00000053895:exon4:c.C285T:p.P95P,	5	25442513	25442513	G	A	0.5	215	21	5	25442513	.	G	A	215	.	DP=22;VDB=0.424843;SGB=-0.676189;RPB=0.835995;MQB=0.000553084;MQSB=0.8274;BQB=0.939898;MQ0F=0;ICB=1;HOB=0.5;AC=1;AN=2;DP4=7,3,6,5;MQ=46	GT:PL:AD	0/1:248,0,223:10,11	.	-
line5604112	synonymous SNV	gene:ENSGALG00000002955:transcript:ENSGALT00000004669:exon8:c.C1074T:p.N358N,gene:ENSGALG00000002955:transcript:ENSGALT00000057771:exon12:c.C1230T:p.N410N,gene:ENSGALG00000002955:transcript:ENSGALT00000060626:exon9:c.C1068T:p.N356N,gene:ENSGALG00000002955:transcript:ENSGALT00000070493:exon9:c.C1119T:p.N373N,	17	7453997	7453997	C	T	0.5	158	13	17	7453997	.	C	T	158	.	DP=13;VDB=0.559649;SGB=-0.636426;RPB=0.695312;MQB=0.0102252;MQSB=0.920266;BQB=0.961166;MQ0F=0;ICB=1;HOB=0.5;AC=1;AN=2;DP4=3,3,4,3;MQ=47	GT:PL:AD	0/1:191,0,167:6,7	0/1:171,0,229:9,7	ADAMTSL2,ADAMTSL2,ADAMTSL2,ADAMTSL2
line4071021	synonymous SNV	gene:ENSGALG00000004465:transcript:ENSGALT00000050188:exon3:c.C354T:p.C118C,gene:ENSGALG00000004465:transcript:ENSGALT00000051956:exon4:c.C354T:p.C118C,gene:ENSGALG00000004465:transcript:ENSGALT00000007105:exon3:c.C354T:p.C118C,	6	11531265	11531265	C	T	0.5	129	23	6	11531265	.	C	T	129	.	DP=24;VDB=0.730559;SGB=-0.670168;RPB=0.554914;MQB=0.00138612;MQSB=0.915742;BQB=1;MQ0F=0;ICB=1;HOB=0.5;AC=1;AN=2;DP4=9,4,6,4;MQ=42	GT:PL:AD	0/1:162,0,255:13,10	0/1:195,0,203:8,9	PALD1,PALD1,PALD1
line1584681	nonsynonymous SNV	gene:ENSGALG00000011734:transcript:ENSGALT00000019167:exon1:c.T20C:p.L7P,	2	42870237	42870237	A	G	1	225	16	2	42870237	.	A	G	225	.	DP=17;VDB=0.571893;SGB=-0.689466;MQSB=0.9986;MQ0F=0;AC=2;AN=2;DP4=0,0,9,7;MQ=45	GT:PL:AD	1/1:255,48,0:0,16	1/1:255,69,0:0,23	CCR8L
line319084	nonsynonymous SNV	gene:ENSGALG00000011742:transcript:ENSGALT00000019175:exon1:c.G7A:p.V3M,	1	48069996	48069996	G	A	0.5	181	16	1	48069996	.	G	A	181	.	DP=19;VDB=0.437652;SGB=-0.662043;RPB=0.965592;MQB=0.00385331;MQSB=0.979844;BQB=0.539212;MQ0F=0;ICB=1;HOB=0.5;AC=1;AN=2;DP4=1,6,2,7;MQ=45	GT:PL:AD	.	0/1:214,0,162:7,9	ART4
line5659959	synonymous SNV	gene:ENSGALG00000002108:transcript:ENSGALT00000003290:exon22:c.C3255T:p.S1085S,	18	4610294	4610294	C	T	1	225	13	18	4610294	.	C	T	225	.	DP=15;VDB=0.0365336;SGB=-0.683931;MQSB=0.899815;MQ0F=0;AC=2;AN=2;DP4=0,0,6,7;MQ=43	GT:PL:AD	1/1:255,39,0:0,13	.	-
line1369798	synonymous SNV	gene:ENSGALG00000006542:transcript:ENSGALT00000010570:exon10:c.T1194C:p.D398D,gene:ENSGALG00000006542:transcript:ENSGALT00000069388:exon10:c.T1194C:p.D398D,	2	9540283	9540283	A	G	0.5	161	15	2	9540283	.	A	G	161	.	DP=17;VDB=0.758178;SGB=-0.676189;RPB=0.900862;MQB=0.0330712;MQSB=0.114218;BQB=0.658617;MQ0F=0;ICB=1;HOB=0.5;AC=1;AN=2;DP4=1,3,6,5;MQ=37	GT:PL:AD	0/1:194,0,109:4,11	.	ESYT2,ESYT2
line1488564	nonsynonymous SNV	gene:ENSGALG00000010722:transcript:ENSGALT00000051912:exon1:c.C20G:p.T7S,	2	26675342	26675342	C	G	0.5	180	26	2	26675342	.	C	G	180	.	DP=28;VDB=0.822345;SGB=-0.680642;RPB=0.71275;MQB=8.8427e-05;MQSB=0.991815;BQB=0.8761;MQ0F=0;ICB=1;HOB=0.5;AC=1;AN=2;DP4=7,7,6,6;MQ=43	GT:PL:AD	0/1:213,0,255:14,12	0/1:229,0,149:6,11	-
line5518005	nonsynonymous SNV	gene:ENSGALG00000005824:transcript:ENSGALT00000009356:exon9:c.C1565T:p.T522I,	15	7882346	7882346	G	A	0.5	167	17	15	7882346	.	G	A	167	.	DP=20;VDB=0.939334;SGB=-0.662043;RPB=0.600245;MQB=0.156946;MQSB=0.91051;BQB=0.91051;MQ0F=0;ICB=1;HOB=0.5;AC=1;AN=2;DP4=5,3,4,5;MQ=39	GT:PL:AD	0/1:200,0,198:8,9	0/1:175,0,207:8,7	SUSD2
line2325748	synonymous SNV	gene:ENSGALG00000008957:transcript:ENSGALT00000039625:exon1:c.T66C:p.T22T,	3	8773777	8773777	T	C	1	225	21	3	8773777	.	T	C	225	.	DP=22;VDB=0.397587;SGB=-0.692352;MQSB=0.926456;MQ0F=0;AC=2;AN=2;DP4=0,0,9,12;MQ=41	GT:PL:AD	1/1:255,63,0:0,21	0/1:134,0,196:7,6	MSH6
line4668743	nonsynonymous SNV	gene:ENSGALG00000011301:transcript:ENSGALT00000018434:exon12:c.G1336A:p.V446M,	8	29091739	29091739	C	T	0.5	222	20	8	29091739	.	C	T	222	.	DP=23;VDB=0.143159;SGB=-0.683931;RPB=0.951005;MQB=0.00150344;MQSB=0.875769;BQB=0.875769;MQ0F=0;ICB=1;HOB=0.5;AC=1;AN=2;DP4=2,5,5,8;MQ=47	GT:PL:AD	0/1:255,0,175:7,13	.	LRRC40
line4586574	nonsynonymous SNV	gene:ENSGALG00000008658:transcript:ENSGALT00000033316:exon9:c.C703A:p.L235M,	8	16246724	16246724	C	A	0.5	145	8	8	16246724	.	C	A	145	.	DP=9;VDB=0.943125;SGB=-0.616816;RPB=0.666667;MQB=0.166667;MQSB=0.868321;BQB=1;MQ0F=0;ICB=1;HOB=0.5;AC=1;AN=2;DP4=1,1,3,3;MQ=47	GT:PL:AD	0/1:179,0,56:2,6	0/1:221,0,249:10,9	-
line2048963	synonymous SNV	gene:ENSGALG00000030843:transcript:ENSGALT00000076291:exon3:c.T435C:p.P145P,	2	115729672	115729672	A	G	1	225	16	2	115729672	.	A	G	225	.	DP=16;VDB=0.182473;SGB=-0.689466;MQSB=0.887703;MQ0F=0;AC=2;AN=2;DP4=0,0,10,6;MQ=39	GT:PL:AD	1/1:255,48,0:0,16	1/1:255,60,0:0,20	COPS5
line5181745	synonymous SNV	gene:ENSGALG00000006787:transcript:ENSGALT00000072385:exon3:c.T501C:p.N167N,gene:ENSGALG00000006787:transcript:ENSGALT00000010978:exon2:c.T798C:p.N266N,	12	11564805	11564805	T	C	0.5	212	18	12	11564805	.	T	C	212	.	DP=19;VDB=0.889569;SGB=-0.683931;RPB=0.885629;MQB=0.00590723;MQSB=0.994377;BQB=1;MQ0F=0;ICB=1;HOB=0.5;AC=1;AN=2;DP4=4,1,10,3;MQ=42	GT:PL:AD	0/1:246,0,115:5,13	1/1:255,66,0:0,22	CCDC71,CCDC71
line3937943	nonsynonymous SNV	gene:ENSGALG00000012095:transcript:ENSGALT00000019758:exon3:c.A274G:p.S92G,	5	55632710	55632710	A	G	1	225	12	5	55632710	.	A	G	225	.	DP=14;VDB=0.391706;SGB=-0.680642;MQSB=0.382304;MQ0F=0;AC=2;AN=2;DP4=0,0,9,3;MQ=36	GT:PL:AD	1/1:255,36,0:0,12	1/1:255,72,0:0,24	C14orf105
line5770014	synonymous SNV	gene:ENSGALG00000005468:transcript:ENSGALT00000008784:exon13:c.T1884C:p.P628P,gene:ENSGALG00000005468:transcript:ENSGALT00000076925:exon13:c.T1962C:p.P654P,gene:ENSGALG00000005468:transcript:ENSGALT00000055858:exon12:c.T1659C:p.P553P,gene:ENSGALG00000005468:transcript:ENSGALT00000054440:exon14:c.T2187C:p.P729P,	19	8634932	8634932	A	G	0.5	184	18	19	8634932	.	A	G	184	.	DP=22;VDB=0.980187;SGB=-0.662043;RPB=0.924089;MQB=0.0208913;MQSB=0.28276;BQB=0.907133;MQ0F=0;ICB=1;HOB=0.5;AC=1;AN=2;DP4=4,5,5,4;MQ=46	GT:PL:AD	0/1:217,0,239:9,9	.	SYNRG,SYNRG,SYNRG,SYNRG
line6390503	synonymous SNV	gene:ENSGALG00000036177:transcript:ENSGALT00000067104#KQ759483.1#490606:exon1:c.C303T:p.Y101Y,	KQ759483.1	490895	490895	G	A	1	199	10	KQ759483.1	490895	.	G	A	199	.	DP=10;VDB=0.170536;SGB=-0.670168;MQSB=0.857112;MQ0F=0;AC=2;AN=2;DP4=0,0,5,5;MQ=32	GT:PL:AD	.	1/1:229,30,0:0,10	-
line510835	nonsynonymous SNV	gene:ENSGALG00000014812:transcript:ENSGALT00000070929:exon17:c.G1350C:p.L450F,	1	79274284	79274284	C	G	0.5	211	19	1	79274284	.	C	G	211	.	DP=21;VDB=0.0888151;SGB=-0.676189;RPB=0.711124;MQB=0.00727925;MQSB=0.331361;BQB=0.661993;MQ0F=0;ICB=1;HOB=0.5;AC=1;AN=2;DP4=2,6,6,5;MQ=44	GT:PL:AD	.	0/1:244,0,203:8,11	SIDT1
line930672	nonsynonymous SNV	gene:ENSGALG00000016837:transcript:ENSGALT00000050197:exon21:c.G2420A:p.S807N,gene:ENSGALG00000016837:transcript:ENSGALT00000027192:exon20:c.G2189A:p.S730N,	1	138289246	138289246	G	A	0.5	184	21	1	138289246	.	G	A	184	.	DP=22;VDB=0.28694;SGB=-0.676189;RPB=0.869825;MQB=0.000553084;MQSB=0.328363;BQB=0.939898;MQ0F=0;ICB=1;HOB=0.5;AC=1;AN=2;DP4=6,4,3,8;MQ=42	GT:PL:AD	0/1:217,0,233:10,11	0/1:167,0,144:5,6	MYO16,MYO16
line824241	nonsynonymous SNV	gene:ENSGALG00000028703:transcript:ENSGALT00000043943:exon7:c.G568T:p.V190L,	1	122725100	122725100	C	A	1	189	14	1	122725100	.	C	A	189	.	DP=15;VDB=0.590152;SGB=-0.686358;MQSB=0.939413;MQ0F=0.4;AC=2;AN=2;DP4=0,0,4,10;MQ=21	GT:PL:AD	1/1:219,42,0:0,14	.	-
line635057	synonymous SNV	gene:ENSGALG00000042771:transcript:ENSGALT00000053350:exon2:c.G249A:p.A83A,	1	95143961	95143961	G	A	0.5	178	21	1	95143961	.	G	A	178	.	DP=22;VDB=0.233032;SGB=-0.662043;RPB=0.247939;MQB=0.00477943;MQSB=0.346027;BQB=1;MQ0F=0;ICB=1;HOB=0.5;AC=1;AN=2;DP4=9,3,3,6;MQ=47	GT:PL:AD	0/1:211,0,252:12,9	.	GBE1
line4105777	synonymous SNV	gene:ENSGALG00000005914:transcript:ENSGALT00000022900:exon28:c.T2952C:p.H984H,	6	17791457	17791457	A	G	0.5	119	21	6	17791457	.	A	G	119	.	DP=23;VDB=0.107985;SGB=-0.662043;RPB=0.997478;MQB=0.000633889;MQSB=0.566555;BQB=0.960401;MQ0F=0;ICB=1;HOB=0.5;AC=1;AN=2;DP4=8,4,4,5;MQ=42	GT:PL:AD	0/1:152,0,253:12,9	1/1:255,66,0:0,22	FAM21A
line2945807	synonymous SNV	gene:ENSGALG00000016509:transcript:ENSGALT00000026634:exon3:c.T267C:p.I89I,	3	104822152	104822152	T	C	1	225	24	3	104822152	.	T	C	225	.	DP=26;VDB=0.793154;SGB=-0.692831;MQSB=0.989565;MQ0F=0;AC=2;AN=2;DP4=0,0,11,13;MQ=39	GT:PL:AD	1/1:255,72,0:0,24	0/1:199,0,221:9,8	IFT172
line4986550	synonymous SNV	gene:ENSGALG00000008180:transcript:ENSGALT00000038202:exon29:c.G5046A:p.A1682A,gene:ENSGALG00000008180:transcript:ENSGALT00000048569:exon29:c.G5046A:p.A1682A,	10	19778437	19778437	G	A	0.5	98	16	10	19778437	.	G	A	98	.	DP=16;VDB=0.525934;SGB=-0.590765;RPB=0.974658;MQB=0.0181208;MQSB=1;BQB=0.960687;MQ0F=0;ICB=1;HOB=0.5;AC=1;AN=2;DP4=6,5,2,3;MQ=48	GT:PL:AD	0/1:131,0,255:11,5	1/1:255,51,0:0,17	SPG11,SPG11
line1963761	nonsynonymous SNV	gene:ENSGALG00000014982:transcript:ENSGALT00000024169:exon11:c.C1702G:p.L568V,	2	103144691	103144691	C	G	0.5	169	22	2	103144691	.	C	G	169	.	DP=24;VDB=0.202829;SGB=-0.662043;RPB=0.964954;MQB=0.0178221;MQSB=0.533519;BQB=0.910098;MQ0F=0;ICB=1;HOB=0.5;AC=1;AN=2;DP4=6,7,6,3;MQ=44	GT:PL:AD	0/1:202,0,255:13,9	1/1:255,36,0:0,12	RBBP8
line5754747	nonsynonymous SNV	gene:ENSGALG00000004416:transcript:ENSGALT00000007038:exon6:c.G325C:p.E109Q,	19	6461307	6461307	G	C	0.5	157	20	19	6461307	.	G	C	157	.	DP=21;VDB=0.509155;SGB=-0.676189;RPB=0.727471;MQB=0.000849019;MQSB=0.444739;BQB=0.791547;MQ0F=0;ICB=1;HOB=0.5;AC=1;AN=2;DP4=3,6,5,6;MQ=39	GT:PL:AD	0/1:190,0,214:9,11	.	TTC19
line1469172	synonymous SNV	gene:ENSGALG00000019651:transcript:ENSGALT00000017598:exon1:c.C21T:p.A7A,	2	28661445	28661445	G	A	0.5	50	14	2	28661445	.	G	A	50	.	DP=14;VDB=0.658104;SGB=-0.556411;RPB=0.405555;MQB=0.0773047;MQSB=0.778801;BQB=1;MQ0F=0;ICB=1;HOB=0.5;AC=1;AN=2;DP4=3,7,1,3;MQ=44	GT:PL:AD	.	0/1:84,0,232:10,4	AGR3
line1266792	synonymous SNV	gene:ENSGALG00000033966:transcript:ENSGALT00000070488:exon21:c.C3204T:p.T1068T,gene:ENSGALG00000033966:transcript:ENSGALT00000079936:exon20:c.C3183T:p.T1061T,gene:ENSGALG00000033966:transcript:ENSGALT00000050653:exon19:c.C3156T:p.T1052T,	1	192542413	192542413	C	T	0.5	217	19	1	192542413	.	C	T	217	.	DP=19;VDB=0.948925;SGB=-0.676189;RPB=0.969784;MQB=0.00324486;MQSB=0.537242;BQB=0.902014;MQ0F=0;ICB=1;HOB=0.5;AC=1;AN=2;DP4=5,3,6,5;MQ=44	GT:PL:AD	0/1:250,0,185:8,11	.	-,-,-
line3855947	synonymous SNV	gene:ENSGALG00000010734:transcript:ENSGALT00000017465:exon11:c.C1707T:p.P569P,	5	44401959	44401959	G	A	1	225	17	5	44401959	.	G	A	225	.	DP=18;VDB=0.631587;SGB=-0.690438;MQSB=0.66939;MQ0F=0;AC=2;AN=2;DP4=0,0,5,12;MQ=36	GT:PL:AD	1/1:255,51,0:0,17	0/1:233,0,253:11,11	PPP4R3A
line2748788	synonymous SNV	gene:ENSGALG00000015580:transcript:ENSGALT00000025123:exon18:c.A1995G:p.L665L,	3	73068213	73068213	T	C	1	225	11	3	73068213	.	T	C	225	.	DP=12;VDB=0.929241;SGB=-0.676189;MQSB=0.475476;MQ0F=0;AC=2;AN=2;DP4=0,0,6,5;MQ=45	GT:PL:AD	1/1:255,33,0:0,11	1/1:255,63,0:0,21	UFL1
line3310510	synonymous SNV	gene:ENSGALG00000011319:transcript:ENSGALT00000077690:exon23:c.C4053T:p.D1351D,gene:ENSGALG00000011319:transcript:ENSGALT00000018468:exon21:c.C3822T:p.D1274D,gene:ENSGALG00000011319:transcript:ENSGALT00000049317:exon22:c.C3861T:p.D1287D,gene:ENSGALG00000011319:transcript:ENSGALT00000081609:exon20:c.C3531T:p.D1177D,gene:ENSGALG00000011319:transcript:ENSGALT00000062560:exon23:c.C3993T:p.D1331D,	4	48697531	48697531	C	T	0.5	198	28	4	48697531	.	C	T	198	.	DP=28;VDB=0.30635;SGB=-0.676189;RPB=0.0142216;MQB=0.000840973;MQSB=0.983252;BQB=0.923174;MQ0F=0;ICB=1;HOB=0.5;AC=1;AN=2;DP4=8,9,6,5;MQ=48	GT:PL:AD	0/1:231,0,255:17,11	0/1:255,0,223:10,13	ADGRL3,ADGRL3,ADGRL3,ADGRL3,ADGRL3
line6117933	nonsynonymous SNV	gene:ENSGALG00000003464:transcript:ENSGALT00000005488:exon12:c.G1514A:p.R505H,	27	5156270	5156270	G	A	1	225	20	27	5156270	.	G	A	225	.	DP=21;VDB=0.982813;SGB=-0.692067;MQSB=0.993592;MQ0F=0;AC=2;AN=2;DP4=0,0,10,10;MQ=38	GT:PL:AD	1/1:255,60,0:0,20	0/1:210,0,177:7,9	TTC25
line4523008	synonymous SNV	gene:ENSGALG00000027608:transcript:ENSGALT00000044167:exon1:c.T726G:p.G242G,	8	4538475	4538475	T	G	1	225	22	8	4538475	.	T	G	225	.	DP=23;VDB=0.0282685;SGB=-0.692562;MQSB=0.419134;MQ0F=0;AC=2;AN=2;DP4=0,0,12,10;MQ=40	GT:PL:AD	1/1:255,66,0:0,22	1/1:255,54,0:0,18	PIGC
line890270	nonsynonymous SNV	gene:ENSGALG00000016755:transcript:ENSGALT00000027054:exon6:c.G1216A:p.E406K,	1	132461966	132461966	C	T	1	225	17	1	132461966	.	C	T	225	.	DP=20;VDB=0.758414;SGB=-0.690438;MQSB=0.345809;MQ0F=0;AC=2;AN=2;DP4=0,0,11,6;MQ=29	GT:PL:AD	1/1:255,51,0:0,17	1/1:255,54,0:0,18	KIAA1211L
line319918	synonymous SNV	gene:ENSGALG00000011783:transcript:ENSGALT00000019229:exon1:c.G633A:p.A211A,	1	48200756	48200756	C	T	0.5	8.20513	7	1	48200756	.	C	T	8.20513	.	DP=8;VDB=0.172729;SGB=-0.511536;RPB=0.607698;MQB=0.607698;MQSB=0.810265;BQB=0.810265;MQ0F=0;ICB=1;HOB=0.5;AC=1;AN=2;DP4=2,2,1,2;MQ=40	GT:PL:AD	0/1:41,0,127:4,3	.	HIST1H111R
line5919051	synonymous SNV	gene:ENSGALG00000035717:transcript:ENSGALT00000073779:exon25:c.C3474G:p.T1158T,gene:ENSGALG00000035717:transcript:ENSGALT00000080452:exon67:c.C8877G:p.T2959T,	21	6569698	6569698	C	G	1	106	5	21	6569698	.	C	G	106	.	DP=6;VDB=0.471814;SGB=-0.590765;MQSB=0.666667;MQ0F=0.166667;AC=2;AN=2;DP4=0,0,2,3;MQ=30	GT:PL:AD	1/1:136,15,0:0,5	1/1:170,27,0:0,9	HSPG2,HSPG2
line4304455	nonsynonymous SNV	gene:ENSGALG00000020876:transcript:ENSGALT00000013331:exon17:c.A1831G:p.R611G,	7	11310378	11310378	A	G	0.5	178	15	7	11310378	.	A	G	178	.	DP=17;VDB=0.798217;SGB=-0.651104;RPB=0.97357;MQB=0.00524752;MQSB=0.972604;BQB=0.998327;MQ0F=0;ICB=1;HOB=0.5;AC=1;AN=2;DP4=3,4,3,5;MQ=46	GT:PL:AD	0/1:211,0,196:7,8	1/1:255,60,0:0,20	AOX2
line5849284	nonsynonymous SNV	gene:ENSGALG00000006152:transcript:ENSGALT00000039422:exon3:c.C514A:p.Q172K,gene:ENSGALG00000006152:transcript:ENSGALT00000072824:exon2:c.C439A:p.Q147K,	20	9989503	9989503	G	T	0.5	131	28	20	9989503	.	G	T	131	.	DP=32;VDB=0.039586;SGB=-0.688148;RPB=0.956162;MQB=0.869082;MQSB=0.999736;BQB=0.869082;MQ0F=0.0625;ICB=1;HOB=0.5;AC=1;AN=2;DP4=7,6,7,8;MQ=22	GT:PL:AD	0/1:164,0,144:13,15	0/1:144,0,229:16,11	-,-
line1556153	synonymous SNV	gene:ENSGALG00000011304:transcript:ENSGALT00000018440:exon12:c.C2067G:p.L689L,	2	38056741	38056741	G	C	0.5	222	20	2	38056741	.	G	C	222	.	DP=20;VDB=0.357225;SGB=-0.683931;RPB=0.540433;MQB=0.909394;MQSB=0.965264;BQB=0.962269;MQ0F=0;ICB=1;HOB=0.5;AC=1;AN=2;DP4=2,5,7,6;MQ=45	GT:PL:AD	0/1:255,0,167:7,13	0/1:150,0,255:14,7	NGLY1
line2479195	synonymous SNV	gene:ENSGALG00000025822:transcript:ENSGALT00000044251:exon3:c.T921C:p.Y307Y,gene:ENSGALG00000025822:transcript:ENSGALT00000047969:exon3:c.T1515C:p.Y505Y,	3	32004942	32004942	A	G	0.5	82	21	3	32004942	.	A	G	82	.	DP=22;VDB=0.277213;SGB=-0.590765;RPB=0.61207;MQB=0.825504;MQSB=0.898803;BQB=0.978919;MQ0F=0;ICB=1;HOB=0.5;AC=1;AN=2;DP4=6,10,3,2;MQ=46	GT:PL:AD	0/1:116,0,255:16,5	0/1:147,0,196:8,6	CYP1B1,CYP1B1
line4689278	synonymous SNV	gene:ENSGALG00000006609:transcript:ENSGALT00000010668:exon3:c.C192T:p.F64F,	9	3726989	3726989	C	T	0.5	105	13	9	3726989	.	C	T	105	.	DP=13;VDB=0.724679;SGB=-0.590765;RPB=0.908075;MQB=0.0137638;MQSB=0.961166;BQB=1;MQ0F=0;ICB=1;HOB=0.5;AC=1;AN=2;DP4=4,4,2,3;MQ=47	GT:PL:AD	.	0/1:138,0,215:8,5	EPHB1
line318785	nonsynonymous SNV	gene:ENSGALG00000030658:transcript:ENSGALT00000073550:exon2:c.C458T:p.A153V,	1	48110995	48110995	C	T	0.5	18.1751	13	1	48110995	.	C	T	18.1751	.	DP=14;VDB=0.985709;SGB=-0.556411;RPB=0.953497;MQB=0.304076;MQSB=0.380236;BQB=0.953497;MQ0F=0;ICB=1;HOB=0.5;AC=1;AN=2;DP4=3,6,2,2;MQ=29	GT:PL:AD	0/1:52,0,180:9,4	.	-
line608737	synonymous SNV	gene:ENSGALG00000015474:transcript:ENSGALT00000024957:exon2:c.G375A:p.P125P,	1	92270808	92270808	G	A	1	225	13	1	92270808	.	G	A	225	.	DP=18;VDB=0.637461;SGB=-0.683931;MQSB=0.187475;MQ0F=0;AC=2;AN=2;DP4=0,0,8,5;MQ=34	GT:PL:AD	.	1/1:255,39,0:0,13	CD80
line5777513	stopgain	gene:ENSGALG00000002083:transcript:ENSGALT00000065017:exon6:c.G950A:p.W317X,gene:ENSGALG00000002083:transcript:ENSGALT00000003248:exon7:c.G890A:p.W297X,	20	2150465	2150465	C	T	0.5	102	11	20	2150465	.	C	T	102	.	DP=12;VDB=0.206846;SGB=-0.590765;RPB=0.950952;MQB=0.0297172;MQSB=0.920044;BQB=0.891517;MQ0F=0;ICB=1;HOB=0.5;AC=1;AN=2;DP4=2,4,1,4;MQ=48	GT:PL:AD	.	0/1:135,0,179:6,5	-,-
line513897	nonsynonymous SNV	gene:ENSGALG00000019249:transcript:ENSGALT00000037045:exon2:c.A451T:p.S151C,	1	78139019	78139019	T	A	1	225	18	1	78139019	.	T	A	225	.	DP=19;VDB=0.92641;SGB=-0.691153;MQSB=0.906029;MQ0F=0;AC=2;AN=2;DP4=0,0,8,10;MQ=42	GT:PL:AD	1/1:255,54,0:0,18	1/1:255,42,0:0,14	-
line4119071	synonymous SNV	gene:ENSGALG00000013090:transcript:ENSGALT00000021368:exon9:c.T1287C:p.A429A,	6	22252529	22252529	T	C	1	143	12	6	22252529	.	T	C	143	.	DP=15;VDB=0.925504;SGB=-0.680642;MQSB=0.6821;MQ0F=0;AC=2;AN=2;DP4=0,0,5,7;MQ=22	GT:PL:AD	.	1/1:173,36,0:0,12	LOXL4
line1756526	synonymous SNV	gene:ENSGALG00000012888:transcript:ENSGALT00000037175:exon10:c.G2403A:p.R801R,	2	68265350	68265350	C	T	1	225	19	2	68265350	.	C	T	225	.	DP=21;VDB=0.688176;SGB=-0.69168;MQSB=0.748798;MQ0F=0;AC=2;AN=2;DP4=0,0,12,7;MQ=41	GT:PL:AD	1/1:255,57,0:0,19	0/1:214,0,188:7,9	PHLPP1
line3847861	synonymous SNV	gene:ENSGALG00000010663:transcript:ENSGALT00000017348:exon15:c.T1653C:p.I551I,	5	43338243	43338243	T	C	1	225	9	5	43338243	.	T	C	225	.	DP=11;VDB=0.782802;SGB=-0.662043;MQSB=0.974597;MQ0F=0;AC=2;AN=2;DP4=0,0,4,5;MQ=46	GT:PL:AD	1/1:255,27,0:0,9	1/1:255,48,0:0,16	TTC8
line5160887	synonymous SNV	gene:ENSGALG00000005499:transcript:ENSGALT00000061152:exon12:c.T1359G:p.L453L,gene:ENSGALG00000005499:transcript:ENSGALT00000008827:exon12:c.T1359G:p.L453L,	12	8556381	8556381	A	C	1	224	9	12	8556381	.	A	C	224	.	DP=10;VDB=0.364077;SGB=-0.662043;MQSB=0.809011;MQ0F=0;AC=2;AN=2;DP4=0,0,3,6;MQ=44	GT:PL:AD	1/1:254,27,0:0,9	0/1:255,0,241:10,13	IL17RD,IL17RD
line6457680	nonsynonymous SNV	gene:ENSGALG00000032223:transcript:ENSGALT00000080667#AADN04001188.1#19983:exon1:c.T301C:p.S101P,	AADN04001188.1	20284	20284	T	C	0.5	221	17	AADN04001188.1	20284	.	T	C	221	.	DP=19;VDB=0.46743;SGB=-0.683931;RPB=0.236382;MQB=0.0336741;MQSB=0.91051;BQB=0.878264;MQ0F=0;ICB=1;HOB=0.5;AC=1;AN=2;DP4=2,2,7,6;MQ=40	GT:PL:AD	0/1:255,0,108:4,13	.	CCDC97
line1358918	synonymous SNV	gene:ENSGALG00000006372:transcript:ENSGALT00000071092:exon12:c.C1560T:p.S520S,gene:ENSGALG00000006372:transcript:ENSGALT00000038716:exon12:c.C1560T:p.S520S,gene:ENSGALG00000006372:transcript:ENSGALT00000050924:exon12:c.C1560T:p.S520S,	2	8052994	8052994	C	T	1	199	15	2	8052994	.	C	T	199	.	DP=16;VDB=0.599011;SGB=-0.688148;MQSB=0.180092;MQ0F=0;AC=2;AN=2;DP4=0,0,8,7;MQ=28	GT:PL:AD	1/1:229,45,0:0,15	.	RBM33,RBM33,RBM33
line5470153	synonymous SNV	gene:ENSGALG00000033598:transcript:ENSGALT00000077327:exon7:c.T582C:p.D194D,	15	653081	653081	A	G	1	225	14	15	653081	.	A	G	225	.	DP=15;VDB=0.315657;SGB=-0.686358;MQSB=0.301194;MQ0F=0;AC=2;AN=2;DP4=0,0,6,8;MQ=44	GT:PL:AD	1/1:255,42,0:0,14	1/1:255,51,0:0,17	HIRA
line591745	synonymous SNV	gene:ENSGALG00000015396:transcript:ENSGALT00000024837:exon4:c.G585A:p.K195K,	1	88724488	88724488	G	A	0.5	108	15	1	88724488	.	G	A	108	.	DP=17;VDB=0.036809;SGB=-0.616816;RPB=0.119226;MQB=0.605479;MQSB=0.957526;BQB=0.534333;MQ0F=0;ICB=1;HOB=0.5;AC=1;AN=2;DP4=5,4,4,2;MQ=39	GT:PL:AD	0/1:141,0,210:9,6	0/1:95,0,175:6,4	CD200
line2826627	nonsynonymous SNV	gene:ENSGALG00000016263:transcript:ENSGALT00000026224:exon7:c.A730G:p.S244G,	3	85878677	85878677	A	G	0.5	144	20	3	85878677	.	A	G	144	.	DP=21;VDB=0.571577;SGB=-0.662043;RPB=0.682718;MQB=0.00289678;MQSB=0.881841;BQB=1;MQ0F=0;ICB=1;HOB=0.5;AC=1;AN=2;DP4=7,4,5,4;MQ=42	GT:PL:AD	0/1:177,0,248:11,9	.	-
line297653	synonymous SNV	gene:ENSGALG00000011309:transcript:ENSGALT00000018451:exon1:c.T15C:p.H5H,	1	45064612	45064612	T	C	1	225	17	1	45064612	.	T	C	225	.	DP=18;VDB=0.325481;SGB=-0.690438;MQSB=1;MQ0F=0;AC=2;AN=2;DP4=0,0,9,8;MQ=45	GT:PL:AD	1/1:255,51,0:0,17	1/1:255,63,0:0,21	PLXNC1
line5730676	synonymous SNV	gene:ENSGALG00000042125:transcript:ENSGALT00000077732:exon13:c.C1875T:p.G625G,	19	4394561	4394561	G	A	1	225	16	19	4394561	.	G	A	225	.	DP=17;VDB=0.537893;SGB=-0.689466;MQSB=0.863243;MQ0F=0;AC=2;AN=2;DP4=0,0,6,10;MQ=45	GT:PL:AD	.	1/1:255,48,0:0,16	AP2B1
line2128490	synonymous SNV	gene:ENSGALG00000034050:transcript:ENSGALT00000069965:exon6:c.G1038T:p.L346L,gene:ENSGALG00000034050:transcript:ENSGALT00000046528:exon7:c.G996T:p.L332L,gene:ENSGALG00000034050:transcript:ENSGALT00000048575:exon6:c.G693T:p.L231L,	2	127866167	127866167	G	T	1	225	20	2	127866167	.	G	T	225	.	DP=22;VDB=0.764796;SGB=-0.692067;MQSB=0.916401;MQ0F=0;AC=2;AN=2;DP4=0,0,9,11;MQ=45	GT:PL:AD	1/1:255,60,0:0,20	1/1:255,60,0:0,20	MTDH,MTDH,MTDH
line2773455	synonymous SNV	gene:ENSGALG00000015836:transcript:ENSGALT00000064278:exon6:c.A396G:p.T132T,gene:ENSGALG00000015836:transcript:ENSGALT00000055251:exon6:c.A516G:p.T172T,gene:ENSGALG00000015836:transcript:ENSGALT00000025536:exon7:c.A663G:p.T221T,gene:ENSGALG00000015836:transcript:ENSGALT00000057116:exon6:c.A474G:p.T158T,	3	77762327	77762327	A	G	1	225	18	3	77762327	.	A	G	225	.	DP=20;VDB=0.512848;SGB=-0.691153;MQSB=0.938795;MQ0F=0;AC=2;AN=2;DP4=0,0,10,8;MQ=44	GT:PL:AD	1/1:255,54,0:0,18	1/1:255,57,0:0,19	CEP162,CEP162,CEP162,CEP162
line789271	synonymous SNV	gene:ENSGALG00000016326:transcript:ENSGALT00000026337:exon6:c.T730C:p.L244L,	1	118163860	118163860	A	G	0.5	135	14	1	118163860	.	A	G	135	.	DP=15;VDB=0.456334;SGB=-0.636426;RPB=0.966012;MQB=0.00571605;MQSB=0.916667;BQB=0.966012;MQ0F=0;ICB=1;HOB=0.5;AC=1;AN=2;DP4=1,6,1,6;MQ=47	GT:PL:AD	0/1:168,0,166:7,7	0/1:179,0,236:9,7	-
line1674949	synonymous SNV	gene:ENSGALG00000032544:transcript:ENSGALT00000058039:exon1:c.C222T:p.R74R,	2	58026035	58026035	G	A	0.5	139	17	2	58026035	.	G	A	139	.	DP=19;VDB=0.241547;SGB=-0.636426;RPB=0.908075;MQB=0.0029283;MQSB=0.951229;BQB=0.79189;MQ0F=0;ICB=1;HOB=0.5;AC=1;AN=2;DP4=7,3,5,2;MQ=47	GT:PL:AD	0/1:172,0,208:10,7	.	ALDH5A1
line3863231	synonymous SNV	gene:ENSGALG00000011116:transcript:ENSGALT00000018109:exon14:c.A1167G:p.V389V,gene:ENSGALG00000011116:transcript:ENSGALT00000058097:exon13:c.A1167G:p.V389V,	5	46724000	46724000	A	G	1	225	13	5	46724000	.	A	G	225	.	DP=14;VDB=0.925806;SGB=-0.683931;MQSB=0.961166;MQ0F=0;AC=2;AN=2;DP4=0,0,7,6;MQ=42	GT:PL:AD	.	1/1:255,39,0:0,13	VRK1,VRK1
line2928147	synonymous SNV	gene:ENSGALG00000016476:transcript:ENSGALT00000046634:exon1:c.T99C:p.Y33Y,	3	101813282	101813282	A	G	0.5	186	16	3	101813282	.	A	G	186	.	DP=20;VDB=0.226397;SGB=-0.676189;RPB=0.998397;MQB=0.0388261;MQSB=0.943882;BQB=0.793727;MQ0F=0;ICB=1;HOB=0.5;AC=1;AN=2;DP4=1,4,4,7;MQ=38	GT:PL:AD	0/1:219,0,128:5,11	0/1:47,0,204:8,5	TTC32
line3588078	nonsynonymous SNV	gene:ENSGALG00000004260:transcript:ENSGALT00000006774:exon3:c.C426A:p.D142E,	5	1522535	1522535	G	T	0.5	126	13	5	1522535	.	G	T	126	.	DP=14;VDB=0.329692;SGB=-0.616816;RPB=0.623736;MQB=0.0102252;MQSB=0.908075;BQB=0.961166;MQ0F=0;ICB=1;HOB=0.5;AC=1;AN=2;DP4=3,4,2,4;MQ=46	GT:PL:AD	0/1:159,0,192:7,6	.	PKP3
line3871999	synonymous SNV	gene:ENSGALG00000011166:transcript:ENSGALT00000018206:exon5:c.C621A:p.S207S,	5	48268785	48268785	C	A	1	225	16	5	48268785	.	C	A	225	.	DP=16;VDB=0.631268;SGB=-0.689466;MQSB=0.817356;MQ0F=0;AC=2;AN=2;DP4=0,0,9,7;MQ=35	GT:PL:AD	.	1/1:255,48,0:0,16	-
line6517112	nonsynonymous SNV	gene:ENSGALG00000030156:transcript:ENSGALT00000054457#AADN04015028.1#43:exon1:c.C1802A:p.S601Y,	AADN04015028.1	1845	1845	C	A	0.5	12.4607	5	AADN04015028.1	1845	.	C	A	12.4607	.	DP=5;VDB=0.48;SGB=-0.453602;RPB=0.666667;MQB=0.666667;MQSB=1;BQB=0.833333;MQ0F=0;ICB=1;HOB=0.5;AC=1;AN=2;DP4=3,0,1,1;MQ=33	GT:PL:AD	.	0/1:45,0,66:3,2	-
line3966455	synonymous SNV	gene:ENSGALG00000031182:transcript:ENSGALT00000057113:exon20:c.T4920A:p.L1640L,	5	58871374	58871374	A	T	0.5	222	17	5	58871374	.	A	T	222	.	DP=19;VDB=0.597644;SGB=-0.680642;RPB=0.761685;MQB=0.120935;MQSB=0.846482;BQB=0.965874;MQ0F=0;ICB=1;HOB=0.5;AC=1;AN=2;DP4=2,3,7,5;MQ=45	GT:PL:AD	0/1:255,0,128:5,12	1/1:255,42,0:0,14	FANCM
line5104386	nonsynonymous SNV	gene:ENSGALG00000000654:transcript:ENSGALT00000000929:exon4:c.G728A:p.S243N,	11	19176745	19176745	C	T	1	225	16	11	19176745	.	C	T	225	.	DP=16;VDB=0.557628;SGB=-0.689466;MQSB=1;MQ0F=0;AC=2;AN=2;DP4=0,0,8,8;MQ=39	GT:PL:AD	1/1:255,48,0:0,16	0/1:255,0,180:7,14	TMED6
line5812786	synonymous SNV	gene:ENSGALG00000040269:transcript:ENSGALT00000046561:exon4:c.A330G:p.S110S,	20	6683259	6683259	A	G	1	157	11	20	6683259	.	A	G	157	.	DP=11;VDB=0.453287;SGB=-0.676189;MQSB=0.297172;MQ0F=0;AC=2;AN=2;DP4=0,0,5,6;MQ=23	GT:PL:AD	.	1/1:187,33,0:0,11	-
line6150059	synonymous SNV	gene:ENSGALG00000003742:transcript:ENSGALT00000005938:exon20:c.T2295C:p.H765H,	28	4244582	4244582	T	C	0.5	136	16	28	4244582	.	T	C	136	.	DP=18;VDB=0.519566;SGB=-0.636426;RPB=0.283511;MQB=0.387989;MQSB=0.793727;BQB=1;MQ0F=0;ICB=1;HOB=0.5;AC=1;AN=2;DP4=6,3,5,2;MQ=44	GT:PL:AD	0/1:169,0,219:9,7	.	CPAMD8
line6328525	nonsynonymous SNV	gene:ENSGALG00000014686:transcript:ENSGALT00000083096:exon7:c.C1128A:p.H376Q,gene:ENSGALG00000014686:transcript:ENSGALT00000023666:exon8:c.C1020A:p.H340Q,gene:ENSGALG00000014686:transcript:ENSGALT00000057917:exon15:c.C2010A:p.H670Q,	Z	56847251	56847251	G	T	1	225	12	Z	56847251	.	G	T	225	.	DP=12;VDB=0.423076;SGB=-0.680642;MQSB=0.506703;MQ0F=0;AC=2;AN=2;DP4=0,0,7,5;MQ=37	GT:PL:AD	1/1:255,36,0:0,12	1/1:214,36,0:0,12	FBN2,FBN2,FBN2
line3814202	synonymous SNV	gene:ENSGALG00000010150:transcript:ENSGALT00000082159:exon3:c.A141G:p.E47E,gene:ENSGALG00000010150:transcript:ENSGALT00000016500:exon1:c.A141G:p.E47E,	5	37627991	37627991	T	C	0.5	222	21	5	37627991	.	T	C	222	.	DP=23;VDB=0.996407;SGB=-0.683931;RPB=0.976675;MQB=0.895122;MQSB=0.939898;BQB=0.769328;MQ0F=0;ICB=1;HOB=0.5;AC=1;AN=2;DP4=5,3,5,8;MQ=46	GT:PL:AD	0/1:255,0,197:8,13	1/1:255,48,0:0,16	SEC23A,SEC23A
line6090646	synonymous SNV	gene:ENSGALG00000032658:transcript:ENSGALT00000077610:exon3:c.T351C:p.T117T,	27	1558505	1558505	T	C	1	225	11	27	1558505	.	T	C	225	.	DP=11;VDB=0.00140532;SGB=-0.676189;MQSB=0.683497;MQ0F=0;AC=2;AN=2;DP4=0,0,6,5;MQ=43	GT:PL:AD	1/1:255,33,0:0,11	1/1:247,30,0:0,10	FMNL1
line5865161	synonymous SNV	gene:ENSGALG00000007744:transcript:ENSGALT00000012554:exon5:c.C1035T:p.D345D,gene:ENSGALG00000007744:transcript:ENSGALT00000071291:exon5:c.C1035T:p.D345D,gene:ENSGALG00000007744:transcript:ENSGALT00000062852:exon5:c.C1023T:p.D341D,	20	12204213	12204213	G	A	1	225	18	20	12204213	.	G	A	225	.	DP=19;VDB=0.716566;SGB=-0.691153;MQSB=1;MQ0F=0;AC=2;AN=2;DP4=0,0,6,12;MQ=40	GT:PL:AD	1/1:255,54,0:0,18	0/1:83,0,255:23,5	CASS4,CASS4,CASS4
line1224856	synonymous SNV	gene:ENSGALG00000017227:transcript:ENSGALT00000027842:exon7:c.T627C:p.F209F,	1	186118471	186118471	T	C	0.5	193	22	1	186118471	.	T	C	193	.	DP=24;VDB=0.350064;SGB=-0.670168;RPB=0.804615;MQB=0.000587477;MQSB=0.979255;BQB=1;MQ0F=0;ICB=1;HOB=0.5;AC=1;AN=2;DP4=4,8,4,6;MQ=45	GT:PL:AD	0/1:226,0,255:12,10	1/1:218,24,0:0,8	SLC36A4
line1259780	synonymous SNV	gene:ENSGALG00000017336:transcript:ENSGALT00000028018:exon15:c.A2703G:p.G901G,gene:ENSGALG00000017336:transcript:ENSGALT00000068101:exon14:c.A2703G:p.G901G,	1	194399779	194399779	A	G	0.5	132	19	1	194399779	.	A	G	132	.	DP=22;VDB=0.380378;SGB=-0.636426;RPB=0.985816;MQB=0.0018363;MQSB=0.978919;BQB=0.772568;MQ0F=0;ICB=1;HOB=0.5;AC=1;AN=2;DP4=5,7,3,4;MQ=45	GT:PL:AD	.	0/1:165,0,255:12,7	-,-
line5604851	synonymous SNV	gene:ENSGALG00000002699:transcript:ENSGALT00000004255:exon24:c.G2166A:p.T722T,gene:ENSGALG00000002699:transcript:ENSGALT00000061155:exon23:c.G2166A:p.T722T,	17	7528954	7528954	C	T	1	225	22	17	7528954	.	C	T	225	.	DP=22;VDB=0.635172;SGB=-0.692562;MQSB=0.734889;MQ0F=0;AC=2;AN=2;DP4=0,0,8,14;MQ=44	GT:PL:AD	1/1:255,66,0:0,22	1/1:255,54,0:0,18	VAV2,VAV2
line3001771	nonsynonymous SNV	gene:ENSGALG00000028975:transcript:ENSGALT00000044546:exon2:c.A2716T:p.T906S,	4	1979374	1979374	A	T	1	225	23	4	1979374	.	A	T	225	.	DP=23;VDB=0.0407177;SGB=-0.692717;MQSB=1;MQ0F=0;AC=2;AN=2;DP4=0,0,10,13;MQ=46	GT:PL:AD	1/1:255,69,0:0,23	0/1:181,0,205:9,7	FRMPD3
line4795449	synonymous SNV	gene:ENSGALG00000008601:transcript:ENSGALT00000014007:exon2:c.A297G:p.V99V,	9	16185223	16185223	A	G	0.5	189	24	9	16185223	.	A	G	189	.	DP=26;VDB=0.0115453;SGB=-0.670168;RPB=0.0897512;MQB=0.000224867;MQSB=0.972944;BQB=0.958048;MQ0F=0;ICB=1;HOB=0.5;AC=1;AN=2;DP4=6,8,4,6;MQ=46	GT:PL:AD	0/1:222,0,255:14,10	0/1:255,0,174:7,16	AHSG
line6454569	synonymous SNV	gene:ENSGALG00000040776:transcript:ENSGALT00000075970#AADN04002423.1#9274:exon2:c.C211T:p.L71L,	AADN04002423.1	10352	10352	G	A	0.5	222	20	AADN04002423.1	10352	.	G	A	222	.	DP=21;VDB=0.172889;SGB=-0.683931;RPB=0.838107;MQB=0.234257;MQSB=0.401938;BQB=0.875769;MQ0F=0;ICB=1;HOB=0.5;AC=1;AN=2;DP4=3,4,5,8;MQ=43	GT:PL:AD	.	0/1:255,0,161:7,13	-
line4928157	nonsynonymous SNV	gene:ENSGALG00000006119:transcript:ENSGALT00000051198:exon2:c.G248A:p.R83K,gene:ENSGALG00000006119:transcript:ENSGALT00000009874:exon3:c.G287A:p.R96K,	10	11662541	11662541	C	T	0.5	179	15	10	11662541	.	C	T	179	.	DP=17;VDB=0.469089;SGB=-0.651104;RPB=0.68614;MQB=0.00524752;MQSB=0.64118;BQB=0.477935;MQ0F=0;ICB=1;HOB=0.5;AC=1;AN=2;DP4=5,2,4,4;MQ=46	GT:PL:AD	0/1:212,0,160:7,8	0/1:162,0,210:7,6	SAXO2,SAXO2
line545595	synonymous SNV	gene:ENSGALG00000015240:transcript:ENSGALT00000024592:exon4:c.G390A:p.P130P,	1	84167295	84167295	C	T	0.5	150	16	1	84167295	.	C	T	150	.	DP=17;VDB=0.389245;SGB=-0.670168;RPB=0.994135;MQB=0.976745;MQSB=0.221821;BQB=1;MQ0F=0;ICB=1;HOB=0.5;AC=1;AN=2;DP4=4,2,2,8;MQ=36	GT:PL:AD	.	0/1:183,0,120:6,10	CPOX
line4797670	nonsynonymous SNV	gene:ENSGALG00000008839:transcript:ENSGALT00000072219:exon30:c.A3379T:p.T1127S,gene:ENSGALG00000008839:transcript:ENSGALT00000060335:exon31:c.A3403T:p.T1135S,	9	16484830	16484830	T	A	0.5	123	24	9	16484830	.	T	A	123	.	DP=24;VDB=0.563988;SGB=-0.651104;RPB=0.992528;MQB=0.00279479;MQSB=0.968246;BQB=0.76338;MQ0F=0;ICB=1;HOB=0.5;AC=1;AN=2;DP4=10,6,7,1;MQ=48	GT:PL:AD	0/1:156,0,255:16,8	0/1:159,0,247:10,6	-,-
line2699330	nonsynonymous SNV	gene:ENSGALG00000014991:transcript:ENSGALT00000053730:exon13:c.A1333G:p.T445A,gene:ENSGALG00000014991:transcript:ENSGALT00000024179:exon13:c.A1423G:p.T475A,gene:ENSGALG00000014991:transcript:ENSGALT00000053209:exon13:c.A1333G:p.T445A,gene:ENSGALG00000014991:transcript:ENSGALT00000063622:exon13:c.A1231G:p.T411A,	3	65002193	65002193	A	G	0.5	80	15	3	65002193	.	A	G	80	.	DP=16;VDB=0.701568;SGB=-0.590765;RPB=0.692463;MQB=0.184981;MQSB=0.579578;BQB=0.829029;MQ0F=0;ICB=1;HOB=0.5;AC=1;AN=2;DP4=3,7,1,4;MQ=41	GT:PL:AD	0/1:113,0,216:10,5	0/1:81,0,169:8,3	HDAC2,HDAC2,HDAC2,HDAC2
line2777861	synonymous SNV	gene:ENSGALG00000015858:transcript:ENSGALT00000025568:exon15:c.A1929C:p.V643V,gene:ENSGALG00000015858:transcript:ENSGALT00000076390:exon14:c.A1926C:p.V642V,gene:ENSGALG00000015858:transcript:ENSGALT00000049231:exon15:c.A1929C:p.V643V,gene:ENSGALG00000015858:transcript:ENSGALT00000049290:exon13:c.A1926C:p.V642V,	3	78245452	78245452	T	G	1	225	19	3	78245452	.	T	G	225	.	DP=20;VDB=0.0258349;SGB=-0.69168;MQSB=0.946915;MQ0F=0;AC=2;AN=2;DP4=0,0,8,11;MQ=45	GT:PL:AD	1/1:255,57,0:0,19	0/1:222,0,242:10,9	DOPEY1,DOPEY1,DOPEY1,DOPEY1
line1857617	synonymous SNV	gene:ENSGALG00000013180:transcript:ENSGALT00000021527:exon11:c.T1575C:p.I525I,	2	86014493	86014493	T	C	1	175	17	2	86014493	.	T	C	175	.	DP=19;VDB=0.596295;SGB=-0.690438;MQSB=0.342519;MQ0F=0;AC=2;AN=2;DP4=0,0,10,7;MQ=21	GT:PL:AD	1/1:205,51,0:0,17	0/1:95,0,231:9,6	SLC6A18
line2544766	synonymous SNV	gene:ENSGALG00000011288:transcript:ENSGALT00000018417:exon4:c.A864G:p.Q288Q,gene:ENSGALG00000011288:transcript:ENSGALT00000057441:exon4:c.A1056G:p.Q352Q,	3	42012437	42012437	A	G	1	225	18	3	42012437	.	A	G	225	.	DP=20;VDB=0.548428;SGB=-0.691153;MQSB=0.906029;MQ0F=0;AC=2;AN=2;DP4=0,0,10,8;MQ=45	GT:PL:AD	1/1:255,54,0:0,18	0/1:240,0,146:6,10	DACT2,DACT2
line3595521	nonsynonymous SNV	gene:ENSGALG00000012030:transcript:ENSGALT00000019632:exon3:c.A3189T:p.Q1063H,	5	5636048	5636048	A	T	0.5	149	18	5	5636048	.	A	T	149	.	DP=20;VDB=0.215483;SGB=-0.651104;RPB=0.923177;MQB=0.0104291;MQSB=0.585302;BQB=0.751866;MQ0F=0;ICB=1;HOB=0.5;AC=1;AN=2;DP4=7,3,6,2;MQ=44	GT:PL:AD	.	0/1:182,0,223:10,8	QSER1
line4261135	synonymous SNV	gene:ENSGALG00000003126:transcript:ENSGALT00000039962:exon8:c.A858G:p.V286V,gene:ENSGALG00000003126:transcript:ENSGALT00000063298:exon8:c.A906G:p.V302V,	7	3214507	3214507	T	C	0.5	159	21	7	3214507	.	T	C	159	.	DP=22;VDB=0.0946644;SGB=-0.651104;RPB=0.769328;MQB=0.350305;MQSB=0.609602;BQB=0.895122;MQ0F=0;ICB=1;HOB=0.5;AC=1;AN=2;DP4=7,6,5,3;MQ=45	GT:PL:AD	0/1:192,0,255:13,8	1/1:255,60,0:0,20	ERBB4,ERBB4
line5555569	synonymous SNV	gene:ENSGALG00000036894:transcript:ENSGALT00000067248:exon21:c.T3274C:p.L1092L,gene:ENSGALG00000036894:transcript:ENSGALT00000070210:exon20:c.T3400C:p.L1134L,	17	923146	923146	A	G	0.5	204	19	17	923146	.	A	G	204	.	DP=20;VDB=0.6208;SGB=-0.676189;RPB=0.255729;MQB=0.00427682;MQSB=0.944459;BQB=0.902014;MQ0F=0;ICB=1;HOB=0.5;AC=1;AN=2;DP4=4,4,8,3;MQ=46	GT:PL:AD	0/1:237,0,191:8,11	0/1:227,0,191:8,10	ABCA2,ABCA2
line2757830	synonymous SNV	gene:ENSGALG00000015606:transcript:ENSGALT00000025161:exon1:c.C336T:p.A112A,	3	75691256	75691256	G	A	0.5	192	13	3	75691256	.	G	A	192	.	DP=14;VDB=0.191968;SGB=-0.662043;RPB=0.651439;MQB=0.0211283;MQSB=0.547344;BQB=0.953497;MQ0F=0;ICB=1;HOB=0.5;AC=1;AN=2;DP4=0,4,5,4;MQ=42	GT:PL:AD	0/1:225,0,90:4,9	.	GJA10
line5497286	nonsynonymous SNV	gene:ENSGALG00000003682:transcript:ENSGALT00000005833:exon1:c.G87C:p.R29S,	15	5241916	5241916	C	G	1	225	18	15	5241916	.	C	G	225	.	DP=21;VDB=0.926411;SGB=-0.691153;MQSB=0.86274;MQ0F=0;AC=2;AN=2;DP4=0,0,7,11;MQ=42	GT:PL:AD	1/1:255,54,0:0,18	1/1:255,42,0:0,14	-
line3588163	synonymous SNV	gene:ENSGALG00000004250:transcript:ENSGALT00000006762:exon18:c.A3189G:p.P1063P,	5	1530307	1530307	T	C	1	225	16	5	1530307	.	T	C	225	.	DP=18;VDB=0.0623137;SGB=-0.689466;MQSB=0.576102;MQ0F=0;AC=2;AN=2;DP4=0,0,8,8;MQ=37	GT:PL:AD	1/1:255,48,0:0,16	1/1:255,45,0:0,15	B4GALNT4
line370786	synonymous SNV	gene:ENSGALG00000012763:transcript:ENSGALT00000051924:exon14:c.G2895A:p.E965E,gene:ENSGALG00000012763:transcript:ENSGALT00000020826:exon14:c.G2895A:p.E965E,	1	55604689	55604689	G	A	1	225	11	1	55604689	.	G	A	225	.	DP=12;VDB=0.112031;SGB=-0.676189;MQSB=1;MQ0F=0;AC=2;AN=2;DP4=0,0,3,8;MQ=46	GT:PL:AD	.	1/1:255,33,0:0,11	GNPTAB,GNPTAB
line3626247	synonymous SNV	gene:ENSGALG00000005632:transcript:ENSGALT00000047487:exon12:c.A1833T:p.A611A,gene:ENSGALG00000005632:transcript:ENSGALT00000009037:exon13:c.A1851T:p.A617A,gene:ENSGALG00000005632:transcript:ENSGALT00000050255:exon13:c.A1743T:p.A581A,	5	8879138	8879138	A	T	1	225	15	5	8879138	.	A	T	225	.	DP=16;VDB=0.147748;SGB=-0.688148;MQSB=0.829029;MQ0F=0;AC=2;AN=2;DP4=0,0,5,10;MQ=42	GT:PL:AD	1/1:255,45,0:0,15	0/1:97,0,166:6,4	MRVI1,MRVI1,MRVI1
line1731733	synonymous SNV	gene:ENSGALG00000012802:transcript:ENSGALT00000020886:exon11:c.C1560T:p.Y520Y,	2	65293963	65293963	C	T	1	223	12	2	65293963	.	C	T	223	.	DP=14;VDB=0.68905;SGB=-0.680642;MQSB=0.95;MQ0F=0;AC=2;AN=2;DP4=0,0,10,2;MQ=42	GT:PL:AD	1/1:253,36,0:0,12	0/1:232,0,249:10,10	F13A1
line4367249	synonymous SNV	gene:ENSGALG00000011040:transcript:ENSGALT00000078139:exon26:c.A4578G:p.T1526T,gene:ENSGALG00000011040:transcript:ENSGALT00000017981:exon25:c.A4611G:p.T1537T,gene:ENSGALG00000011040:transcript:ENSGALT00000052815:exon26:c.A4416G:p.T1472T,gene:ENSGALG00000011040:transcript:ENSGALT00000069526:exon24:c.A4626G:p.T1542T,gene:ENSGALG00000011040:transcript:ENSGALT00000082831:exon19:c.A3627G:p.T1209T,	7	20060500	20060500	A	G	0.5	57	8	7	20060500	.	A	G	57	.	DP=8;VDB=0.645206;SGB=-0.511536;RPB=0.300267;MQB=0.150134;MQSB=0.833333;BQB=0.900802;MQ0F=0;ICB=1;HOB=0.5;AC=1;AN=2;DP4=4,1,2,1;MQ=48	GT:PL:AD	0/1:90,0,141:5,3	0/1:228,0,211:8,9	SCN3A,SCN3A,SCN3A,SCN3A,SCN3A
line3587998	synonymous SNV	gene:ENSGALG00000004267:transcript:ENSGALT00000006784:exon4:c.A237G:p.L79L,	5	1514445	1514445	A	G	1	225	22	5	1514445	.	A	G	225	.	DP=22;VDB=0.55211;SGB=-0.692562;MQSB=0.999457;MQ0F=0;AC=2;AN=2;DP4=0,0,12,10;MQ=36	GT:PL:AD	1/1:255,66,0:0,22	1/1:255,66,0:0,22	SIGIRR
line3192997	nonsynonymous SNV	gene:ENSGALG00000010035:transcript:ENSGALT00000016302:exon2:c.A523G:p.T175A,gene:ENSGALG00000010035:transcript:ENSGALT00000071965:exon1:c.A523G:p.T175A,gene:ENSGALG00000010035:transcript:ENSGALT00000078228:exon2:c.A523G:p.T175A,	4	32570124	32570124	T	C	1	225	21	4	32570124	.	T	C	225	.	DP=23;VDB=0.656832;SGB=-0.692352;MQSB=0.657699;MQ0F=0;AC=2;AN=2;DP4=0,0,10,11;MQ=45	GT:PL:AD	1/1:255,63,0:0,21	1/1:255,54,0:0,18	NR3C2,NR3C2,NR3C2
line5452877	nonsynonymous SNV	gene:ENSGALG00000002688:transcript:ENSGALT00000004234:exon1:c.C74T:p.P25L,	14	13058859	13058859	C	T	0.5	144	17	14	13058859	.	C	T	144	.	DP=18;VDB=0.339906;SGB=-0.636426;RPB=0.562035;MQB=0.232624;MQSB=0.600245;BQB=0.943335;MQ0F=0;ICB=1;HOB=0.5;AC=1;AN=2;DP4=4,6,4,3;MQ=39	GT:PL:AD	0/1:177,0,227:10,7	.	NME4
line343564	synonymous SNV	gene:ENSGALG00000012483:transcript:ENSGALT00000020394:exon9:c.C1065G:p.V355V,	1	51517330	51517330	C	G	1	225	15	1	51517330	.	C	G	225	.	DP=16;VDB=0.872709;SGB=-0.688148;MQSB=0.898397;MQ0F=0;AC=2;AN=2;DP4=0,0,8,7;MQ=42	GT:PL:AD	1/1:255,45,0:0,15	0/1:201,0,255:15,9	TMPRSS6
line6453162	nonsynonymous SNV	gene:ENSGALG00000037131:transcript:ENSGALT00000058279#AADN04002271.1#162:exon21:c.G3070A:p.G1024R,	AADN04002271.1	12704	12704	G	A	0.5	75	5	AADN04002271.1	12704	.	G	A	75	.	DP=5;VDB=0.510154;SGB=-0.556411;RPB=1;MQB=1;MQSB=1;BQB=1;MQ0F=0;ICB=1;HOB=0.5;AC=1;AN=2;DP4=0,1,1,3;MQ=41	GT:PL:AD	.	0/1:109,0,25:1,4	-
line4241306	synonymous SNV	gene:ENSGALG00000035584:transcript:ENSGALT00000051541:exon9:c.A735G:p.G245G,gene:ENSGALG00000035584:transcript:ENSGALT00000060919:exon2:c.A141G:p.G47G,gene:ENSGALG00000035584:transcript:ENSGALT00000066110:exon11:c.A735G:p.G245G,gene:ENSGALG00000035584:transcript:ENSGALT00000072517:exon9:c.A735G:p.G245G,	7	609632	609632	T	C	0.5	159	12	7	609632	.	T	C	159	.	DP=12;VDB=0.293704;SGB=-0.636426;RPB=0.506703;MQB=0.506703;MQSB=0.838046;BQB=0.95494;MQ0F=0;ICB=1;HOB=0.5;AC=1;AN=2;DP4=1,4,3,4;MQ=45	GT:PL:AD	0/1:192,0,133:5,7	0/1:84,0,241:12,4	COL3A1,COL3A1,COL3A1,COL3A1
line5780367	synonymous SNV	gene:ENSGALG00000040254:transcript:ENSGALT00000076971:exon5:c.C253T:p.L85L,	20	1289220	1289220	C	T	1	203	10	20	1289220	.	C	T	203	.	DP=14;VDB=0.556779;SGB=-0.670168;MQSB=0.375;MQ0F=0;AC=2;AN=2;DP4=0,0,8,2;MQ=36	GT:PL:AD	1/1:233,30,0:0,10	0/1:194,0,207:9,9	UQCC
line3541034	synonymous SNV	gene:ENSGALG00000015958:transcript:ENSGALT00000025715:exon4:c.T618C:p.D206D,	4	86691442	86691442	A	G	1	225	18	4	86691442	.	A	G	225	.	DP=21;VDB=0.519269;SGB=-0.691153;MQSB=0.942222;MQ0F=0;AC=2;AN=2;DP4=0,0,5,13;MQ=35	GT:PL:AD	1/1:255,54,0:0,18	1/1:248,39,0:0,13	EIF2AK3
line3734619	synonymous SNV	gene:ENSGALG00000028402:transcript:ENSGALT00000057854:exon11:c.A969G:p.G323G,gene:ENSGALG00000028402:transcript:ENSGALT00000045135:exon9:c.A912G:p.G304G,gene:ENSGALG00000028402:transcript:ENSGALT00000076841:exon9:c.A825G:p.G275G,	5	25470130	25470130	T	C	1	225	12	5	25470130	.	T	C	225	.	DP=12;VDB=0.896381;SGB=-0.680642;MQSB=0.935451;MQ0F=0;AC=2;AN=2;DP4=0,0,7,5;MQ=40	GT:PL:AD	1/1:255,36,0:0,12	1/1:224,27,0:0,9	-,-,-
line4008544	nonsynonymous SNV	gene:ENSGALG00000002507:transcript:ENSGALT00000041145:exon5:c.G418A:p.V140I,	6	4503981	4503981	C	T	0.5	63	12	6	4503981	.	C	T	63	.	DP=12;VDB=0.387565;SGB=-0.590765;RPB=0.760054;MQB=0.0974428;MQSB=0.506703;BQB=0.838008;MQ0F=0;ICB=1;HOB=0.5;AC=1;AN=2;DP4=3,4,4,1;MQ=40	GT:PL:AD	0/1:96,0,193:7,5	0/1:55,0,255:10,3	MBL
line3404828	synonymous SNV	gene:ENSGALG00000036021:transcript:ENSGALT00000054115:exon3:c.G237T:p.L79L,	4	63524058	63524058	G	T	1	225	17	4	63524058	.	G	T	225	.	DP=20;VDB=0.749565;SGB=-0.690438;MQSB=0.928603;MQ0F=0;AC=2;AN=2;DP4=0,0,8,9;MQ=46	GT:PL:AD	1/1:255,51,0:0,17	1/1:255,42,0:0,14	-
line6021764	synonymous SNV	gene:ENSGALG00000007929:transcript:ENSGALT00000050479:exon15:c.G1371A:p.E457E,gene:ENSGALG00000007929:transcript:ENSGALT00000068962:exon14:c.G1407A:p.E469E,gene:ENSGALG00000007929:transcript:ENSGALT00000012879:exon15:c.G1446A:p.E482E,	24	6172718	6172718	C	T	0.5	222	22	24	6172718	.	C	T	222	.	DP=25;VDB=0.352232;SGB=-0.680642;RPB=0.0752078;MQB=0.00436218;MQSB=0.965815;BQB=0.924723;MQ0F=0;ICB=1;HOB=0.5;AC=1;AN=2;DP4=6,4,6,6;MQ=47	GT:PL:AD	0/1:255,0,227:10,12	1/1:255,60,0:0,20	DIXDC1,DIXDC1,DIXDC1
line4753098	nonsynonymous SNV	gene:ENSGALG00000002663:transcript:ENSGALT00000004194:exon2:c.T83C:p.I28T,	9	10506751	10506751	A	G	1	225	24	9	10506751	.	A	G	225	.	DP=25;VDB=0.140863;SGB=-0.692831;MQSB=0.996008;MQ0F=0;AC=2;AN=2;DP4=0,0,9,15;MQ=43	GT:PL:AD	1/1:255,72,0:0,24	1/1:213,24,0:0,8	ATR
line5632236	synonymous SNV	gene:ENSGALG00000001348:transcript:ENSGALT00000002058:exon4:c.C772T:p.L258L,	18	2343236	2343236	C	T	0.5	207	19	18	2343236	.	C	T	207	.	DP=21;VDB=0.309523;SGB=-0.680642;RPB=0.968368;MQB=0.207008;MQSB=0.934728;BQB=1;MQ0F=0;ICB=1;HOB=0.5;AC=1;AN=2;DP4=3,4,6,6;MQ=38	GT:PL:AD	.	0/1:240,0,173:7,12	TEKT3
line6026776	synonymous SNV	gene:ENSGALG00000042695:transcript:ENSGALT00000069765:exon5:c.C798T:p.C266C,	25	2752899	2752899	G	A	0.5	31.5891	19	25	2752899	.	G	A	31.5891	.	DP=19;VDB=0.24063;SGB=-0.590765;RPB=0.834376;MQB=0.785785;MQSB=0.732319;BQB=1;MQ0F=0.105263;ICB=1;HOB=0.5;AC=1;AN=2;DP4=4,10,2,3;MQ=23	GT:PL:AD	.	0/1:65,0,158:14,5	-
line5701854	synonymous SNV	gene:ENSGALG00000035185:transcript:ENSGALT00000070392:exon6:c.C543T:p.I181I,	19	795825	795825	C	T	1	225	15	19	795825	.	C	T	225	.	DP=16;VDB=0.809638;SGB=-0.688148;MQSB=0.894839;MQ0F=0;AC=2;AN=2;DP4=0,0,9,6;MQ=46	GT:PL:AD	.	1/1:255,45,0:0,15	SEPT4
line826037	nonsynonymous SNV	gene:ENSGALG00000016576:transcript:ENSGALT00000026755:exon15:c.A2131C:p.T711P,gene:ENSGALG00000016576:transcript:ENSGALT00000054968:exon11:c.A1729C:p.T577P,	1	122950234	122950234	T	G	0.5	92	15	1	122950234	.	T	G	92	.	DP=15;VDB=0.329692;SGB=-0.616816;RPB=0.984496;MQB=0.150977;MQSB=0.846482;BQB=0.939413;MQ0F=0;ICB=1;HOB=0.5;AC=1;AN=2;DP4=2,7,1,5;MQ=43	GT:PL:AD	0/1:125,0,208:9,6	.	OFD1,OFD1
line348239	synonymous SNV	gene:ENSGALG00000012546:transcript:ENSGALT00000054416:exon3:c.C327T:p.I109I,gene:ENSGALG00000012546:transcript:ENSGALT00000020490:exon4:c.C546T:p.I182I,	1	52151335	52151335	G	A	0.5	118	23	1	52151335	.	G	A	118	.	DP=24;VDB=0.877023;SGB=-0.636426;RPB=0.99777;MQB=0.973027;MQSB=0.82746;BQB=0.882005;MQ0F=0;ICB=1;HOB=0.5;AC=1;AN=2;DP4=10,6,2,5;MQ=46	GT:PL:AD	0/1:151,0,255:16,7	.	MCM5,MCM5
line6067134	synonymous SNV	gene:ENSGALG00000001558:transcript:ENSGALT00000002368:exon10:c.A1569G:p.T523T,	26	3547848	3547848	A	G	1	225	22	26	3547848	.	A	G	225	.	DP=24;VDB=0.993357;SGB=-0.692562;MQSB=0.885379;MQ0F=0;AC=2;AN=2;DP4=0,0,7,15;MQ=45	GT:PL:AD	1/1:255,66,0:0,22	0/1:246,0,220:10,11	MOV10
line1166896	synonymous SNV	gene:ENSGALG00000017120:transcript:ENSGALT00000027658:exon11:c.G13359T:p.T4453T,	1	177667666	177667666	G	T	0.5	146	18	1	177667666	.	G	T	146	.	DP=19;VDB=0.648709;SGB=-0.651104;RPB=0.923177;MQB=0.0225184;MQSB=0.311235;BQB=0.952795;MQ0F=0;ICB=1;HOB=0.5;AC=1;AN=2;DP4=3,7,2,6;MQ=46	GT:PL:AD	0/1:179,0,227:10,8	0/1:140,0,144:6,5	SACS
line566926	synonymous SNV	gene:ENSGALG00000015334:transcript:ENSGALT00000024748:exon2:c.C438T:p.H146H,gene:ENSGALG00000015334:transcript:ENSGALT00000072934:exon2:c.C438T:p.H146H,	1	85337078	85337078	G	A	1	225	12	1	85337078	.	G	A	225	.	DP=13;VDB=0.0279378;SGB=-0.680642;MQSB=0.982603;MQ0F=0;AC=2;AN=2;DP4=0,0,6,6;MQ=41	GT:PL:AD	1/1:255,36,0:0,12	0/1:156,0,255:11,7	ZBTB11,ZBTB11
line5935139	synonymous SNV	gene:ENSGALG00000029316:transcript:ENSGALT00000050382:exon21:c.T5832C:p.D1944D,	23	34746	34746	A	G	1	225	16	23	34746	.	A	G	225	.	DP=17;VDB=0.372154;SGB=-0.689466;MQSB=1;MQ0F=0;AC=2;AN=2;DP4=0,0,9,7;MQ=46	GT:PL:AD	1/1:255,48,0:0,16	1/1:255,60,0:0,20	ARID1A
line836824	synonymous SNV	gene:ENSGALG00000016602:transcript:ENSGALT00000036617:exon8:c.T1077C:p.D359D,	1	124311338	124311338	T	C	1	225	21	1	124311338	.	T	C	225	.	DP=21;VDB=0.00164379;SGB=-0.692352;MQSB=1;MQ0F=0;AC=2;AN=2;DP4=0,0,8,13;MQ=46	GT:PL:AD	1/1:255,63,0:0,21	1/1:255,36,0:0,12	-
line621731	nonsynonymous SNV	gene:ENSGALG00000015491:transcript:ENSGALT00000080726:exon11:c.C1066T:p.R356C,	1	92513633	92513633	C	T	0.5	43.7106	12	1	92513633	.	C	T	43.7106	.	DP=13;VDB=0.570714;SGB=-0.590765;RPB=0.838008;MQB=0.0194886;MQSB=0.962269;BQB=0.896474;MQ0F=0;ICB=1;HOB=0.5;AC=1;AN=2;DP4=5,2,4,1;MQ=39	GT:PL:AD	0/1:77,0,194:7,5	1/1:241,54,0:0,18	GPR89B
line5778771	synonymous SNV	gene:ENSGALG00000040856:transcript:ENSGALT00000054206:exon3:c.G165A:p.P55P,gene:ENSGALG00000040856:transcript:ENSGALT00000052553:exon3:c.G165A:p.P55P,gene:ENSGALG00000040856:transcript:ENSGALT00000054847:exon4:c.G165A:p.P55P,	20	1108506	1108506	G	A	0.5	211	21	20	1108506	.	G	A	211	.	DP=21;VDB=0.870636;SGB=-0.676189;RPB=0.780412;MQB=0.00203279;MQSB=0.939898;BQB=1;MQ0F=0;ICB=1;HOB=0.5;AC=1;AN=2;DP4=6,4,5,6;MQ=47	GT:PL:AD	0/1:244,0,229:10,11	.	CPNE1,CPNE1,CPNE1
line226073	synonymous SNV	gene:ENSGALG00000026661:transcript:ENSGALT00000046186:exon3:c.G180A:p.T60T,gene:ENSGALG00000026661:transcript:ENSGALT00000054267:exon2:c.G174A:p.T58T,	1	34017482	34017482	G	A	0.5	140	16	1	34017482	.	G	A	140	.	DP=16;VDB=0.941126;SGB=-0.636426;RPB=1;MQB=0.0396807;MQSB=0.846352;BQB=0.987474;MQ0F=0;ICB=1;HOB=0.5;AC=1;AN=2;DP4=4,5,4,3;MQ=47	GT:PL:AD	0/1:173,0,221:9,7	1/1:255,54,0:0,18	MSRB3,MSRB3
line1414729	nonsynonymous SNV	gene:ENSGALG00000032071:transcript:ENSGALT00000048759:exon1:c.A245G:p.K82R,	2	16237264	16237264	A	G	0.5	130	14	2	16237264	.	A	G	130	.	DP=14;VDB=0.510342;SGB=-0.616816;RPB=1;MQB=0.135054;MQSB=0.965069;BQB=1;MQ0F=0;ICB=1;HOB=0.5;AC=1;AN=2;DP4=2,6,3,3;MQ=45	GT:PL:AD	0/1:163,0,188:8,6	1/1:255,48,0:0,16	-
line4837374	synonymous SNV	gene:ENSGALG00000036288:transcript:ENSGALT00000064785:exon5:c.G471A:p.P157P,gene:ENSGALG00000036288:transcript:ENSGALT00000053749:exon5:c.G471A:p.P157P,	10	1073231	1073231	G	A	0.5	165	21	10	1073231	.	G	A	165	.	DP=21;VDB=0.842929;SGB=-0.662043;RPB=0.960401;MQB=0.815018;MQSB=0.736714;BQB=1;MQ0F=0;ICB=1;HOB=0.5;AC=1;AN=2;DP4=7,5,2,7;MQ=44	GT:PL:AD	.	0/1:198,0,255:12,9	OAZ2,OAZ2
line6438444	synonymous SNV	gene:ENSGALG00000035203:transcript:ENSGALT00000052966#AADN04000737.1#16675:exon14:c.C1611G:p.S537S,	AADN04000737.1	19677	19677	C	G	0.5	198	21	AADN04000737.1	19677	.	C	G	198	.	DP=21;VDB=0.352739;SGB=-0.676189;RPB=0.428034;MQB=0.0230273;MQSB=0.297544;BQB=1;MQ0F=0;ICB=1;HOB=0.5;AC=1;AN=2;DP4=5,5,8,3;MQ=44	GT:PL:AD	0/1:231,0,230:10,11	1/1:255,42,0:0,14	MCRS1
line364730	synonymous SNV	gene:ENSGALG00000027122:transcript:ENSGALT00000044719:exon21:c.T1929G:p.S643S,	1	54293855	54293855	T	G	1	225	13	1	54293855	.	T	G	225	.	DP=15;VDB=0.00857012;SGB=-0.683931;MQSB=0.163537;MQ0F=0;AC=2;AN=2;DP4=0,0,8,5;MQ=44	GT:PL:AD	1/1:255,39,0:0,13	1/1:255,48,0:0,16	APPL2
line5727312	nonsynonymous SNV	gene:ENSGALG00000001363:transcript:ENSGALT00000082376:exon14:c.G1774A:p.A592T,gene:ENSGALG00000001363:transcript:ENSGALT00000002080:exon14:c.G1768A:p.A590T,	19	2870139	2870139	G	A	0.5	95	16	19	2870139	.	G	A	95	.	DP=18;VDB=0.101965;SGB=-0.616816;RPB=0.243355;MQB=0.00502104;MQSB=0.985665;BQB=0.555306;MQ0F=0;ICB=1;HOB=0.5;AC=1;AN=2;DP4=3,7,2,4;MQ=46	GT:PL:AD	0/1:128,0,240:10,6	.	MYBBP1A,MYBBP1A
line1897044	synonymous SNV	gene:ENSGALG00000013709:transcript:ENSGALT00000022290:exon7:c.C558T:p.V186V,gene:ENSGALG00000013709:transcript:ENSGALT00000064673:exon7:c.C651T:p.V217V,	2	92294615	92294615	G	A	0.5	222	28	2	92294615	.	G	A	222	.	DP=29;VDB=0.931335;SGB=-0.689466;RPB=0.821692;MQB=4.86415e-05;MQSB=0.78763;BQB=1;MQ0F=0;ICB=1;HOB=0.5;AC=1;AN=2;DP4=5,7,10,6;MQ=47	GT:PL:AD	0/1:255,0,255:12,16	.	TIMM21,TIMM21
line4710171	synonymous SNV	gene:ENSGALG00000005788:transcript:ENSGALT00000057227:exon14:c.T1611C:p.T537T,gene:ENSGALG00000005788:transcript:ENSGALT00000076132:exon14:c.T1611C:p.T537T,gene:ENSGALG00000005788:transcript:ENSGALT00000009299:exon14:c.T1611C:p.T537T,	9	5049263	5049263	T	C	1	225	20	9	5049263	.	T	C	225	.	DP=23;VDB=0.462818;SGB=-0.692067;MQSB=0.850154;MQ0F=0;AC=2;AN=2;DP4=0,0,11,9;MQ=33	GT:PL:AD	1/1:255,60,0:0,20	1/1:255,54,0:0,18	FARP2,FARP2,FARP2
line1613494	synonymous SNV	gene:ENSGALG00000035505:transcript:ENSGALT00000075332:exon2:c.A156G:p.G52G,	2	46841451	46841451	A	G	0.5	134	22	2	46841451	.	A	G	134	.	DP=23;VDB=0.0901265;SGB=-0.662043;RPB=0.705828;MQB=0.00048545;MQSB=0.950934;BQB=1;MQ0F=0;ICB=1;HOB=0.5;AC=1;AN=2;DP4=9,4,6,3;MQ=41	GT:PL:AD	0/1:167,0,255:13,9	0/1:163,0,255:12,9	AOAH
line564451	synonymous SNV	gene:ENSGALG00000015307:transcript:ENSGALT00000024704:exon19:c.C1747T:p.L583L,gene:ENSGALG00000015307:transcript:ENSGALT00000080288:exon27:c.C2398T:p.L800L,	1	85026383	85026383	G	A	0.5	193	20	1	85026383	.	G	A	193	.	DP=20;VDB=0.7858;SGB=-0.670168;RPB=0.955315;MQB=0.00079049;MQSB=0.416862;BQB=0.999286;MQ0F=0;ICB=1;HOB=0.5;AC=1;AN=2;DP4=6,4,4,6;MQ=45	GT:PL:AD	0/1:226,0,225:10,10	0/1:102,0,181:6,4	ABI3BP,ABI3BP
line5596245	synonymous SNV	gene:ENSGALG00000040045:transcript:ENSGALT00000048808:exon13:c.G1590A:p.P530P,gene:ENSGALG00000040045:transcript:ENSGALT00000058328:exon11:c.G1563A:p.P521P,	17	7496698	7496698	G	A	0.5	132	20	17	7496698	.	G	A	132	.	DP=20;VDB=0.0417261;SGB=-0.670168;RPB=0.982301;MQB=0.993592;MQSB=0.720273;BQB=1;MQ0F=0;ICB=1;HOB=0.5;AC=1;AN=2;DP4=4,6,4,6;MQ=29	GT:PL:AD	.	0/1:165,0,172:10,10	DBH,DBH
line5655042	nonsynonymous SNV	gene:ENSGALG00000002877:transcript:ENSGALT00000004537:exon1:c.C50T:p.A17V,	18	5059670	5059670	G	A	0.5	34.3936	6	18	5059670	.	G	A	34.3936	.	DP=7;VDB=0.588406;SGB=-0.511536;RPB=0.861511;MQB=0.574341;MQSB=0.625;BQB=0.861511;MQ0F=0;ICB=1;HOB=0.5;AC=1;AN=2;DP4=2,1,2,1;MQ=31	GT:PL:AD	.	0/1:67,0,77:3,3	LRRC45
line5653093	nonsynonymous SNV	gene:ENSGALG00000002424:transcript:ENSGALT00000003814:exon16:c.G2212A:p.V738I,	18	4866179	4866179	G	A	0.5	157	14	18	4866179	.	G	A	157	.	DP=15;VDB=0.328032;SGB=-0.662043;RPB=0.154295;MQB=0.0340475;MQSB=0.875173;BQB=0.945959;MQ0F=0;ICB=1;HOB=0.5;AC=1;AN=2;DP4=3,2,5,4;MQ=39	GT:PL:AD	.	0/1:190,0,136:5,9	RECQL5
line2058083	nonsynonymous SNV	gene:ENSGALG00000034675:transcript:ENSGALT00000054915:exon3:c.G976A:p.A326T,	2	117205187	117205187	G	A	1	225	17	2	117205187	.	G	A	225	.	DP=20;VDB=0.427172;SGB=-0.690438;MQSB=0.50373;MQ0F=0;AC=2;AN=2;DP4=0,0,10,7;MQ=35	GT:PL:AD	1/1:255,51,0:0,17	1/1:255,48,0:0,16	XKR9
line5876381	synonymous SNV	gene:ENSGALG00000000747:transcript:ENSGALT00000059482:exon10:c.T1596C:p.I532I,gene:ENSGALG00000000747:transcript:ENSGALT00000023340:exon12:c.T1596C:p.I532I,gene:ENSGALG00000000747:transcript:ENSGALT00000082934:exon10:c.T1596C:p.I532I,	21	642649	642649	T	C	0.5	181	18	21	642649	.	T	C	181	.	DP=20;VDB=0.214515;SGB=-0.676189;RPB=0.983729;MQB=0.0114913;MQSB=0.298531;BQB=0.963762;MQ0F=0;ICB=1;HOB=0.5;AC=1;AN=2;DP4=2,5,8,3;MQ=40	GT:PL:AD	0/1:214,0,164:7,11	0/1:169,0,149:8,8	CHD5,CHD5,CHD5
line1566385	synonymous SNV	gene:ENSGALG00000039333:transcript:ENSGALT00000050951:exon9:c.G1605A:p.V535V,	2	42980066	42980066	G	A	0.5	222	19	2	42980066	.	G	A	222	.	DP=21;VDB=0.129134;SGB=-0.680642;RPB=0.177538;MQB=0.0075268;MQSB=0.311374;BQB=0.957193;MQ0F=0;ICB=1;HOB=0.5;AC=1;AN=2;DP4=6,1,5,7;MQ=44	GT:PL:AD	.	0/1:255,0,152:7,12	SLC6A20
line3719885	synonymous SNV	gene:ENSGALG00000008325:transcript:ENSGALT00000013551:exon22:c.C2835T:p.V945V,	5	23416216	23416216	C	T	1	225	23	5	23416216	.	C	T	225	.	DP=24;VDB=0.482676;SGB=-0.692717;MQSB=0.962374;MQ0F=0;AC=2;AN=2;DP4=0,0,12,11;MQ=39	GT:PL:AD	1/1:255,69,0:0,23	0/1:255,0,165:7,13	CKAP5
line331034	synonymous SNV	gene:ENSGALG00000011976:transcript:ENSGALT00000019537:exon16:c.A1980G:p.T660T,	1	49794321	49794321	T	C	0.5	183	20	1	49794321	.	T	C	183	.	DP=21;VDB=0.156654;SGB=-0.670168;RPB=0.300979;MQB=0.00079049;MQSB=0.775446;BQB=0.931063;MQ0F=0;ICB=1;HOB=0.5;AC=1;AN=2;DP4=7,3,6,4;MQ=43	GT:PL:AD	0/1:216,0,235:10,10	.	L3MBTL2
line5025719	synonymous SNV	gene:ENSGALG00000003942:transcript:ENSGALT00000006283:exon7:c.T1128C:p.P376P,	11	7531715	7531715	A	G	1	225	15	11	7531715	.	A	G	225	.	DP=15;VDB=0.788874;SGB=-0.688148;MQSB=0.77274;MQ0F=0;AC=2;AN=2;DP4=0,0,4,11;MQ=45	GT:PL:AD	1/1:255,45,0:0,15	1/1:255,51,0:0,17	LONP2
line5404071	synonymous SNV	gene:ENSGALG00000006646:transcript:ENSGALT00000067255:exon30:c.C4212T:p.S1404S,gene:ENSGALG00000006646:transcript:ENSGALT00000063283:exon24:c.C3492T:p.S1164S,gene:ENSGALG00000006646:transcript:ENSGALT00000010749:exon29:c.C4167T:p.S1389S,gene:ENSGALG00000006646:transcript:ENSGALT00000074491:exon29:c.C4119T:p.S1373S,	14	7724658	7724658	C	T	0.5	112	17	14	7724658	.	C	T	112	.	DP=19;VDB=0.64169;SGB=-0.616816;RPB=0.633936;MQB=0.00408677;MQSB=0.633936;BQB=0.968927;MQ0F=0;ICB=1;HOB=0.5;AC=1;AN=2;DP4=6,5,5,1;MQ=48	GT:PL:AD	.	0/1:145,0,255:11,6	ABCC1,ABCC1,ABCC1,ABCC1
line6040868	synonymous SNV	gene:ENSGALG00000035499:transcript:ENSGALT00000078911:exon11:c.T1215C:p.T405T,	26	495746	495746	T	C	1	225	23	26	495746	.	T	C	225	.	DP=25;VDB=0.0845009;SGB=-0.692717;MQSB=0.522986;MQ0F=0;AC=2;AN=2;DP4=0,0,11,12;MQ=39	GT:PL:AD	1/1:255,69,0:0,23	1/1:255,60,0:0,20	-
line4274278	synonymous SNV	gene:ENSGALG00000003923:transcript:ENSGALT00000081021:exon24:c.T6645C:p.G2215G,gene:ENSGALG00000003923:transcript:ENSGALT00000006250:exon25:c.T6645C:p.G2215G,	7	4845477	4845477	T	C	0.5	176	18	7	4845477	.	T	C	176	.	DP=18;VDB=0.611432;SGB=-0.662043;RPB=0.953364;MQB=0.00167033;MQSB=0.840907;BQB=1;MQ0F=0;ICB=1;HOB=0.5;AC=1;AN=2;DP4=5,4,6,3;MQ=44	GT:PL:AD	0/1:209,0,223:9,9	.	COL6A3,COL6A3
line4876392	nonsynonymous SNV	gene:ENSGALG00000003456:transcript:ENSGALT00000060547:exon1:c.A33G:p.I11M,	10	4033391	4033391	A	G	1	225	16	10	4033391	.	A	G	225	.	DP=19;VDB=0.514454;SGB=-0.689466;MQSB=0.871214;MQ0F=0;AC=2;AN=2;DP4=0,0,8,8;MQ=43	GT:PL:AD	1/1:255,48,0:0,16	1/1:255,48,0:0,16	CA12
line315879	synonymous SNV	gene:ENSGALG00000011643:transcript:ENSGALT00000019028:exon6:c.T576C:p.S192S,	1	47677170	47677170	T	C	0.5	110	14	1	47677170	.	T	C	110	.	DP=14;VDB=0.15187;SGB=-0.616816;RPB=0.703221;MQB=0.195278;MQSB=0.612626;BQB=1;MQ0F=0;ICB=1;HOB=0.5;AC=1;AN=2;DP4=6,2,4,2;MQ=44	GT:PL:AD	0/1:143,0,196:8,6	1/1:255,60,0:0,20	UTP20
line5212017	synonymous SNV	gene:ENSGALG00000007684:transcript:ENSGALT00000012456:exon2:c.A450G:p.P150P,gene:ENSGALG00000007684:transcript:ENSGALT00000052142:exon3:c.A420G:p.P140P,	12	15604368	15604368	T	C	0.5	222	21	12	15604368	.	T	C	222	.	DP=22;VDB=0.617065;SGB=-0.680642;RPB=0.960401;MQB=0.00263196;MQSB=0.909914;BQB=1;MQ0F=0;ICB=1;HOB=0.5;AC=1;AN=2;DP4=4,5,4,8;MQ=46	GT:PL:AD	0/1:255,0,217:9,12	1/1:255,36,0:0,12	-,-
line886102	synonymous SNV	gene:ENSGALG00000039826:transcript:ENSGALT00000057421:exon7:c.G606A:p.L202L,	1	131983750	131983750	C	T	1	225	12	1	131983750	.	C	T	225	.	DP=12;VDB=0.551461;SGB=-0.680642;MQSB=0.864013;MQ0F=0;AC=2;AN=2;DP4=0,0,6,6;MQ=39	GT:PL:AD	1/1:255,36,0:0,12	1/1:255,69,0:0,23	CNGA3
line6494245	synonymous SNV	gene:ENSGALG00000035354:transcript:ENSGALT00000080800#KQ759661.1#20:exon4:c.G792A:p.T264T,	KQ759661.1	1158	1158	C	T	0.5	30.3148	6	KQ759661.1	1158	.	C	T	30.3148	.	DP=9;VDB=0.0649539;SGB=-0.511536;RPB=0.28717;MQB=0.28717;MQSB=0.875;BQB=0.861511;MQ0F=0;ICB=1;HOB=0.5;AC=1;AN=2;DP4=2,1,2,1;MQ=34	GT:PL:AD	.	0/1:63,0,90:3,3	-
line3295092	synonymous SNV	gene:ENSGALG00000023120:transcript:ENSGALT00000019283:exon5:c.A408G:p.V136V,gene:ENSGALG00000023120:transcript:ENSGALT00000046780:exon4:c.A393G:p.V131V,	4	52137861	52137861	T	C	1	225	21	4	52137861	.	T	C	225	.	DP=21;VDB=0.75252;SGB=-0.692352;MQSB=0.715989;MQ0F=0;AC=2;AN=2;DP4=0,0,6,15;MQ=41	GT:PL:AD	.	1/1:255,63,0:0,21	SULT1B1,SULT1B1
line6032838	synonymous SNV	gene:ENSGALG00000025924:transcript:ENSGALT00000046103:exon1:c.T78C:p.A26A,	25	2151412	2151412	T	C	0.5	24.2205	5	25	2151412	.	T	C	24.2205	.	DP=5;VDB=0.22;SGB=-0.453602;RPB=0;MQB=0;MQSB=1;BQB=1;MQ0F=0;ICB=1;HOB=0.5;AC=1;AN=2;DP4=2,1,2,0;MQ=45	GT:PL:AD	0/1:57,0,98:3,2	1/1:217,24,0:0,8	AQP10
line403394	synonymous SNV	gene:ENSGALG00000012946:transcript:ENSGALT00000044922:exon4:c.T297C:p.S99S,	1	59628694	59628694	T	C	0.5	122	19	1	59628694	.	T	C	122	.	DP=20;VDB=0.68766;SGB=-0.651104;RPB=0.178021;MQB=0.0120561;MQSB=0.999167;BQB=0.51264;MQ0F=0;ICB=1;HOB=0.5;AC=1;AN=2;DP4=7,4,3,5;MQ=41	GT:PL:AD	0/1:155,0,250:11,8	.	FAM60A
line3139173	synonymous SNV	gene:ENSGALG00000027788:transcript:ENSGALT00000046144:exon2:c.A444G:p.P148P,	4	24073628	24073628	A	G	1	225	16	4	24073628	.	A	G	225	.	DP=17;VDB=0.442372;SGB=-0.689466;MQSB=0.934676;MQ0F=0;AC=2;AN=2;DP4=0,0,8,8;MQ=34	GT:PL:AD	1/1:255,48,0:0,16	1/1:255,69,0:0,23	CPE
line317976	synonymous SNV	gene:ENSGALG00000011724:transcript:ENSGALT00000019157:exon9:c.A1278G:p.R426R,	1	47938011	47938011	A	G	0.5	176	14	1	47938011	.	A	G	176	.	DP=14;VDB=0.171769;SGB=-0.676189;RPB=0.460355;MQB=0.0368832;MQSB=0.923116;BQB=1;MQ0F=0;ICB=1;HOB=0.5;AC=1;AN=2;DP4=2,1,7,4;MQ=36	GT:PL:AD	.	0/1:210,0,72:3,11	WDR91
line5463326	synonymous SNV	gene:ENSGALG00000033126:transcript:ENSGALT00000078760:exon1:c.G717A:p.S239S,gene:ENSGALG00000033126:transcript:ENSGALT00000073023:exon1:c.G717A:p.S239S,gene:ENSGALG00000033126:transcript:ENSGALT00000052866:exon1:c.G717A:p.S239S,	15	1294748	1294748	G	A	0.5	147	15	15	1294748	.	G	A	147	.	DP=16;VDB=0.624012;SGB=-0.636426;RPB=0.753577;MQB=0.00524752;MQSB=0.778801;BQB=0.921243;MQ0F=0;ICB=1;HOB=0.5;AC=1;AN=2;DP4=4,4,2,5;MQ=48	GT:PL:AD	.	0/1:180,0,220:8,7	DGCR8,DGCR8,DGCR8
line451784	synonymous SNV	gene:ENSGALG00000014071:transcript:ENSGALT00000066797:exon13:c.T1398A:p.I466I,gene:ENSGALG00000014071:transcript:ENSGALT00000022784:exon14:c.T1443A:p.I481I,	1	67903004	67903004	A	T	0.5	83	11	1	67903004	.	A	T	83	.	DP=13;VDB=0.230191;SGB=-0.556411;RPB=0.924449;MQB=0.0401934;MQSB=0.803868;BQB=0.924449;MQ0F=0;ICB=1;HOB=0.5;AC=1;AN=2;DP4=4,3,3,1;MQ=48	GT:PL:AD	.	0/1:116,0,204:7,4	-,-
line6216039	nonsynonymous SNV	gene:ENSGALG00000026553:transcript:ENSGALT00000043595:exon2:c.T10054C:p.S3352P,	Z	22156783	22156783	A	G	1	107	5	Z	22156783	.	A	G	107	.	DP=6;VDB=0.689691;SGB=-0.590765;MQSB=1;MQ0F=0;AC=2;AN=2;DP4=0,0,4,1;MQ=36	GT:PL:AD	.	1/1:137,15,0:0,5	-
line3966323	nonsynonymous SNV	gene:ENSGALG00000012452:transcript:ENSGALT00000020354:exon6:c.A706G:p.T236A,	5	58860984	58860984	A	G	0.5	127	14	5	58860984	.	A	G	127	.	DP=14;VDB=0.0568748;SGB=-0.616816;RPB=0.244551;MQB=0.740818;MQSB=0.965069;BQB=1;MQ0F=0;ICB=1;HOB=0.5;AC=1;AN=2;DP4=5,3,4,2;MQ=46	GT:PL:AD	0/1:160,0,208:8,6	.	-
line4383509	synonymous SNV	gene:ENSGALG00000011371:transcript:ENSGALT00000066192:exon13:c.A1683G:p.E561E,gene:ENSGALG00000011371:transcript:ENSGALT00000080136:exon13:c.A1725G:p.E575E,gene:ENSGALG00000011371:transcript:ENSGALT00000018550:exon13:c.A1767G:p.E589E,	7	22580821	22580821	T	C	1	42.4147	3	7	22580821	.	T	C	42.4147	.	DP=4;VDB=0.617121;SGB=-0.511536;MQ0F=0;AC=2;AN=2;DP4=0,0,0,3;MQ=34	GT:PL:AD	1/1:72,9,0:0,3	0/1:103,0,33:6,4	STK36,STK36,STK36
line4197444	nonsynonymous SNV	gene:ENSGALG00000009328:transcript:ENSGALT00000046853:exon17:c.C2662G:p.R888G,	6	30006390	30006390	G	C	1	225	24	6	30006390	.	G	C	225	.	DP=29;VDB=0.886607;SGB=-0.692831;MQSB=0.84246;MQ0F=0;AC=2;AN=2;DP4=0,0,14,10;MQ=46	GT:PL:AD	1/1:255,72,0:0,24	1/1:255,39,0:0,13	-
line2899595	synonymous SNV	gene:ENSGALG00000016442:transcript:ENSGALT00000026525:exon3:c.C220A:p.R74R,	3	96932293	96932293	C	A	1	225	22	3	96932293	.	C	A	225	.	DP=24;VDB=0.883782;SGB=-0.692562;MQSB=0.973721;MQ0F=0;AC=2;AN=2;DP4=0,0,10,12;MQ=43	GT:PL:AD	1/1:255,66,0:0,22	1/1:255,36,0:0,12	RRM2
line6052677	synonymous SNV	gene:ENSGALG00000001512:transcript:ENSGALT00000002297:exon2:c.C342T:p.Y114Y,gene:ENSGALG00000001512:transcript:ENSGALT00000080226:exon2:c.C342T:p.Y114Y,	26	3386581	3386581	G	A	0.5	192	15	26	3386581	.	G	A	192	.	DP=16;VDB=0.953162;SGB=-0.662043;RPB=0.534333;MQB=0.0621765;MQSB=0.785785;BQB=0.939413;MQ0F=0;ICB=1;HOB=0.5;AC=1;AN=2;DP4=3,3,4,5;MQ=47	GT:PL:AD	.	0/1:225,0,162:6,9	KCND3,KCND3
line5895772	synonymous SNV	gene:ENSGALG00000002583:transcript:ENSGALT00000004070:exon8:c.T1140C:p.N380N,	21	3472030	3472030	T	C	1	225	19	21	3472030	.	T	C	225	.	DP=20;VDB=0.0481373;SGB=-0.69168;MQSB=1;MQ0F=0;AC=2;AN=2;DP4=0,0,9,10;MQ=45	GT:PL:AD	1/1:255,57,0:0,19	1/1:255,45,0:0,15	PIK3CD
line6050509	synonymous SNV	gene:ENSGALG00000000544:transcript:ENSGALT00000035251:exon1:c.G117C:p.V39V,	26	1593165	1593165	G	C	0.5	169	13	26	1593165	.	G	C	169	.	DP=13;VDB=0.528538;SGB=-0.651104;RPB=0.765017;MQB=0.0137638;MQSB=0.828239;BQB=0.935229;MQ0F=0;ICB=1;HOB=0.5;AC=1;AN=2;DP4=3,2,4,4;MQ=46	GT:PL:AD	0/1:202,0,138:5,8	1/1:255,42,0:0,14	RAB44
line5678140	nonsynonymous SNV	gene:ENSGALG00000003566:transcript:ENSGALT00000005647:exon9:c.C790G:p.L264V,	18	7000964	7000964	G	C	0.5	46.409	21	18	7000964	.	G	C	46.409	.	DP=23;VDB=0.366085;SGB=-0.590765;RPB=0.686704;MQB=0.00427682;MQSB=0.853271;BQB=0.902014;MQ0F=0;ICB=1;HOB=0.5;AC=1;AN=2;DP4=9,7,2,3;MQ=45	GT:PL:AD	0/1:81,0,255:16,5	1/1:255,39,0:0,13	SMURF2
line4217937	nonsynonymous SNV	gene:ENSGALG00000013688:transcript:ENSGALT00000048010:exon5:c.G316A:p.G106R,gene:ENSGALG00000013688:transcript:ENSGALT00000062399:exon6:c.G316A:p.G106R,gene:ENSGALG00000013688:transcript:ENSGALT00000022257:exon6:c.G304A:p.G102R,	6	32563890	32563890	C	T	0.5	62	16	6	32563890	.	C	T	62	.	DP=17;VDB=0.300397;SGB=-0.590765;RPB=0.214015;MQB=0.00780539;MQSB=0.9945;BQB=0.823561;MQ0F=0;ICB=1;HOB=0.5;AC=1;AN=2;DP4=6,5,2,3;MQ=45	GT:PL:AD	0/1:96,0,255:11,5	0/1:144,0,179:6,5	UROS,UROS,UROS
line5750085	synonymous SNV	gene:ENSGALG00000026392:transcript:ENSGALT00000045943:exon2:c.C612T:p.L204L,	19	5926827	5926827	C	T	0.5	132	19	19	5926827	.	C	T	132	.	DP=21;VDB=0.534485;SGB=-0.670168;RPB=0.959989;MQB=0.0732898;MQSB=0.76338;BQB=0.76338;MQ0F=0;ICB=1;HOB=0.5;AC=1;AN=2;DP4=4,5,6,4;MQ=36	GT:PL:AD	0/1:165,0,208:9,10	1/1:243,42,0:0,14	PIPOX
line4478436	synonymous SNV	gene:ENSGALG00000012449:transcript:ENSGALT00000020351:exon5:c.C3178T:p.L1060L,	7	34869829	34869829	C	T	0.5	222	20	7	34869829	.	C	T	222	.	DP=21;VDB=0.871265;SGB=-0.683931;RPB=0.447639;MQB=0.00393257;MQSB=0.898397;BQB=0.962269;MQ0F=0;ICB=1;HOB=0.5;AC=1;AN=2;DP4=5,2,7,6;MQ=46	GT:PL:AD	0/1:255,0,165:7,13	1/1:255,57,0:0,19	MBD5
line6112950	synonymous SNV	gene:ENSGALG00000023881:transcript:ENSGALT00000040133:exon13:c.C1296T:p.A432A,	27	4508836	4508836	G	A	0.5	148	20	27	4508836	.	G	A	148	.	DP=23;VDB=0.325119;SGB=-0.651104;RPB=0.0572619;MQB=0.0152181;MQSB=0.685328;BQB=0.444739;MQ0F=0;ICB=1;HOB=0.5;AC=1;AN=2;DP4=6,6,4,4;MQ=46	GT:PL:AD	0/1:181,0,255:12,8	1/1:255,54,0:0,18	PLXDC1
line4950114	nonsynonymous SNV	gene:ENSGALG00000006882:transcript:ENSGALT00000066731:exon3:c.G371A:p.R124H,gene:ENSGALG00000006882:transcript:ENSGALT00000011148:exon4:c.G434A:p.R145H,	10	14525148	14525148	G	A	0.5	163	13	10	14525148	.	G	A	163	.	DP=14;VDB=0.766482;SGB=-0.636426;RPB=0.378331;MQB=0.0306755;MQSB=0.695312;BQB=0.899815;MQ0F=0;ICB=1;HOB=0.5;AC=1;AN=2;DP4=3,3,3,4;MQ=46	GT:PL:AD	0/1:196,0,167:6,7	0/1:150,0,255:19,7	ST8SIA2,ST8SIA2
line2629075	synonymous SNV	gene:ENSGALG00000013829:transcript:ENSGALT00000031778:exon18:c.C2079T:p.G693G,gene:ENSGALG00000013829:transcript:ENSGALT00000062001:exon16:c.C1902T:p.G634G,	3	54339319	54339319	C	T	1	225	15	3	54339319	.	C	T	225	.	DP=16;VDB=0.354724;SGB=-0.688148;MQSB=0.269146;MQ0F=0;AC=2;AN=2;DP4=0,0,8,7;MQ=44	GT:PL:AD	1/1:255,45,0:0,15	.	REPS1,REPS1
line2846689	nonsynonymous SNV	gene:ENSGALG00000016316:transcript:ENSGALT00000026323:exon5:c.A1040G:p.H347R,	3	88662993	88662993	A	G	0.5	91	20	3	88662993	.	A	G	91	.	DP=25;VDB=0.850373;SGB=-0.590765;RPB=1;MQB=0.0560813;MQSB=0.804377;BQB=0.984877;MQ0F=0;ICB=1;HOB=0.5;AC=1;AN=2;DP4=4,11,2,3;MQ=41	GT:PL:AD	0/1:125,0,255:15,5	0/1:255,0,215:10,14	GCM1
line4352198	nonsynonymous SNV	gene:ENSGALG00000039436:transcript:ENSGALT00000053080:exon3:c.C571T:p.P191S,	7	17918419	17918419	C	T	0.5	221	15	7	17918419	.	C	T	221	.	DP=17;VDB=0.640463;SGB=-0.676189;RPB=0.697617;MQB=0.0161635;MQSB=0.921243;BQB=0.966484;MQ0F=0;ICB=1;HOB=0.5;AC=1;AN=2;DP4=3,1,5,6;MQ=46	GT:PL:AD	0/1:255,0,99:4,11	0/1:216,0,68:3,8	DLX2
line5682771	nonsynonymous SNV	gene:ENSGALG00000029893:transcript:ENSGALT00000076465:exon7:c.T1486C:p.C496R,gene:ENSGALG00000029893:transcript:ENSGALT00000051068:exon8:c.T1453C:p.C485R,gene:ENSGALG00000029893:transcript:ENSGALT00000053808:exon7:c.T1486C:p.C496R,	18	9074373	9074373	T	C	0.5	215	25	18	9074373	.	T	C	215	.	DP=27;VDB=0.763067;SGB=-0.683931;RPB=0.996677;MQB=0.00012341;MQSB=0.427579;BQB=0.808142;MQ0F=0;ICB=1;HOB=0.5;AC=1;AN=2;DP4=9,3,6,7;MQ=42	GT:PL:AD	.	0/1:248,0,237:12,13	COG1,COG1,COG1
line5137664	nonsynonymous SNV	gene:ENSGALG00000004991:transcript:ENSGALT00000007996:exon7:c.T1033C:p.F345L,	12	4940580	4940580	T	C	1	225	13	12	4940580	.	T	C	225	.	DP=13;VDB=0.131805;SGB=-0.683931;MQSB=0.50373;MQ0F=0;AC=2;AN=2;DP4=0,0,8,5;MQ=42	GT:PL:AD	1/1:255,39,0:0,13	1/1:255,60,0:0,20	MKRN2
line1650559	synonymous SNV	gene:ENSGALG00000043399:transcript:ENSGALT00000072028:exon7:c.C699T:p.F233F,	2	54476464	54476464	G	A	1	225	14	2	54476464	.	G	A	225	.	DP=14;VDB=0.735281;SGB=-0.686358;MQSB=0.83527;MQ0F=0;AC=2;AN=2;DP4=0,0,9,5;MQ=45	GT:PL:AD	1/1:255,42,0:0,14	1/1:255,45,0:0,15	EZH2
line6126389	synonymous SNV	gene:ENSGALG00000002453:transcript:ENSGALT00000003869:exon4:c.G474A:p.S158S,	28	2937550	2937550	C	T	0.5	167	19	28	2937550	.	C	T	167	.	DP=22;VDB=0.0133786;SGB=-0.662043;RPB=0.88692;MQB=0.970446;MQSB=0.781802;BQB=0.934728;MQ0F=0;ICB=1;HOB=0.5;AC=1;AN=2;DP4=3,7,3,6;MQ=37	GT:PL:AD	.	0/1:200,0,203:10,9	ABCA7
line5038305	synonymous SNV	gene:ENSGALG00000004528:transcript:ENSGALT00000007212:exon2:c.G1815A:p.T605T,	11	9356390	9356390	C	T	1	225	14	11	9356390	.	C	T	225	.	DP=14;VDB=0.74332;SGB=-0.686358;MQSB=0.30295;MQ0F=0;AC=2;AN=2;DP4=0,0,7,7;MQ=45	GT:PL:AD	1/1:255,42,0:0,14	1/1:255,39,0:0,13	TSHZ3
line6359525	nonsynonymous SNV	gene:ENSGALG00000015677:transcript:ENSGALT00000063566:exon4:c.A197G:p.D66G,	Z	66158261	66158261	A	G	1	212	9	Z	66158261	.	A	G	212	.	DP=9;VDB=0.538749;SGB=-0.662043;MQSB=0.924584;MQ0F=0;AC=2;AN=2;DP4=0,0,3,6;MQ=39	GT:PL:AD	1/1:242,27,0:0,9	1/1:192,18,0:0,6	SUSD1
line4078898	synonymous SNV	gene:ENSGALG00000005462:transcript:ENSGALT00000033525:exon12:c.G1602A:p.V534V,	6	16560322	16560322	C	T	1	154	6	6	16560322	.	C	T	154	.	DP=7;VDB=0.036809;SGB=-0.616816;MQSB=0.375;MQ0F=0;AC=2;AN=2;DP4=0,0,4,2;MQ=38	GT:PL:AD	.	1/1:184,18,0:0,6	ZP4
line4797854	synonymous SNV	gene:ENSGALG00000008839:transcript:ENSGALT00000039637:exon6:c.T510C:p.C170C,gene:ENSGALG00000008839:transcript:ENSGALT00000064751:exon6:c.T510C:p.C170C,gene:ENSGALG00000008839:transcript:ENSGALT00000072219:exon6:c.T510C:p.C170C,gene:ENSGALG00000008839:transcript:ENSGALT00000062353:exon6:c.T510C:p.C170C,gene:ENSGALG00000008839:transcript:ENSGALT00000060335:exon6:c.T510C:p.C170C,	9	16515695	16515695	A	G	1	225	20	9	16515695	.	A	G	225	.	DP=22;VDB=0.497517;SGB=-0.692067;MQSB=0.953497;MQ0F=0;AC=2;AN=2;DP4=0,0,8,12;MQ=45	GT:PL:AD	1/1:255,60,0:0,20	1/1:255,45,0:0,15	-,-,-,-,-
line285833	synonymous SNV	gene:ENSGALG00000011168:transcript:ENSGALT00000018208:exon4:c.T408C:p.N136N,	1	42798910	42798910	T	C	1	225	18	1	42798910	.	T	C	225	.	DP=19;VDB=0.626321;SGB=-0.691153;MQSB=0.924089;MQ0F=0;AC=2;AN=2;DP4=0,0,9,9;MQ=45	GT:PL:AD	1/1:255,54,0:0,18	1/1:255,57,0:0,19	C12orf29
line4450153	nonsynonymous SNV	gene:ENSGALG00000012259:transcript:ENSGALT00000020021:exon5:c.C406G:p.H136D,	7	30792045	30792045	C	G	1	225	16	7	30792045	.	C	G	225	.	DP=16;VDB=0.0251786;SGB=-0.689466;MQSB=0.45198;MQ0F=0;AC=2;AN=2;DP4=0,0,8,8;MQ=42	GT:PL:AD	1/1:255,48,0:0,16	1/1:255,60,0:0,20	UBXN4
line1411940	nonsynonymous SNV	gene:ENSGALG00000023347:transcript:ENSGALT00000077652:exon4:c.G1090A:p.E364K,	2	15873244	15873244	G	A	0.5	19.5212	13	2	15873244	.	G	A	19.5212	.	DP=13;VDB=0.309755;SGB=-0.511536;RPB=0.795669;MQB=0.107298;MQSB=0.961166;BQB=1;MQ0F=0;ICB=1;HOB=0.5;AC=1;AN=2;DP4=5,5,1,2;MQ=43	GT:PL:AD	0/1:54,0,244:10,3	.	PTCHD3
line87417	synonymous SNV	gene:ENSGALG00000008193:transcript:ENSGALT00000013344:exon43:c.C6651T:p.T2217T,	1	13082186	13082186	G	A	0.5	222	26	1	13082186	.	G	A	222	.	DP=29;VDB=0.900183;SGB=-0.688148;RPB=0.936137;MQB=0.00519041;MQSB=0.931304;BQB=0.81023;MQ0F=0;ICB=1;HOB=0.5;AC=1;AN=2;DP4=6,5,11,4;MQ=45	GT:PL:AD	.	0/1:255,0,234:11,15	RELN
line4611106	synonymous SNV	gene:ENSGALG00000010129:transcript:ENSGALT00000016472:exon3:c.C318T:p.I106I,gene:ENSGALG00000010129:transcript:ENSGALT00000079652:exon3:c.C318T:p.I106I,	8	20854400	20854400	C	T	1	225	17	8	20854400	.	C	T	225	.	DP=19;VDB=0.392095;SGB=-0.690438;MQSB=0.50373;MQ0F=0;AC=2;AN=2;DP4=0,0,7,10;MQ=40	GT:PL:AD	1/1:255,51,0:0,17	.	PLK3,PLK3
line4704692	synonymous SNV	gene:ENSGALG00000006564:transcript:ENSGALT00000010597:exon9:c.T858C:p.H286H,	9	4362463	4362463	T	C	1	225	15	9	4362463	.	T	C	225	.	DP=17;VDB=0.0155118;SGB=-0.688148;MQSB=0.868815;MQ0F=0;AC=2;AN=2;DP4=0,0,9,6;MQ=41	GT:PL:AD	1/1:255,45,0:0,15	1/1:187,24,0:0,8	-
line896987	synonymous SNV	gene:ENSGALG00000016776:transcript:ENSGALT00000027083:exon4:c.G369A:p.A123A,	1	133472403	133472403	C	T	1	225	15	1	133472403	.	C	T	225	.	DP=15;VDB=0.771923;SGB=-0.688148;MQSB=0.711573;MQ0F=0;AC=2;AN=2;DP4=0,0,6,9;MQ=38	GT:PL:AD	1/1:255,45,0:0,15	.	TBC1D8
line3660652	nonsynonymous SNV	gene:ENSGALG00000006530:transcript:ENSGALT00000010554:exon3:c.A223G:p.I75V,	5	13614940	13614940	T	C	0.5	131	16	5	13614940	.	T	C	131	.	DP=17;VDB=0.364002;SGB=-0.636426;RPB=0.507697;MQB=0.00385331;MQSB=0.832083;BQB=1;MQ0F=0;ICB=1;HOB=0.5;AC=1;AN=2;DP4=7,2,5,2;MQ=43	GT:PL:AD	0/1:164,0,205:9,7	1/1:255,69,0:0,23	TSSC4
line5472225	synonymous SNV	gene:ENSGALG00000002336:transcript:ENSGALT00000074898:exon19:c.C4066T:p.L1356L,gene:ENSGALG00000002336:transcript:ENSGALT00000067079:exon20:c.C4081T:p.L1361L,gene:ENSGALG00000002336:transcript:ENSGALT00000003682:exon20:c.C4078T:p.L1360L,gene:ENSGALG00000002336:transcript:ENSGALT00000051482:exon19:c.C4066T:p.L1356L,	15	2607507	2607507	G	A	0.5	222	22	15	2607507	.	G	A	222	.	DP=26;VDB=0.382678;SGB=-0.680642;RPB=0.912244;MQB=0.00436218;MQSB=0.964954;BQB=0.854648;MQ0F=0;ICB=1;HOB=0.5;AC=1;AN=2;DP4=3,7,6,6;MQ=46	GT:PL:AD	.	0/1:255,0,232:10,12	-,-,-,-
line6240352	synonymous SNV	gene:ENSGALG00000014943:transcript:ENSGALT00000024106:exon3:c.G270A:p.S90S,	Z	24182146	24182146	G	A	1	225	10	Z	24182146	.	G	A	225	.	DP=10;VDB=0.891275;SGB=-0.670168;MQSB=0.895781;MQ0F=0;AC=2;AN=2;DP4=0,0,6,4;MQ=46	GT:PL:AD	1/1:255,30,0:0,10	1/1:255,39,0:0,13	FAM169A
line2375794	synonymous SNV	gene:ENSGALG00000013221:transcript:ENSGALT00000021597:exon5:c.G522C:p.P174P,gene:ENSGALG00000013221:transcript:ENSGALT00000061276:exon7:c.G552C:p.P184P,	3	16601957	16601957	G	C	0.5	158	21	3	16601957	.	G	C	158	.	DP=23;VDB=0.387294;SGB=-0.651104;RPB=0.999345;MQB=0.0441005;MQSB=0.158673;BQB=0.983744;MQ0F=0;ICB=1;HOB=0.5;AC=1;AN=2;DP4=4,9,5,3;MQ=45	GT:PL:AD	0/1:191,0,255:13,8	0/1:227,0,230:10,10	ARHGEF33,ARHGEF33
line3213728	nonsynonymous SNV	gene:ENSGALG00000010316:transcript:ENSGALT00000038383:exon17:c.A1942C:p.I648L,	4	35095215	35095215	T	G	1	225	18	4	35095215	.	T	G	225	.	DP=19;VDB=0.251649;SGB=-0.691153;MQSB=0.608815;MQ0F=0;AC=2;AN=2;DP4=0,0,11,7;MQ=45	GT:PL:AD	1/1:255,54,0:0,18	0/1:216,0,187:7,8	FRAS1
line4528071	nonsynonymous SNV	gene:ENSGALG00000004620:transcript:ENSGALT00000039414:exon15:c.A2659C:p.N887H,	8	7533167	7533167	A	C	0.5	200	23	8	7533167	.	A	C	200	.	DP=26;VDB=0.0436922;SGB=-0.670168;RPB=0.910073;MQB=0.0948205;MQSB=0.634436;BQB=0.933111;MQ0F=0;ICB=1;HOB=0.5;AC=1;AN=2;DP4=5,8,6,4;MQ=47	GT:PL:AD	.	0/1:233,0,255:13,10	LAMC1
line1434759	synonymous SNV	gene:ENSGALG00000008564:transcript:ENSGALT00000013950:exon10:c.G672A:p.V224V,	2	19132766	19132766	G	A	0.5	203	14	2	19132766	.	G	A	203	.	DP=14;VDB=0.923365;SGB=-0.670168;RPB=0.527292;MQB=0.18452;MQSB=0.923116;BQB=0.852144;MQ0F=0;ICB=1;HOB=0.5;AC=1;AN=2;DP4=3,1,6,4;MQ=47	GT:PL:AD	0/1:236,0,102:4,10	1/1:255,48,0:0,16	NSUN6
line1453815	synonymous SNV	gene:ENSGALG00000009006:transcript:ENSGALT00000014655:exon1:c.G120A:p.R40R,	2	21670116	21670116	G	A	0.5	74	17	2	21670116	.	G	A	74	.	DP=17;VDB=0.0560499;SGB=-0.636426;RPB=0.995249;MQB=0.995249;MQSB=0.0545253;BQB=1;MQ0F=0.352941;ICB=1;HOB=0.5;AC=1;AN=2;DP4=6,4,5,2;MQ=25	GT:PL:AD	0/1:107,0,146:10,7	.	-
line4708682	nonsynonymous SNV	gene:ENSGALG00000006016:transcript:ENSGALT00000009680:exon9:c.A2000G:p.D667G,	9	4912994	4912994	T	C	1	225	31	9	4912994	.	T	C	225	.	DP=35;VDB=0.527191;SGB=-0.69311;MQSB=0.512749;MQ0F=0;AC=2;AN=2;DP4=0,0,19,12;MQ=26	GT:PL:AD	1/1:255,93,0:0,31	1/1:231,60,0:0,20	PASK
line4545245	synonymous SNV	gene:ENSGALG00000005442:transcript:ENSGALT00000008738:exon7:c.C666T:p.P222P,	8	12124730	12124730	G	A	0.5	164	22	8	12124730	.	G	A	164	.	DP=22;VDB=0.828412;SGB=-0.662043;RPB=0.666074;MQB=0.00150093;MQSB=0.972757;BQB=1;MQ0F=0;ICB=1;HOB=0.5;AC=1;AN=2;DP4=3,10,2,7;MQ=48	GT:PL:AD	.	0/1:197,0,255:13,9	PALMD
line3935663	synonymous SNV	gene:ENSGALG00000012085:transcript:ENSGALT00000037323:exon12:c.G972A:p.R324R,	5	55427574	55427574	C	T	0.5	131	24	5	55427574	.	C	T	131	.	DP=27;VDB=0.850393;SGB=-0.651104;RPB=0.472367;MQB=0.138005;MQSB=0.3245;BQB=0.655816;MQ0F=0;ICB=1;HOB=0.5;AC=1;AN=2;DP4=6,10,2,6;MQ=44	GT:PL:AD	0/1:164,0,255:16,8	0/1:159,0,81:4,6	-
line1282634	synonymous SNV	gene:ENSGALG00000035308:transcript:ENSGALT00000062177:exon2:c.G234A:p.R78R,	1	194374873	194374873	G	A	0.5	171	16	1	194374873	.	G	A	171	.	DP=16;VDB=0.607432;SGB=-0.670168;RPB=0.398871;MQB=0.00502104;MQSB=0.492881;BQB=0.809155;MQ0F=0;ICB=1;HOB=0.5;AC=1;AN=2;DP4=5,1,6,4;MQ=41	GT:PL:AD	0/1:204,0,142:6,10	.	-
line4085543	nonsynonymous SNV	gene:ENSGALG00000005007:transcript:ENSGALT00000054344:exon1:c.A83T:p.K28M,gene:ENSGALG00000005007:transcript:ENSGALT00000070459:exon2:c.A65T:p.K22M,	6	14889740	14889740	A	T	0.5	168	20	6	14889740	.	A	T	168	.	DP=22;VDB=0.525878;SGB=-0.670168;RPB=0.997147;MQB=0.0832066;MQSB=0.783637;BQB=0.376116;MQ0F=0;ICB=1;HOB=0.5;AC=1;AN=2;DP4=8,2,7,3;MQ=47	GT:PL:AD	0/1:201,0,219:10,10	.	-,-
line2719605	synonymous SNV	gene:ENSGALG00000043047:transcript:ENSGALT00000048637:exon6:c.G984A:p.A328A,	3	67898265	67898265	C	T	0.5	190	16	3	67898265	.	C	T	190	.	DP=18;VDB=0.617041;SGB=-0.662043;RPB=0.95083;MQB=0.00385331;MQSB=0.635221;BQB=0.729697;MQ0F=0;ICB=1;HOB=0.5;AC=1;AN=2;DP4=5,2,4,5;MQ=44	GT:PL:AD	0/1:223,0,185:7,9	0/1:181,0,218:8,8	SOBP
line900585	synonymous SNV	gene:ENSGALG00000043044:transcript:ENSGALT00000079162:exon8:c.A693G:p.E231E,gene:ENSGALG00000043044:transcript:ENSGALT00000063740:exon6:c.A696G:p.E232E,	1	133891292	133891292	A	G	1	225	19	1	133891292	.	A	G	225	.	DP=19;VDB=0.98478;SGB=-0.69168;MQSB=0.464383;MQ0F=0;AC=2;AN=2;DP4=0,0,11,8;MQ=40	GT:PL:AD	1/1:255,57,0:0,19	1/1:255,36,0:0,12	IL1R1,IL1R1
line5500985	synonymous SNV	gene:ENSGALG00000004365:transcript:ENSGALT00000006963:exon8:c.C1116T:p.C372C,	15	5741505	5741505	C	T	0.5	83	21	15	5741505	.	C	T	83	.	DP=22;VDB=0.187019;SGB=-0.636426;RPB=0.975265;MQB=0.163719;MQSB=0.796201;BQB=1;MQ0F=0;ICB=1;HOB=0.5;AC=1;AN=2;DP4=8,6,4,3;MQ=38	GT:PL:AD	0/1:116,0,255:14,7	0/1:136,0,201:9,9	WDR66
line5759277	synonymous SNV	gene:ENSGALG00000037314:transcript:ENSGALT00000066208:exon4:c.G342A:p.S114S,	19	7012456	7012456	G	A	0.5	222	29	19	7012456	.	G	A	222	.	DP=30;VDB=0.317286;SGB=-0.688148;RPB=0.818536;MQB=0.000409637;MQSB=0.988401;BQB=0.82972;MQ0F=0;ICB=1;HOB=0.5;AC=1;AN=2;DP4=7,7,7,8;MQ=47	GT:PL:AD	0/1:255,0,255:14,15	0/1:222,0,255:13,10	RPH3AL
line2218670	synonymous SNV	gene:ENSGALG00000030251:transcript:ENSGALT00000058384:exon4:c.T1224G:p.V408V,gene:ENSGALG00000030251:transcript:ENSGALT00000073355:exon4:c.T1224G:p.V408V,	2	141052568	141052568	A	C	0.5	18.8545	13	2	141052568	.	A	C	18.8545	.	DP=18;VDB=0.036923;SGB=-0.511536;RPB=0.496585;MQB=0.356243;MQSB=0.935229;BQB=0.914584;MQ0F=0;ICB=1;HOB=0.5;AC=1;AN=2;DP4=2,8,3,0;MQ=44	GT:PL:AD	0/1:53,0,209:10,3	.	ADCY8,ADCY8
line6105493	synonymous SNV	gene:ENSGALG00000009935:transcript:ENSGALT00000016155:exon1:c.T465C:p.V155V,	27	3462596	3462596	A	G	0.5	222	27	27	3462596	.	A	G	222	.	DP=29;VDB=0.718514;SGB=-0.683931;RPB=0.878264;MQB=0.94394;MQSB=0.99881;BQB=0.639094;MQ0F=0;ICB=1;HOB=0.5;AC=1;AN=2;DP4=7,7,8,5;MQ=44	GT:PL:AD	0/1:255,0,255:14,13	0/1:193,0,232:10,8	-
line1857616	synonymous SNV	gene:ENSGALG00000013180:transcript:ENSGALT00000021527:exon11:c.C1566T:p.L522L,	2	86014484	86014484	C	T	1	193	19	2	86014484	.	C	T	193	.	DP=20;VDB=0.714908;SGB=-0.69168;MQSB=0.27354;MQ0F=0;AC=2;AN=2;DP4=0,0,11,8;MQ=22	GT:PL:AD	1/1:223,57,0:0,19	0/1:63,0,232:9,5	SLC6A18
line2196793	nonsynonymous SNV	gene:ENSGALG00000039590:transcript:ENSGALT00000059524:exon4:c.C515A:p.A172D,	2	138074042	138074042	G	T	0.5	128	12	2	138074042	.	G	T	128	.	DP=13;VDB=0.168254;SGB=-0.636426;RPB=0.760054;MQB=0.0584657;MQSB=0.813189;BQB=0.896474;MQ0F=0;ICB=1;HOB=0.5;AC=1;AN=2;DP4=3,2,3,4;MQ=39	GT:PL:AD	0/1:161,0,141:5,7	0/1:124,0,131:5,7	-
line1504220	synonymous SNV	gene:ENSGALG00000010862:transcript:ENSGALT00000017660:exon1:c.A156G:p.G52G,	2	29667434	29667434	T	C	1	225	18	2	29667434	.	T	C	225	.	DP=21;VDB=0.663613;SGB=-0.691153;MQSB=0.99606;MQ0F=0;AC=2;AN=2;DP4=0,0,10,8;MQ=37	GT:PL:AD	1/1:255,54,0:0,18	0/1:149,0,205:9,6	FERD3L
line3508242	synonymous SNV	gene:ENSGALG00000015645:transcript:ENSGALT00000025226:exon16:c.G1704A:p.R568R,	4	82791053	82791053	C	T	0.5	145	20	4	82791053	.	C	T	145	.	DP=21;VDB=0.0991864;SGB=-0.662043;RPB=0.0624463;MQB=0.00289678;MQSB=0.140532;BQB=0.943233;MQ0F=0;ICB=1;HOB=0.5;AC=1;AN=2;DP4=5,6,8,1;MQ=48	GT:PL:AD	0/1:178,0,255:11,9	1/1:255,36,0:0,12	GRK4
line2150023	nonsynonymous SNV	gene:ENSGALG00000033630:transcript:ENSGALT00000060437:exon7:c.G2092A:p.G698S,gene:ENSGALG00000033630:transcript:ENSGALT00000062269:exon7:c.G2086A:p.G696S,	2	130599946	130599946	C	T	0.5	222	20	2	130599946	.	C	T	222	.	DP=21;VDB=0.190928;SGB=-0.680642;RPB=0.928296;MQB=0.00275703;MQSB=0.972138;BQB=0.981571;MQ0F=0;ICB=1;HOB=0.5;AC=1;AN=2;DP4=3,5,4,8;MQ=42	GT:PL:AD	0/1:255,0,190:8,12	.	LRP12,LRP12
line4258533	synonymous SNV	gene:ENSGALG00000002944:transcript:ENSGALT00000004656:exon23:c.T2526C:p.H842H,	7	2887206	2887206	T	C	1	225	21	7	2887206	.	T	C	225	.	DP=22;VDB=0.403536;SGB=-0.692352;MQSB=0.8274;MQ0F=0;AC=2;AN=2;DP4=0,0,13,8;MQ=29	GT:PL:AD	1/1:255,63,0:0,21	1/1:255,48,0:0,16	CPS1
line4188	synonymous SNV	gene:ENSGALG00000043178:transcript:ENSGALT00000049401:exon33:c.C4815A:p.S1605S,gene:ENSGALG00000043178:transcript:ENSGALT00000066854:exon36:c.C4791A:p.S1597S,gene:ENSGALG00000043178:transcript:ENSGALT00000080345:exon35:c.C4713A:p.S1571S,gene:ENSGALG00000043178:transcript:ENSGALT00000064156:exon34:c.C4620A:p.S1540S,	1	580600	580600	G	T	1	225	24	1	580600	.	G	T	225	.	DP=24;VDB=0.472565;SGB=-0.692831;MQSB=0.999583;MQ0F=0;AC=2;AN=2;DP4=0,0,12,12;MQ=43	GT:PL:AD	1/1:255,72,0:0,24	0/1:203,0,173:9,11	-,-,-,-
line3896536	synonymous SNV	gene:ENSGALG00000011528:transcript:ENSGALT00000014014:exon3:c.G486A:p.S162S,gene:ENSGALG00000011528:transcript:ENSGALT00000050670:exon3:c.G486A:p.S162S,	5	50524847	50524847	G	A	0.5	217	17	5	50524847	.	G	A	217	.	DP=17;VDB=0.843545;SGB=-0.676189;RPB=0.274466;MQB=0.0190708;MQSB=0.981652;BQB=1;MQ0F=0;ICB=1;HOB=0.5;AC=1;AN=2;DP4=3,3,5,6;MQ=40	GT:PL:AD	0/1:250,0,155:6,11	0/1:176,0,232:10,9	-,-
line5469181	synonymous SNV	gene:ENSGALG00000002428:transcript:ENSGALT00000039091:exon19:c.C1923T:p.H641H,	14	14975640	14975640	G	A	1	161	7	14	14975640	.	G	A	161	.	DP=8;VDB=0.528186;SGB=-0.636426;MQSB=0.810265;MQ0F=0;AC=2;AN=2;DP4=0,0,4,3;MQ=37	GT:PL:AD	1/1:191,21,0:0,7	1/1:184,21,0:0,7	ZP2
line4745488	nonsynonymous SNV	gene:ENSGALG00000003003:transcript:ENSGALT00000004747:exon1:c.G8C:p.G3A,	9	9539855	9539855	G	C	0.5	173	13	9	9539855	.	G	C	173	.	DP=14;VDB=0.242574;SGB=-0.651104;RPB=0.0897512;MQB=0.0137638;MQSB=0.245404;BQB=0.935229;MQ0F=0;ICB=1;HOB=0.5;AC=1;AN=2;DP4=4,1,2,6;MQ=47	GT:PL:AD	0/1:206,0,129:5,8	.	CCL20
line5965552	synonymous SNV	gene:ENSGALG00000002010:transcript:ENSGALT00000003131:exon3:c.T564C:p.F188F,gene:ENSGALG00000002010:transcript:ENSGALT00000059529:exon2:c.T240C:p.F80F,	23	3767381	3767381	T	C	1	225	19	23	3767381	.	T	C	225	.	DP=24;VDB=0.669192;SGB=-0.69168;MQSB=0.914584;MQ0F=0;AC=2;AN=2;DP4=0,0,12,7;MQ=40	GT:PL:AD	1/1:255,57,0:0,19	1/1:255,48,0:0,16	SNIP1,SNIP1
line3196022	synonymous SNV	gene:ENSGALG00000032386:transcript:ENSGALT00000075193:exon1:c.T375C:p.D125D,gene:ENSGALG00000032386:transcript:ENSGALT00000048397:exon1:c.T375C:p.D125D,gene:ENSGALG00000032386:transcript:ENSGALT00000074402:exon1:c.T375C:p.D125D,gene:ENSGALG00000032386:transcript:ENSGALT00000050023:exon1:c.T375C:p.D125D,gene:ENSGALG00000032386:transcript:ENSGALT00000074618:exon1:c.T375C:p.D125D,	4	33016188	33016188	T	C	1	225	14	4	33016188	.	T	C	225	.	DP=16;VDB=0.202201;SGB=-0.686358;MQSB=0.777382;MQ0F=0;AC=2;AN=2;DP4=0,0,7,7;MQ=42	GT:PL:AD	1/1:255,42,0:0,14	1/1:255,36,0:0,12	DCLK2,DCLK2,DCLK2,DCLK2,DCLK2
line6036879	nonsynonymous SNV	gene:ENSGALG00000042220:transcript:ENSGALT00000057077:exon2:c.A172G:p.T58A,	25	2640099	2640099	A	G	1	211	9	25	2640099	.	A	G	211	.	DP=11;VDB=0.546506;SGB=-0.662043;MQSB=0.577865;MQ0F=0;AC=2;AN=2;DP4=0,0,3,6;MQ=42	GT:PL:AD	1/1:241,27,0:0,9	1/1:255,45,0:0,15	PRUNE1
line5289817	synonymous SNV	gene:ENSGALG00000039698:transcript:ENSGALT00000049695:exon3:c.C417T:p.I139I,	13	10025797	10025797	G	A	1	79	4	13	10025797	.	G	A	79	.	DP=5;VDB=0.0205346;SGB=-0.556411;MQSB=1;MQ0F=0;AC=2;AN=2;DP4=0,0,2,2;MQ=30	GT:PL:AD	.	1/1:109,12,0:0,4	DRD1
line1304624	synonymous SNV	gene:ENSGALG00000038522:transcript:ENSGALT00000057991:exon15:c.A1404G:p.P468P,gene:ENSGALG00000038522:transcript:ENSGALT00000053843:exon16:c.A1428G:p.P476P,	2	926457	926457	T	C	0.5	213	29	2	926457	.	T	C	213	.	DP=29;VDB=0.92114;SGB=-0.680642;RPB=0.242759;MQB=5.00641e-05;MQSB=0.522046;BQB=1;MQ0F=0;ICB=1;HOB=0.5;AC=1;AN=2;DP4=7,10,6,6;MQ=45	GT:PL:AD	0/1:246,0,255:17,12	0/1:206,0,219:9,10	PTPN23,PTPN23
line2919613	synonymous SNV	gene:ENSGALG00000016524:transcript:ENSGALT00000026666:exon20:c.C3183T:p.I1061I,	3	104976503	104976503	C	T	0.5	221	25	3	104976503	.	C	T	221	.	DP=26;VDB=0.318432;SGB=-0.683931;RPB=0.700893;MQB=0.000155213;MQSB=0.684752;BQB=0.956238;MQ0F=0;ICB=1;HOB=0.5;AC=1;AN=2;DP4=4,8,8,5;MQ=44	GT:PL:AD	.	0/1:254,0,253:12,13	CAD
line5122049	synonymous SNV	gene:ENSGALG00000005021:transcript:ENSGALT00000008038:exon2:c.C318A:p.G106G,	12	5087956	5087956	G	T	1	215	8	12	5087956	.	G	T	215	.	DP=10;VDB=0.293591;SGB=-0.651104;MQSB=0.900802;MQ0F=0;AC=2;AN=2;DP4=0,0,5,3;MQ=46	GT:PL:AD	.	1/1:245,24,0:0,8	RAB43
line4382395	synonymous SNV	gene:ENSGALG00000034212:transcript:ENSGALT00000070915:exon3:c.C237T:p.D79D,	7	22452209	22452209	C	T	0.5	149	15	7	22452209	.	C	T	149	.	DP=17;VDB=0.27692;SGB=-0.662043;RPB=0.337878;MQB=0.105399;MQSB=0.846482;BQB=0.939413;MQ0F=0;ICB=1;HOB=0.5;AC=1;AN=2;DP4=2,4,1,8;MQ=41	GT:PL:AD	0/1:182,0,154:6,9	0/1:134,0,128:6,5	CFAP65
line5661986	nonsynonymous SNV	gene:ENSGALG00000002424:transcript:ENSGALT00000003814:exon16:c.A2516G:p.E839G,	18	4866483	4866483	A	G	0.5	124	18	18	4866483	.	A	G	124	.	DP=19;VDB=0.430692;SGB=-0.636426;RPB=0.936488;MQB=0.284796;MQSB=0.983729;BQB=0.883327;MQ0F=0;ICB=1;HOB=0.5;AC=1;AN=2;DP4=7,4,4,3;MQ=39	GT:PL:AD	0/1:157,0,247:11,7	.	RECQL5
line2000829	synonymous SNV	gene:ENSGALG00000015234:transcript:ENSGALT00000024584:exon4:c.C396T:p.A132A,	2	108414595	108414595	C	T	1	225	20	2	108414595	.	C	T	225	.	DP=22;VDB=0.472714;SGB=-0.692067;MQSB=0.318907;MQ0F=0;AC=2;AN=2;DP4=0,0,10,10;MQ=36	GT:PL:AD	1/1:255,60,0:0,20	0/1:171,0,163:6,7	-
line5676217	nonsynonymous SNV	gene:ENSGALG00000003426:transcript:ENSGALT00000005419:exon2:c.C23T:p.S8F,	18	6752299	6752299	C	T	0.5	188	12	18	6752299	.	C	T	188	.	DP=12;VDB=0.077356;SGB=-0.662043;RPB=0.811069;MQB=0.0853036;MQSB=0.94394;BQB=0.962269;MQ0F=0;ICB=1;HOB=0.5;AC=1;AN=2;DP4=1,2,3,6;MQ=47	GT:PL:AD	0/1:222,0,79:3,9	0/1:181,0,242:10,8	RHBDL3
line2279235	synonymous SNV	gene:ENSGALG00000029512:transcript:ENSGALT00000076738:exon22:c.G4728A:p.E1576E,gene:ENSGALG00000029512:transcript:ENSGALT00000057896:exon22:c.G4767A:p.E1589E,gene:ENSGALG00000029512:transcript:ENSGALT00000068343:exon21:c.G4554A:p.E1518E,	3	2719105	2719105	C	T	0.5	208	20	3	2719105	.	C	T	208	.	DP=23;VDB=0.719106;SGB=-0.676189;RPB=0.522385;MQB=0.00289678;MQSB=0.881841;BQB=0.930391;MQ0F=0;ICB=1;HOB=0.5;AC=1;AN=2;DP4=4,5,4,7;MQ=47	GT:PL:AD	0/1:241,0,228:9,11	.	SPTBN1,SPTBN1,SPTBN1
line1609556	synonymous SNV	gene:ENSGALG00000012080:transcript:ENSGALT00000019735:exon1:c.T330C:p.H110H,	2	46391839	46391839	A	G	0.5	136	19	2	46391839	.	A	G	136	.	DP=20;VDB=0.314028;SGB=-0.662043;RPB=0.300192;MQB=0.00117088;MQSB=0.637085;BQB=0.76338;MQ0F=0;ICB=1;HOB=0.5;AC=1;AN=2;DP4=3,7,5,4;MQ=41	GT:PL:AD	0/1:169,0,242:10,9	0/1:120,0,225:9,6	-
line1055873	synonymous SNV	gene:ENSGALG00000016936:transcript:ENSGALT00000027376:exon12:c.A2007C:p.L669L,	1	162213712	162213712	T	G	1	225	16	1	162213712	.	T	G	225	.	DP=19;VDB=0.918524;SGB=-0.689466;MQSB=0.863243;MQ0F=0;AC=2;AN=2;DP4=0,0,10,6;MQ=43	GT:PL:AD	1/1:255,48,0:0,16	1/1:255,30,0:0,10	TDRD3
line5100961	synonymous SNV	gene:ENSGALG00000007267:transcript:ENSGALT00000011769:exon9:c.C1065T:p.A355A,gene:ENSGALG00000007267:transcript:ENSGALT00000072969:exon8:c.C846T:p.A282A,	11	18666162	18666162	G	A	0.5	21.9639	17	11	18666162	.	G	A	21.9639	.	DP=17;VDB=0.0366582;SGB=-0.636426;RPB=0.295511;MQB=0.0137638;MQSB=0.971479;BQB=0.621145;MQ0F=0;ICB=1;HOB=0.5;AC=1;AN=2;DP4=5,5,3,4;MQ=39	GT:PL:AD	0/1:56,0,246:10,7	.	MVD,MVD
line6440320	nonsynonymous SNV	gene:ENSGALG00000037192:transcript:ENSGALT00000065514#KQ759569.1#20:exon2:c.G1355A:p.C452Y,	KQ759569.1	1752	1752	C	T	0.5	47.0738	12	KQ759569.1	1752	.	C	T	47.0738	.	DP=15;VDB=0.387746;SGB=-0.616816;RPB=0.864013;MQB=0.0847072;MQSB=0.584657;BQB=0.864013;MQ0F=0;ICB=1;HOB=0.5;AC=1;AN=2;DP4=2,4,5,1;MQ=32	GT:PL:AD	.	0/1:80,0,161:6,6	-
line3989575	synonymous SNV	gene:ENSGALG00000002003:transcript:ENSGALT00000003119:exon8:c.G618A:p.S206S,gene:ENSGALG00000002003:transcript:ENSGALT00000065543:exon8:c.G618A:p.S206S,	6	2568445	2568445	G	A	0.5	108	16	6	2568445	.	G	A	108	.	DP=16;VDB=0.489658;SGB=-0.616816;RPB=0.998531;MQB=0.00993427;MQSB=0.697471;BQB=1;MQ0F=0;ICB=1;HOB=0.5;AC=1;AN=2;DP4=7,3,5,1;MQ=47	GT:PL:AD	0/1:141,0,232:10,6	1/1:233,30,0:0,10	BMPR1A,BMPR1A
line822010	nonsynonymous SNV	gene:ENSGALG00000016569:transcript:ENSGALT00000026744:exon3:c.C1352T:p.A451V,	1	122347123	122347123	C	T	0.5	111	13	1	122347123	.	C	T	111	.	DP=15;VDB=0.14314;SGB=-0.590765;RPB=0.342519;MQB=0.547344;MQSB=0.651439;BQB=0.876998;MQ0F=0;ICB=1;HOB=0.5;AC=1;AN=2;DP4=2,6,2,3;MQ=46	GT:PL:AD	0/1:144,0,195:8,5	.	FANCB
line548335	synonymous SNV	gene:ENSGALG00000037485:transcript:ENSGALT00000051262:exon8:c.T1023C:p.H341H,gene:ENSGALG00000037485:transcript:ENSGALT00000056440:exon8:c.T1023C:p.H341H,	1	83005390	83005390	A	G	0.5	183	23	1	83005390	.	A	G	183	.	DP=24;VDB=0.333347;SGB=-0.662043;RPB=0.960618;MQB=0.0214663;MQSB=0.999519;BQB=0.907354;MQ0F=0;ICB=1;HOB=0.5;AC=1;AN=2;DP4=8,6,5,4;MQ=40	GT:PL:AD	0/1:216,0,255:14,9	0/1:255,0,74:3,10	QTRT2,QTRT2
line2529553	synonymous SNV	gene:ENSGALG00000011065:transcript:ENSGALT00000018018:exon5:c.T1221C:p.N407N,	3	39895672	39895672	A	G	1	225	25	3	39895672	.	A	G	225	.	DP=29;VDB=0.136742;SGB=-0.692914;MQSB=0.444281;MQ0F=0;AC=2;AN=2;DP4=0,0,16,9;MQ=40	GT:PL:AD	1/1:255,75,0:0,25	0/1:153,0,255:11,7	SPRTN
line552125	nonsynonymous SNV	gene:ENSGALG00000029298:transcript:ENSGALT00000051391:exon4:c.A404G:p.H135R,	1	83615166	83615166	A	G	1	225	13	1	83615166	.	A	G	225	.	DP=13;VDB=0.628815;SGB=-0.683931;MQSB=1;MQ0F=0;AC=2;AN=2;DP4=0,0,5,8;MQ=42	GT:PL:AD	1/1:255,39,0:0,13	.	F5
line2251180	nonsynonymous SNV	gene:ENSGALG00000036640:transcript:ENSGALT00000057856:exon3:c.G322A:p.A108T,gene:ENSGALG00000036640:transcript:ENSGALT00000068031:exon1:c.G40A:p.A14T,	3	2596423	2596423	C	T	0.5	197	19	3	2596423	.	C	T	197	.	DP=20;VDB=0.288338;SGB=-0.670168;RPB=0.692463;MQB=0.0132999;MQSB=0.795669;BQB=0.934728;MQ0F=0;ICB=1;HOB=0.5;AC=1;AN=2;DP4=3,6,4,6;MQ=47	GT:PL:AD	.	0/1:230,0,216:9,10	-,-
line3529719	nonsynonymous SNV	gene:ENSGALG00000015803:transcript:ENSGALT00000037139:exon10:c.A1446C:p.E482D,	4	86170904	86170904	A	C	0.5	42.8929	9	4	86170904	.	A	C	42.8929	.	DP=9;VDB=0.980333;SGB=-0.511536;RPB=0.809011;MQB=0.115573;MQSB=0.571429;BQB=0.924584;MQ0F=0;ICB=1;HOB=0.5;AC=1;AN=2;DP4=2,4,0,3;MQ=48	GT:PL:AD	.	0/1:76,0,174:6,3	KDM3A
line5824826	synonymous SNV	gene:ENSGALG00000005652:transcript:ENSGALT00000009067:exon3:c.C345T:p.I115I,	20	8604317	8604317	G	A	1	225	19	20	8604317	.	G	A	225	.	DP=20;VDB=0.982139;SGB=-0.69168;MQSB=0.61207;MQ0F=0;AC=2;AN=2;DP4=0,0,8,11;MQ=43	GT:PL:AD	.	1/1:255,57,0:0,19	-
line884597	nonsynonymous SNV	gene:ENSGALG00000043118:transcript:ENSGALT00000055338:exon9:c.T1611A:p.F537L,	1	131810298	131810298	T	A	1	225	12	1	131810298	.	T	A	225	.	DP=12;VDB=0.254982;SGB=-0.680642;MQSB=0.864013;MQ0F=0;AC=2;AN=2;DP4=0,0,6,6;MQ=33	GT:PL:AD	1/1:255,36,0:0,12	1/1:236,39,0:0,13	ATP10A
line2570602	synonymous SNV	gene:ENSGALG00000004293:transcript:ENSGALT00000006829:exon16:c.T1959C:p.P653P,	3	45543785	45543785	T	C	0.5	175	15	3	45543785	.	T	C	175	.	DP=17;VDB=0.480966;SGB=-0.651104;RPB=0.477935;MQB=0.0599542;MQSB=0.959011;BQB=0.898397;MQ0F=0;ICB=1;HOB=0.5;AC=1;AN=2;DP4=3,4,4,4;MQ=45	GT:PL:AD	0/1:208,0,193:7,8	0/1:237,0,130:5,11	-
line4587868	synonymous SNV	gene:ENSGALG00000008696:transcript:ENSGALT00000014155:exon22:c.C2530T:p.L844L,	8	16413087	16413087	G	A	0.5	185	22	8	16413087	.	G	A	185	.	DP=26;VDB=0.423076;SGB=-0.680642;RPB=0.999457;MQB=0.0470255;MQSB=0.672875;BQB=0.804615;MQ0F=0;ICB=1;HOB=0.5;AC=1;AN=2;DP4=2,8,10,2;MQ=43	GT:PL:AD	0/1:218,0,200:10,12	0/1:148,0,255:11,7	WDR63
line3295448	synonymous SNV	gene:ENSGALG00000011221:transcript:ENSGALT00000018298:exon7:c.T769C:p.L257L,	4	46838285	46838285	T	C	0.5	129	18	4	46838285	.	T	C	129	.	DP=18;VDB=0.464927;SGB=-0.636426;RPB=0.500025;MQB=0.0249459;MQSB=0.93223;BQB=0.983729;MQ0F=0;ICB=1;HOB=0.5;AC=1;AN=2;DP4=7,4,5,2;MQ=48	GT:PL:AD	0/1:162,0,242:11,7	.	AGPAT9
line1403119	nonsynonymous SNV	gene:ENSGALG00000007266:transcript:ENSGALT00000078982:exon4:c.T1004C:p.V335A,gene:ENSGALG00000007266:transcript:ENSGALT00000011768:exon5:c.T1109C:p.V370A,	2	14633330	14633330	T	C	0.5	164	16	2	14633330	.	T	C	164	.	DP=16;VDB=0.335928;SGB=-0.651104;RPB=0.998622;MQB=0.00352788;MQSB=0.539212;BQB=0.915545;MQ0F=0;ICB=1;HOB=0.5;AC=1;AN=2;DP4=2,6,5,3;MQ=44	GT:PL:AD	0/1:197,0,192:8,8	0/1:160,0,205:8,6	ZNF438,ZNF438
line4497961	synonymous SNV	gene:ENSGALG00000002175:transcript:ENSGALT00000003408:exon29:c.T4644C:p.N1548N,	8	1478532	1478532	T	C	0.5	119	18	8	1478532	.	T	C	119	.	DP=20;VDB=0.347871;SGB=-0.636426;RPB=0.920307;MQB=0.00229059;MQSB=0.913725;BQB=0.951002;MQ0F=0;ICB=1;HOB=0.5;AC=1;AN=2;DP4=8,3,6,1;MQ=46	GT:PL:AD	0/1:152,0,250:11,7	0/1:165,0,110:4,7	KIF14
line4879504	nonsynonymous SNV	gene:ENSGALG00000003705:transcript:ENSGALT00000068611:exon32:c.G3512C:p.S1171T,gene:ENSGALG00000003705:transcript:ENSGALT00000046994:exon36:c.G3911C:p.S1304T,gene:ENSGALG00000003705:transcript:ENSGALT00000046499:exon36:c.G3911C:p.S1304T,gene:ENSGALG00000003705:transcript:ENSGALT00000005871:exon36:c.G3872C:p.S1291T,	10	4426057	4426057	G	C	1	194	7	10	4426057	.	G	C	194	.	DP=8;VDB=0.0247636;SGB=-0.636426;MQSB=1.01283;MQ0F=0;AC=2;AN=2;DP4=0,0,3,4;MQ=46	GT:PL:AD	1/1:224,21,0:0,7	.	VPS13C,VPS13C,VPS13C,VPS13C
line4336232	synonymous SNV	gene:ENSGALG00000009240:transcript:ENSGALT00000033290:exon6:c.T747C:p.N249N,	7	15881937	15881937	T	C	1	225	19	7	15881937	.	T	C	225	.	DP=19;VDB=0.492632;SGB=-0.69168;MQSB=0.933295;MQ0F=0;AC=2;AN=2;DP4=0,0,11,8;MQ=43	GT:PL:AD	1/1:255,57,0:0,19	1/1:255,39,0:0,13	NFE2L2
line330262	synonymous SNV	gene:ENSGALG00000041687:transcript:ENSGALT00000079882:exon13:c.G2181A:p.S727S,	1	49533947	49533947	C	T	1	225	27	1	49533947	.	C	T	225	.	DP=28;VDB=0.324482;SGB=-0.693021;MQSB=0.322557;MQ0F=0;AC=2;AN=2;DP4=0,0,14,13;MQ=45	GT:PL:AD	.	1/1:255,81,0:0,27	SREBF2
line6041355	synonymous SNV	gene:ENSGALG00000038948:transcript:ENSGALT00000071675:exon7:c.G750A:p.T250T,gene:ENSGALG00000038948:transcript:ENSGALT00000056356:exon7:c.G750A:p.T250T,	26	547389	547389	G	A	0.5	186	22	26	547389	.	G	A	186	.	DP=23;VDB=0.815244;SGB=-0.680642;RPB=1;MQB=0.000399184;MQSB=0.7544;BQB=0.924723;MQ0F=0;ICB=1;HOB=0.5;AC=1;AN=2;DP4=5,5,3,9;MQ=42	GT:PL:AD	0/1:219,0,245:10,12	0/1:147,0,227:9,7	KDM5B,KDM5B
line4593315	synonymous SNV	gene:ENSGALG00000010053:transcript:ENSGALT00000066531:exon21:c.C4014T:p.I1338I,gene:ENSGALG00000010053:transcript:ENSGALT00000057707:exon22:c.C4014T:p.I1338I,gene:ENSGALG00000010053:transcript:ENSGALT00000068137:exon21:c.C3987T:p.I1329I,gene:ENSGALG00000010053:transcript:ENSGALT00000077706:exon23:c.C4059T:p.I1353I,gene:ENSGALG00000010053:transcript:ENSGALT00000016337:exon22:c.C4047T:p.I1349I,gene…	8	20203419	20203419	C	T	0.5	104	12	8	20203419	.	C	T	104	.	DP=12;VDB=0.462817;SGB=-0.590765;RPB=0.40926;MQB=0.0194886;MQSB=0.95494;BQB=0.896474;MQ0F=0;ICB=1;HOB=0.5;AC=1;AN=2;DP4=3,4,2,3;MQ=45	GT:PL:AD	.	0/1:137,0,183:7,5	PTPRF,PTPRF,PTPRF,PTPRF,PTPRF,PTPRF
line5725721	nonsynonymous SNV	gene:ENSGALG00000001263:transcript:ENSGALT00000047838:exon23:c.C2279T:p.P760L,	19	2698417	2698417	G	A	0.5	196	18	19	2698417	.	G	A	196	.	DP=19;VDB=0.420379;SGB=-0.662043;RPB=0.924089;MQB=0.368597;MQSB=0.776754;BQB=0.924089;MQ0F=0;ICB=1;HOB=0.5;AC=1;AN=2;DP4=5,4,5,4;MQ=45	GT:PL:AD	0/1:229,0,223:9,9	.	GTF2IRD1
line1328170	synonymous SNV	gene:ENSGALG00000005644:transcript:ENSGALT00000009051:exon14:c.C1647T:p.P549P,	2	4081033	4081033	C	T	1	225	12	2	4081033	.	C	T	225	.	DP=12;VDB=6.35285e-05;SGB=-0.680642;MQSB=0.94394;MQ0F=0;AC=2;AN=2;DP4=0,0,4,8;MQ=36	GT:PL:AD	1/1:255,36,0:0,12	.	MYO1G
line3415872	synonymous SNV	gene:ENSGALG00000013929:transcript:ENSGALT00000009189:exon12:c.G1662A:p.R554R,	4	65825785	65825785	C	T	1	202	13	4	65825785	.	C	T	202	.	DP=16;VDB=0.479998;SGB=-0.683931;MQSB=0.920266;MQ0F=0;AC=2;AN=2;DP4=0,0,7,6;MQ=26	GT:PL:AD	1/1:232,39,0:0,13	0/1:87,0,211:8,4	PDGFRA
line6466944	nonsynonymous SNV	gene:ENSGALG00000041350:transcript:ENSGALT00000049636#AADN04003795.1#3773:exon7:c.C669G:p.D223E,	AADN04003795.1	9755	9755	C	G	1	156	12	AADN04003795.1	9755	.	C	G	156	.	DP=13;VDB=0.96765;SGB=-0.680642;MQSB=0.584657;MQ0F=0.307692;AC=2;AN=2;DP4=0,0,7,5;MQ=21	GT:PL:AD	.	1/1:186,36,0:0,12	-
line5103890	synonymous SNV	gene:ENSGALG00000000608:transcript:ENSGALT00000000857:exon5:c.C576T:p.S192S,	11	19118977	19118977	C	T	1	228	20	11	19118977	.	C	T	228	.	DP=22;VDB=0.99672;SGB=-0.69168;RPB=1;MQB=1;MQSB=0.999279;BQB=1;MQ0F=0.0454545;AC=2;AN=2;DP4=0,1,9,10;MQ=31	GT:PL:AD	1/1:255,47,0:1,19	0/1:160,0,187:8,9	CDH1
line6130947	synonymous SNV	gene:ENSGALG00000001806:transcript:ENSGALT00000041254:exon1:c.T903C:p.P301P,	28	1512065	1512065	T	C	1	225	20	28	1512065	.	T	C	225	.	DP=24;VDB=0.997202;SGB=-0.692067;MQSB=1;MQ0F=0;AC=2;AN=2;DP4=0,0,12,8;MQ=46	GT:PL:AD	1/1:255,60,0:0,20	0/1:141,0,231:9,5	-
line2055955	synonymous SNV	gene:ENSGALG00000033439:transcript:ENSGALT00000078833:exon3:c.A483G:p.L161L,	2	116915766	116915766	T	C	1	103	8	2	116915766	.	T	C	103	.	DP=8;VDB=0.957126;SGB=-0.651104;MQSB=0.900802;MQ0F=0;AC=2;AN=2;DP4=0,0,5,3;MQ=21	GT:PL:AD	1/1:133,24,0:0,8	.	PRDM14
line5465476	synonymous SNV	gene:ENSGALG00000038502:transcript:ENSGALT00000075861:exon10:c.T1191G:p.L397L,	14	14296804	14296804	T	G	0.5	120	14	14	14296804	.	T	G	120	.	DP=14;VDB=0.0389458;SGB=-0.616816;RPB=0.703221;MQB=0.399018;MQSB=0.862013;BQB=0.927743;MQ0F=0;ICB=1;HOB=0.5;AC=1;AN=2;DP4=7,1,4,2;MQ=35	GT:PL:AD	0/1:153,0,129:8,6	.	CCNF
line5079615	nonsynonymous SNV	gene:ENSGALG00000005435:transcript:ENSGALT00000077319:exon23:c.C3784A:p.P1262T,gene:ENSGALG00000005435:transcript:ENSGALT00000079675:exon23:c.C3766A:p.P1256T,gene:ENSGALG00000005435:transcript:ENSGALT00000078649:exon7:c.C913A:p.P305T,gene:ENSGALG00000005435:transcript:ENSGALT00000008727:exon23:c.C3775A:p.P1259T,	11	15650818	15650818	G	T	0.5	222	17	11	15650818	.	G	T	222	.	DP=19;VDB=0.11434;SGB=-0.676189;RPB=0.664254;MQB=0.00408677;MQSB=0.908075;BQB=0.968927;MQ0F=0;ICB=1;HOB=0.5;AC=1;AN=2;DP4=3,3,7,4;MQ=47	GT:PL:AD	0/1:255,0,166:6,11	.	-,-,-,-
line4849291	nonsynonymous SNV	gene:ENSGALG00000002678:transcript:ENSGALT00000004220:exon1:c.A21G:p.I7M,	10	2648498	2648498	T	C	0.5	83	17	10	2648498	.	T	C	83	.	DP=18;VDB=0.394382;SGB=-0.616816;RPB=0.29719;MQB=0.0190708;MQSB=0.156946;BQB=0.955563;MQ0F=0;ICB=1;HOB=0.5;AC=1;AN=2;DP4=2,9,6,0;MQ=34	GT:PL:AD	.	0/1:116,0,178:11,6	CSPG4
line5154392	synonymous SNV	gene:ENSGALG00000005400:transcript:ENSGALT00000008674:exon8:c.G825A:p.K275K,	12	7511303	7511303	G	A	1	225	17	12	7511303	.	G	A	225	.	DP=19;VDB=0.931848;SGB=-0.690438;MQSB=1;MQ0F=0;AC=2;AN=2;DP4=0,0,7,10;MQ=46	GT:PL:AD	1/1:255,51,0:0,17	0/1:255,0,255:11,13	CACNA2D3
line5382999	synonymous SNV	gene:ENSGALG00000004449:transcript:ENSGALT00000007080:exon4:c.C312T:p.N104N,	14	3933083	3933083	G	A	0.5	214	17	14	3933083	.	G	A	214	.	DP=18;VDB=0.237602;SGB=-0.670168;RPB=0.41985;MQB=0.342519;MQSB=0.664254;BQB=0.737299;MQ0F=0;ICB=1;HOB=0.5;AC=1;AN=2;DP4=2,5,4,6;MQ=45	GT:PL:AD	0/1:247,0,168:7,10	0/1:202,0,255:13,8	CYP3A7
line5326278	synonymous SNV	gene:ENSGALG00000032148:transcript:ENSGALT00000078423:exon10:c.A1041G:p.E347E,	13	13542705	13542705	T	C	1	212	13	13	13542705	.	T	C	212	.	DP=13;VDB=0.522346;SGB=-0.683931;MQSB=0.899815;MQ0F=0;AC=2;AN=2;DP4=0,0,6,7;MQ=29	GT:PL:AD	1/1:242,39,0:0,13	.	CANX
line1437386	synonymous SNV	gene:ENSGALG00000027765:transcript:ENSGALT00000045580:exon24:c.G3198A:p.Q1066Q,	2	19496400	19496400	C	T	0.5	143	21	2	19496400	.	C	T	143	.	DP=24;VDB=0.5;SGB=-0.651104;RPB=0.968386;MQB=0.00623908;MQSB=0.164074;BQB=1;MQ0F=0;ICB=1;HOB=0.5;AC=1;AN=2;DP4=5,8,6,2;MQ=44	GT:PL:AD	0/1:176,0,255:13,8	0/1:209,0,81:3,8	MRC1L-D
line5127497	synonymous SNV	gene:ENSGALG00000004517:transcript:ENSGALT00000007193:exon5:c.A813G:p.P271P,	12	3140216	3140216	T	C	1	225	18	12	3140216	.	T	C	225	.	DP=19;VDB=0.308786;SGB=-0.691153;MQSB=1;MQ0F=0;AC=2;AN=2;DP4=0,0,8,10;MQ=34	GT:PL:AD	1/1:255,54,0:0,18	1/1:255,63,0:0,21	PARP3
line4374243	nonsynonymous SNV	gene:ENSGALG00000030032:transcript:ENSGALT00000080503:exon13:c.C1586G:p.A529G,gene:ENSGALG00000030032:transcript:ENSGALT00000053307:exon14:c.C1613G:p.A538G,	7	21326063	21326063	G	C	1	225	14	7	21326063	.	G	C	225	.	DP=14;VDB=0.0907446;SGB=-0.686358;MQSB=0.966012;MQ0F=0;AC=2;AN=2;DP4=0,0,7,7;MQ=33	GT:PL:AD	1/1:255,42,0:0,14	1/1:255,42,0:0,14	SLC4A10,SLC4A10
line6110802	synonymous SNV	gene:ENSGALG00000032149:transcript:ENSGALT00000066141:exon13:c.A1236G:p.S412S,	27	4234940	4234940	A	G	1	225	17	27	4234940	.	A	G	225	.	DP=18;VDB=0.636869;SGB=-0.690438;MQSB=0.995249;MQ0F=0;AC=2;AN=2;DP4=0,0,7,10;MQ=45	GT:PL:AD	1/1:255,51,0:0,17	1/1:255,66,0:0,22	OSBPL7
line5787886	synonymous SNV	gene:ENSGALG00000029694:transcript:ENSGALT00000062346:exon7:c.C1317A:p.G439G,	20	2357289	2357289	C	A	1	225	15	20	2357289	.	C	A	225	.	DP=19;VDB=0.91883;SGB=-0.688148;MQSB=0.651439;MQ0F=0;AC=2;AN=2;DP4=0,0,8,7;MQ=40	GT:PL:AD	1/1:255,45,0:0,15	1/1:255,39,0:0,13	SNTA1
line5486103	synonymous SNV	gene:ENSGALG00000043806:transcript:ENSGALT00000056061:exon57:c.G10374A:p.E3458E,gene:ENSGALG00000043806:transcript:ENSGALT00000073055:exon60:c.G10614A:p.E3538E,	15	4911358	4911358	C	T	0.5	183	15	15	4911358	.	C	T	183	.	DP=17;VDB=0.633777;SGB=-0.670168;RPB=0.954207;MQB=0.015893;MQSB=0.351229;BQB=0.829029;MQ0F=0;ICB=1;HOB=0.5;AC=1;AN=2;DP4=1,4,7,3;MQ=43	GT:PL:AD	.	0/1:216,0,125:5,10	DNAH10,DNAH10
line5705167	nonsynonymous SNV	gene:ENSGALG00000029211:transcript:ENSGALT00000068399:exon4:c.T475C:p.F159L,	19	295090	295090	A	G	0.5	166	19	19	295090	.	A	G	166	.	DP=22;VDB=0.0991864;SGB=-0.662043;RPB=0.544711;MQB=0.999167;MQSB=0.661993;BQB=0.934728;MQ0F=0;ICB=1;HOB=0.5;AC=1;AN=2;DP4=4,6,7,2;MQ=46	GT:PL:AD	0/1:199,0,243:10,9	0/1:187,0,219:8,7	FKBP6
line4346625	synonymous SNV	gene:ENSGALG00000031796:transcript:ENSGALT00000060165:exon4:c.C435T:p.T145T,gene:ENSGALG00000031796:transcript:ENSGALT00000068500:exon4:c.C576T:p.T192T,	7	17159152	17159152	C	T	0.5	181	18	7	17159152	.	C	T	181	.	DP=19;VDB=0.607679;SGB=-0.662043;RPB=0.848133;MQB=0.00167033;MQSB=0.717348;BQB=0.924089;MQ0F=0;ICB=1;HOB=0.5;AC=1;AN=2;DP4=5,4,6,3;MQ=46	GT:PL:AD	0/1:214,0,223:9,9	0/1:217,0,200:8,9	SP3,SP3
line5417188	synonymous SNV	gene:ENSGALG00000039154:transcript:ENSGALT00000073646:exon2:c.G201A:p.P67P,	14	8629792	8629792	G	A	1	126	10	14	8629792	.	G	A	126	.	DP=11;VDB=0.397567;SGB=-0.670168;MQSB=0.238087;MQ0F=0;AC=2;AN=2;DP4=0,0,5,5;MQ=21	GT:PL:AD	1/1:156,30,0:0,10	1/1:225,48,0:0,16	-
line1331856	synonymous SNV	gene:ENSGALG00000005763:transcript:ENSGALT00000057538:exon5:c.C522T:p.S174S,gene:ENSGALG00000005763:transcript:ENSGALT00000009258:exon7:c.C627T:p.S209S,	2	4618907	4618907	C	T	0.5	152	14	2	4618907	.	C	T	152	.	DP=15;VDB=0.419382;SGB=-0.636426;RPB=0.497296;MQB=0.428703;MQSB=0.99005;BQB=0.885987;MQ0F=0;ICB=1;HOB=0.5;AC=1;AN=2;DP4=5,2,5,2;MQ=46	GT:PL:AD	0/1:185,0,180:7,7	.	VILL,VILL
line3723576	synonymous SNV	gene:ENSGALG00000030732:transcript:ENSGALT00000052617:exon2:c.C324T:p.R108R,	5	23932976	23932976	G	A	0.5	123	17	5	23932976	.	G	A	123	.	DP=17;VDB=0.203362;SGB=-0.616816;RPB=1;MQB=0.0691334;MQSB=0.425907;BQB=0.833753;MQ0F=0;ICB=1;HOB=0.5;AC=1;AN=2;DP4=3,8,3,3;MQ=47	GT:PL:AD	0/1:156,0,241:11,6	.	-
line2262360	synonymous SNV	gene:ENSGALG00000008567:transcript:ENSGALT00000056838:exon17:c.C1827T:p.R609R,gene:ENSGALG00000008567:transcript:ENSGALT00000053844:exon16:c.C1686T:p.R562R,gene:ENSGALG00000008567:transcript:ENSGALT00000013953:exon17:c.C1824T:p.R608R,	3	4356699	4356699	C	T	0.5	182	18	3	4356699	.	C	T	182	.	DP=18;VDB=0.635556;SGB=-0.662043;RPB=0.324099;MQB=0.00167033;MQSB=0.99018;BQB=1;MQ0F=0;ICB=1;HOB=0.5;AC=1;AN=2;DP4=6,3,6,3;MQ=47	GT:PL:AD	.	0/1:215,0,215:9,9	PACS1,PACS1,PACS1
line3001760	synonymous SNV	gene:ENSGALG00000028975:transcript:ENSGALT00000044546:exon2:c.G1482A:p.G494G,	4	1978140	1978140	G	A	1	186	14	4	1978140	.	G	A	186	.	DP=14;VDB=0.481346;SGB=-0.686358;MQSB=0.997919;MQ0F=0;AC=2;AN=2;DP4=0,0,6,8;MQ=26	GT:PL:AD	1/1:216,42,0:0,14	.	FRMPD3
line5543616	synonymous SNV	gene:ENSGALG00000032602:transcript:ENSGALT00000057766:exon3:c.G558A:p.L186L,	16	441875	441875	G	A	1	56	4	16	441875	.	G	A	56	.	DP=5;VDB=0.993919;SGB=-0.556411;MQSB=1;MQ0F=0;AC=2;AN=2;DP4=0,0,1,3;MQ=23	GT:PL:AD	.	1/1:86,12,0:0,4	-
line5520406	synonymous SNV	gene:ENSGALG00000032690:transcript:ENSGALT00000052189:exon6:c.G747A:p.T249T,	15	8141907	8141907	G	A	0.5	118	13	15	8141907	.	G	A	118	.	DP=13;VDB=0.236588;SGB=-0.616816;RPB=0.378331;MQB=0.0102252;MQSB=0.31698;BQB=0.961166;MQ0F=0;ICB=1;HOB=0.5;AC=1;AN=2;DP4=5,2,1,5;MQ=48	GT:PL:AD	0/1:151,0,182:7,6	0/1:149,0,182:7,6	-
line1997233	synonymous SNV	gene:ENSGALG00000015219:transcript:ENSGALT00000024563:exon2:c.C78T:p.N26N,	2	108029072	108029072	G	A	0.5	21.5561	16	2	108029072	.	G	A	21.5561	.	DP=16;VDB=0.0498124;SGB=-0.651104;RPB=0.998622;MQB=0.00420296;MQSB=0.71829;BQB=1;MQ0F=0;ICB=1;HOB=0.5;AC=1;AN=2;DP4=2,6,4,4;MQ=27	GT:PL:AD	0/1:55,0,184:8,8	.	-
line5698876	synonymous SNV	gene:ENSGALG00000043254:transcript:ENSGALT00000073811:exon1:c.A552G:p.V184V,	19	439668	439668	T	C	0.5	158	15	19	439668	.	T	C	158	.	DP=17;VDB=0.624482;SGB=-0.662043;RPB=0.569783;MQB=0.00632972;MQSB=0.513417;BQB=0.778801;MQ0F=0;ICB=1;HOB=0.5;AC=1;AN=2;DP4=4,2,8,1;MQ=45	GT:PL:AD	.	0/1:191,0,157:6,9	-
line6092934	synonymous SNV	gene:ENSGALG00000000349:transcript:ENSGALT00000000469:exon6:c.C459T:p.Y153Y,	27	1874334	1874334	C	T	1	225	36	27	1874334	.	C	T	225	.	DP=37;VDB=0.060788;SGB=-0.693139;MQSB=0.52801;MQ0F=0;AC=2;AN=2;DP4=0,0,16,20;MQ=31	GT:PL:AD	1/1:255,108,0:0,36	1/1:255,114,0:0,38	PSMC5
line1950859	nonsynonymous SNV	gene:ENSGALG00000014799:transcript:ENSGALT00000060795:exon7:c.G1210C:p.V404L,gene:ENSGALG00000014799:transcript:ENSGALT00000023894:exon7:c.G1210C:p.V404L,	2	101487315	101487315	G	C	1	225	13	2	101487315	.	G	C	225	.	DP=15;VDB=0.407549;SGB=-0.683931;MQSB=0.914584;MQ0F=0;AC=2;AN=2;DP4=0,0,3,10;MQ=40	GT:PL:AD	1/1:255,39,0:0,13	1/1:255,45,0:0,15	METTL4,METTL4
line1657282	synonymous SNV	gene:ENSGALG00000041273:transcript:ENSGALT00000067502:exon16:c.T2652C:p.H884H,	2	58001503	58001503	T	C	0.5	150	16	2	58001503	.	T	C	150	.	DP=19;VDB=0.751795;SGB=-0.651104;RPB=0.576102;MQB=0.00352788;MQSB=0.624635;BQB=0.915545;MQ0F=0;ICB=1;HOB=0.5;AC=1;AN=2;DP4=3,5,1,7;MQ=48	GT:PL:AD	.	0/1:183,0,223:8,8	KIAA0319
line5761883	synonymous SNV	gene:ENSGALG00000005139:transcript:ENSGALT00000008250:exon11:c.T1722C:p.R574R,	19	7301211	7301211	T	C	1	225	17	19	7301211	.	T	C	225	.	DP=17;VDB=0.86747;SGB=-0.690438;MQSB=0.92664;MQ0F=0;AC=2;AN=2;DP4=0,0,7,10;MQ=45	GT:PL:AD	1/1:255,51,0:0,17	1/1:255,51,0:0,17	CLTC
line2687631	synonymous SNV	gene:ENSGALG00000014892:transcript:ENSGALT00000053346:exon3:c.C882T:p.N294N,gene:ENSGALG00000014892:transcript:ENSGALT00000068614:exon4:c.C1014T:p.N338N,gene:ENSGALG00000014892:transcript:ENSGALT00000024023:exon4:c.C1002T:p.N334N,gene:ENSGALG00000014892:transcript:ENSGALT00000080194:exon4:c.C1017T:p.N339N,gene:ENSGALG00000014892:transcript:ENSGALT00000062957:exon4:c.C1044T:p.N348N,	3	63124858	63124858	C	T	0.5	131	14	3	63124858	.	C	T	131	.	DP=14;VDB=0.741566;SGB=-0.616816;RPB=0.997919;MQB=0.0212354;MQSB=0.526122;BQB=0.927743;MQ0F=0;ICB=1;HOB=0.5;AC=1;AN=2;DP4=6,2,3,3;MQ=47	GT:PL:AD	0/1:164,0,189:8,6	.	CEP85L,CEP85L,CEP85L,CEP85L,CEP85L
line6091736	synonymous SNV	gene:ENSGALG00000041556:transcript:ENSGALT00000063910:exon7:c.G609C:p.R203R,	27	1703944	1703944	G	C	1	225	25	27	1703944	.	G	C	225	.	DP=26;VDB=0.747834;SGB=-0.692914;MQSB=0.860837;MQ0F=0;AC=2;AN=2;DP4=0,0,14,11;MQ=43	GT:PL:AD	1/1:255,75,0:0,25	.	GPATCH8
line5161418	nonsynonymous SNV	gene:ENSGALG00000005527:transcript:ENSGALT00000008865:exon1:c.T2G:p.M1R,	12	8610055	8610055	T	G	0.5	96	13	12	8610055	.	T	G	96	.	DP=14;VDB=0.431509;SGB=-0.590765;RPB=0.342519;MQB=0.0137638;MQSB=0.679965;BQB=1;MQ0F=0;ICB=1;HOB=0.5;AC=1;AN=2;DP4=4,4,4,1;MQ=48	GT:PL:AD	0/1:129,0,215:8,5	.	APPL1
line4570225	synonymous SNV	gene:ENSGALG00000005752:transcript:ENSGALT00000009238:exon27:c.T4113C:p.D1371D,	8	13730734	13730734	T	C	0.5	86	18	8	13730734	.	T	C	86	.	DP=20;VDB=0.874002;SGB=-0.651104;RPB=0.298531;MQB=0.00180754;MQSB=0.984526;BQB=0.906029;MQ0F=0;ICB=1;HOB=0.5;AC=1;AN=2;DP4=5,5,4,4;MQ=40	GT:PL:AD	0/1:119,0,244:10,8	.	ABCA4
line4377421	synonymous SNV	gene:ENSGALG00000011132:transcript:ENSGALT00000018146:exon7:c.A558G:p.L186L,	7	21867881	21867881	A	G	0.5	178	21	7	21867881	.	A	G	178	.	DP=25;VDB=0.954164;SGB=-0.676189;RPB=0.99938;MQB=0.00822975;MQSB=0.70694;BQB=0.927743;MQ0F=0;ICB=1;HOB=0.5;AC=1;AN=2;DP4=6,4,7,4;MQ=37	GT:PL:AD	0/1:211,0,220:10,11	0/1:113,0,242:10,7	RBMS1
line4214292	synonymous SNV	gene:ENSGALG00000010470:transcript:ENSGALT00000064223:exon10:c.G1215A:p.Q405Q,gene:ENSGALG00000010470:transcript:ENSGALT00000017051:exon10:c.G1260A:p.Q420Q,	6	34635108	34635108	C	T	0.5	115	14	6	34635108	.	C	T	115	.	DP=14;VDB=0.874586;SGB=-0.662043;RPB=0.923116;MQB=0.10274;MQSB=0.991701;BQB=0.800737;MQ0F=0;ICB=1;HOB=0.5;AC=1;AN=2;DP4=2,3,6,3;MQ=36	GT:PL:AD	.	0/1:148,0,136:5,9	TCERG1L,TCERG1L
line6027388	synonymous SNV	gene:ENSGALG00000027351:transcript:ENSGALT00000042804:exon1:c.G9A:p.K3K,	25	1382134	1382134	C	T	0.5	119	15	25	1382134	.	C	T	119	.	DP=16;VDB=0.0154313;SGB=-0.636426;RPB=0.412466;MQB=0.00524752;MQSB=0.983267;BQB=0.720273;MQ0F=0;ICB=1;HOB=0.5;AC=1;AN=2;DP4=3,5,2,5;MQ=43	GT:PL:AD	0/1:152,0,218:8,7	.	LRRC71
line3688112	synonymous SNV	gene:ENSGALG00000026853:transcript:ENSGALT00000046197:exon3:c.A645G:p.R215R,	5	17620106	17620106	T	C	1	225	18	5	17620106	.	T	C	225	.	DP=18;VDB=0.287081;SGB=-0.691153;MQSB=0.938795;MQ0F=0;AC=2;AN=2;DP4=0,0,10,8;MQ=46	GT:PL:AD	1/1:255,54,0:0,18	1/1:255,69,0:0,23	FGF3
line6075547	synonymous SNV	gene:ENSGALG00000000274:transcript:ENSGALT00000000361:exon9:c.C861T:p.D287D,gene:ENSGALG00000000274:transcript:ENSGALT00000063104:exon9:c.C861T:p.D287D,	27	1834573	1834573	G	A	1	225	13	27	1834573	.	G	A	225	.	DP=13;VDB=0.381044;SGB=-0.683931;MQSB=0.531709;MQ0F=0;AC=2;AN=2;DP4=0,0,7,6;MQ=41	GT:PL:AD	.	1/1:255,39,0:0,13	-,-
line3734322	nonsynonymous SNV	gene:ENSGALG00000029454:transcript:ENSGALT00000053895:exon8:c.T814C:p.F272L,	5	25437118	25437118	A	G	0.5	9.31579	11	5	25437118	.	A	G	9.31579	.	DP=11;VDB=0.791535;SGB=-0.590765;RPB=0.950952;MQB=0.148586;MQSB=0.803868;BQB=0.950952;MQ0F=0;ICB=1;HOB=0.5;AC=1;AN=2;DP4=2,4,2,3;MQ=23	GT:PL:AD	0/1:42,0,120:6,5	.	-
line5919150	synonymous SNV	gene:ENSGALG00000030857:transcript:ENSGALT00000061163:exon6:c.C672T:p.C224C,	21	6583110	6583110	C	T	0.5	25.3772	18	21	6583110	.	C	T	25.3772	.	DP=18;VDB=0.879194;SGB=-0.556411;RPB=0.933253;MQB=0.35782;MQSB=0.728414;BQB=0.758573;MQ0F=0;ICB=1;HOB=0.5;AC=1;AN=2;DP4=6,8,0,4;MQ=46	GT:PL:AD	0/1:60,0,255:14,4	.	USP48
line6403462	synonymous SNV	gene:ENSGALG00000017558:transcript:ENSGALT00000028259:exon1:c.G30A:p.A10A,	Z	81582267	81582267	G	A	1	225	11	Z	81582267	.	G	A	225	.	DP=14;VDB=0.41544;SGB=-0.676189;MQSB=0.475476;MQ0F=0;AC=2;AN=2;DP4=0,0,5,6;MQ=39	GT:PL:AD	1/1:255,33,0:0,11	1/1:205,24,0:0,8	-
line5563779	nonsynonymous SNV	gene:ENSGALG00000008838:transcript:ENSGALT00000057993:exon2:c.T161C:p.V54A,gene:ENSGALG00000008838:transcript:ENSGALT00000014359:exon2:c.T161C:p.V54A,	17	1998461	1998461	T	C	0.5	60	16	17	1998461	.	T	C	60	.	DP=20;VDB=0.422633;SGB=-0.590765;RPB=0.823561;MQB=0.0335522;MQSB=0.792156;BQB=0.851779;MQ0F=0;ICB=1;HOB=0.5;AC=1;AN=2;DP4=7,4,1,4;MQ=42	GT:PL:AD	0/1:94,0,255:11,5	0/1:169,0,96:4,11	FKBP15,FKBP15
line5520582	nonsynonymous SNV	gene:ENSGALG00000006344:transcript:ENSGALT00000049789:exon5:c.C271A:p.Q91K,	15	8163504	8163504	C	A	1	225	17	15	8163504	.	C	A	225	.	DP=20;VDB=0.0423146;SGB=-0.690438;MQSB=0.793923;MQ0F=0;AC=2;AN=2;DP4=0,0,13,4;MQ=30	GT:PL:AD	1/1:255,51,0:0,17	0/1:94,0,243:10,5	GSTT1
line5392126	synonymous SNV	gene:ENSGALG00000014408:transcript:ENSGALT00000023282:exon16:c.C2055T:p.N685N,	14	5092405	5092405	C	T	1	215	11	14	5092405	.	C	T	215	.	DP=12;VDB=0.903505;SGB=-0.676189;MQSB=0.666667;MQ0F=0;AC=2;AN=2;DP4=0,0,2,9;MQ=42	GT:PL:AD	1/1:245,33,0:0,11	.	LLGL1
line1574735	nonsynonymous SNV	gene:ENSGALG00000037533:transcript:ENSGALT00000076780:exon4:c.T881C:p.V294A,	2	41301178	41301178	A	G	1	225	21	2	41301178	.	A	G	225	.	DP=23;VDB=0.220917;SGB=-0.692352;MQSB=0.598107;MQ0F=0;AC=2;AN=2;DP4=0,0,8,13;MQ=41	GT:PL:AD	1/1:255,63,0:0,21	0/1:141,0,255:10,6	-
line4436922	synonymous SNV	gene:ENSGALG00000012260:transcript:ENSGALT00000020154:exon11:c.G4083A:p.S1361S,	7	30805612	30805612	C	T	1	225	16	7	30805612	.	C	T	225	.	DP=16;VDB=0.125884;SGB=-0.689466;MQSB=1;MQ0F=0;AC=2;AN=2;DP4=0,0,11,5;MQ=46	GT:PL:AD	.	1/1:255,48,0:0,16	LCT
line2765634	nonsynonymous SNV	gene:ENSGALG00000015812:transcript:ENSGALT00000025493:exon3:c.A130G:p.M44V,	3	76779293	76779293	T	C	1	225	15	3	76779293	.	T	C	225	.	DP=17;VDB=0.920962;SGB=-0.688148;MQSB=0.845852;MQ0F=0;AC=2;AN=2;DP4=0,0,7,8;MQ=44	GT:PL:AD	1/1:255,45,0:0,15	1/1:255,48,0:0,16	SMIM8
line5970702	synonymous SNV	gene:ENSGALG00000002445:transcript:ENSGALT00000040850:exon2:c.A462G:p.P154P,	23	4332729	4332729	A	G	0.5	73	14	23	4332729	.	A	G	73	.	DP=14;VDB=0.598008;SGB=-0.556411;RPB=0.977751;MQB=0.0326308;MQSB=0.84472;BQB=1;MQ0F=0;ICB=1;HOB=0.5;AC=1;AN=2;DP4=6,4,2,2;MQ=48	GT:PL:AD	0/1:106,0,246:10,4	1/1:255,72,0:0,24	KIAA0319L
line4824317	synonymous SNV	gene:ENSGALG00000023571:transcript:ENSGALT00000078299:exon1:c.A426G:p.K142K,gene:ENSGALG00000023571:transcript:ENSGALT00000039192:exon2:c.A426G:p.K142K,	9	22245047	22245047	A	G	0.5	162	20	9	22245047	.	A	G	162	.	DP=22;VDB=0.105288;SGB=-0.662043;RPB=0.352802;MQB=0.791547;MQSB=0.659954;BQB=1;MQ0F=0;ICB=1;HOB=0.5;AC=1;AN=2;DP4=5,6,6,3;MQ=41	GT:PL:AD	.	0/1:195,0,251:11,9	TRIM59,TRIM59
line5279900	nonsynonymous SNV	gene:ENSGALG00000043688:transcript:ENSGALT00000048782:exon2:c.G773A:p.G258D,	13	8594636	8594636	G	A	0.5	41.0996	12	13	8594636	.	G	A	41.0996	.	DP=13;VDB=0.235765;SGB=-0.511536;RPB=0.485672;MQB=0.0443614;MQSB=0.968069;BQB=1;MQ0F=0;ICB=1;HOB=0.5;AC=1;AN=2;DP4=6,3,2,1;MQ=45	GT:PL:AD	.	0/1:75,0,226:9,3	SH3TC2
line5975359	synonymous SNV	gene:ENSGALG00000040519:transcript:ENSGALT00000082963:exon4:c.C546T:p.Y182Y,	23	4981100	4981100	G	A	1	225	16	23	4981100	.	G	A	225	.	DP=18;VDB=0.0170033;SGB=-0.689466;MQSB=0.809155;MQ0F=0;AC=2;AN=2;DP4=0,0,10,6;MQ=42	GT:PL:AD	1/1:255,48,0:0,16	0/1:247,0,216:10,12	PEF1
line1927131	synonymous SNV	gene:ENSGALG00000014801:transcript:ENSGALT00000023897:exon12:c.G1323A:p.E441E,	2	101466813	101466813	C	T	0.5	200	24	2	101466813	.	C	T	200	.	DP=24;VDB=0.0920818;SGB=-0.676189;RPB=0.95891;MQB=0.000477545;MQSB=0.998287;BQB=1;MQ0F=0;ICB=1;HOB=0.5;AC=1;AN=2;DP4=6,7,4,7;MQ=45	GT:PL:AD	.	0/1:233,0,255:13,11	NDC80
line5127482	synonymous SNV	gene:ENSGALG00000004517:transcript:ENSGALT00000007193:exon10:c.G1437C:p.T479T,	12	3138820	3138820	C	G	0.5	222	22	12	3138820	.	C	G	222	.	DP=22;VDB=0.914306;SGB=-0.683931;RPB=0.910098;MQB=0.356772;MQSB=0.924723;BQB=0.834768;MQ0F=0;ICB=1;HOB=0.5;AC=1;AN=2;DP4=3,6,7,6;MQ=40	GT:PL:AD	0/1:255,0,205:9,13	.	PARP3
line3829482	synonymous SNV	gene:ENSGALG00000010504:transcript:ENSGALT00000067462:exon9:c.C1197T:p.T399T,gene:ENSGALG00000010504:transcript:ENSGALT00000017107:exon9:c.C1137T:p.T379T,	5	39497522	39497522	C	T	0.5	177	22	5	39497522	.	C	T	177	.	DP=24;VDB=0.00724406;SGB=-0.686358;RPB=0.122914;MQB=0.000672608;MQSB=0.352227;BQB=0.892142;MQ0F=0;ICB=1;HOB=0.5;AC=1;AN=2;DP4=3,5,8,6;MQ=36	GT:PL:AD	0/1:210,0,199:8,14	.	ADCK1,ADCK1
line4422431	synonymous SNV	gene:ENSGALG00000012129:transcript:ENSGALT00000019817:exon17:c.G1323A:p.Q441Q,	7	29052328	29052328	G	A	1	202	11	7	29052328	.	G	A	202	.	DP=13;VDB=0.869789;SGB=-0.676189;MQSB=0.716531;MQ0F=0;AC=2;AN=2;DP4=0,0,8,3;MQ=34	GT:PL:AD	.	1/1:232,33,0:0,11	CCDC93
line3001745	synonymous SNV	gene:ENSGALG00000028975:transcript:ENSGALT00000044546:exon1:c.T357C:p.I119I,	4	1976482	1976482	T	C	1	225	19	4	1976482	.	T	C	225	.	DP=21;VDB=0.928626;SGB=-0.69168;MQSB=0.934728;MQ0F=0;AC=2;AN=2;DP4=0,0,10,9;MQ=45	GT:PL:AD	1/1:255,57,0:0,19	1/1:255,39,0:0,13	FRMPD3
line6096646	synonymous SNV	gene:ENSGALG00000000371:transcript:ENSGALT00000000503:exon11:c.C990T:p.I330I,	27	2421432	2421432	C	T	0.5	212	17	27	2421432	.	C	T	212	.	DP=17;VDB=0.340495;SGB=-0.670168;RPB=0.958048;MQB=0.0029283;MQSB=0.928603;BQB=1;MQ0F=0;ICB=1;HOB=0.5;AC=1;AN=2;DP4=4,3,5,5;MQ=46	GT:PL:AD	0/1:245,0,181:7,10	.	CRHR1
line1803715	nonsynonymous SNV	gene:ENSGALG00000012997:transcript:ENSGALT00000021223:exon62:c.T10571C:p.I3524T,	2	76936307	76936307	T	C	0.5	100	20	2	76936307	.	T	C	100	.	DP=22;VDB=0.784201;SGB=-0.616816;RPB=0.846482;MQB=0.00247875;MQSB=0.972138;BQB=0.884751;MQ0F=0;ICB=1;HOB=0.5;AC=1;AN=2;DP4=5,9,2,4;MQ=44	GT:PL:AD	0/1:134,0,255:14,6	0/1:183,0,178:6,7	-
line5935811	synonymous SNV	gene:ENSGALG00000031183:transcript:ENSGALT00000050417:exon11:c.T1314C:p.A438A,gene:ENSGALG00000031183:transcript:ENSGALT00000075091:exon23:c.T3177C:p.A1059A,	23	201138	201138	T	C	1	225	20	23	201138	.	T	C	225	.	DP=21;VDB=0.48883;SGB=-0.692067;MQSB=0.988166;MQ0F=0;AC=2;AN=2;DP4=0,0,8,12;MQ=44	GT:PL:AD	1/1:255,60,0:0,20	1/1:255,45,0:0,15	AIM1L,AIM1L
line6038217	nonsynonymous SNV	gene:ENSGALG00000000920:transcript:ENSGALT00000001354:exon12:c.G2474A:p.R825Q,	25	2811107	2811107	G	A	0.5	212	20	25	2811107	.	G	A	212	.	DP=25;VDB=0.594064;SGB=-0.670168;RPB=0.965605;MQB=0.0367779;MQSB=0.481221;BQB=0.793399;MQ0F=0;ICB=1;HOB=0.5;AC=1;AN=2;DP4=5,5,5,5;MQ=46	GT:PL:AD	0/1:245,0,242:10,10	.	CGN
line5669360	nonsynonymous SNV	gene:ENSGALG00000003011:transcript:ENSGALT00000034713:exon1:c.T17C:p.V6A,	18	5886901	5886901	T	C	1	221	12	18	5886901	.	T	C	221	.	DP=13;VDB=0.338575;SGB=-0.680642;MQSB=0.913799;MQ0F=0;AC=2;AN=2;DP4=0,0,8,4;MQ=31	GT:PL:AD	1/1:251,36,0:0,12	1/1:197,33,0:0,11	TOM1L1
line2520340	synonymous SNV	gene:ENSGALG00000011200:transcript:ENSGALT00000018261:exon3:c.G435A:p.E145E,	3	41485491	41485491	G	A	0.5	162	15	3	41485491	.	G	A	162	.	DP=16;VDB=0.630032;SGB=-0.662043;RPB=0.844114;MQB=0.844114;MQSB=0.994135;BQB=0.9986;MQ0F=0;ICB=1;HOB=0.5;AC=1;AN=2;DP4=5,2,5,4;MQ=46	GT:PL:AD	.	0/1:195,0,171:7,8	THBS2
line5525861	synonymous SNV	gene:ENSGALG00000007665:transcript:ENSGALT00000012422:exon33:c.C4251A:p.P1417P,	15	10059162	10059162	G	T	0.5	154	16	15	10059162	.	G	T	154	.	DP=17;VDB=0.357952;SGB=-0.651104;RPB=0.366024;MQB=0.00352788;MQSB=0.749585;BQB=0.915545;MQ0F=0;ICB=1;HOB=0.5;AC=1;AN=2;DP4=4,4,6,2;MQ=48	GT:PL:AD	.	0/1:187,0,212:8,8	-
line4375043	synonymous SNV	gene:ENSGALG00000011128:transcript:ENSGALT00000018142:exon4:c.A111G:p.A37A,	7	21513755	21513755	T	C	1	225	19	7	21513755	.	T	C	225	.	DP=21;VDB=0.923914;SGB=-0.69168;MQSB=0.933295;MQ0F=0;AC=2;AN=2;DP4=0,0,8,11;MQ=45	GT:PL:AD	1/1:255,57,0:0,19	1/1:255,45,0:0,15	PSMD14
line665604	synonymous SNV	gene:ENSGALG00000015842:transcript:ENSGALT00000064200:exon23:c.A4059G:p.A1353A,gene:ENSGALG00000015842:transcript:ENSGALT00000025542:exon23:c.A4023G:p.A1341A,	1	104467671	104467671	T	C	0.5	127	14	1	104467671	.	T	C	127	.	DP=14;VDB=0.0568748;SGB=-0.616816;RPB=0.0672055;MQB=0.0672055;MQSB=0.952672;BQB=1;MQ0F=0;ICB=1;HOB=0.5;AC=1;AN=2;DP4=7,1,4,2;MQ=47	GT:PL:AD	.	0/1:160,0,177:8,6	TIAM1,TIAM1
line2999048	synonymous SNV	gene:ENSGALG00000003881:transcript:ENSGALT00000006172:exon2:c.C1260T:p.L420L,	4	1684825	1684825	C	T	0.5	177	23	4	1684825	.	C	T	177	.	DP=26;VDB=0.65376;SGB=-0.662043;RPB=0.866448;MQB=0.000889985;MQSB=0.884196;BQB=0.851535;MQ0F=0;ICB=1;HOB=0.5;AC=1;AN=2;DP4=8,6,5,4;MQ=47	GT:PL:AD	0/1:210,0,255:14,9	1/1:255,48,0:0,16	ERCC6L
line560344	synonymous SNV	gene:ENSGALG00000015258:transcript:ENSGALT00000024624:exon14:c.T1593C:p.Y531Y,	1	84570255	84570255	T	C	1	225	14	1	84570255	.	T	C	225	.	DP=15;VDB=0.468537;SGB=-0.686358;MQSB=0.497296;MQ0F=0;AC=2;AN=2;DP4=0,0,7,7;MQ=43	GT:PL:AD	1/1:255,42,0:0,14	1/1:255,45,0:0,15	DCBLD2
line5453617	nonsynonymous SNV	gene:ENSGALG00000002597:transcript:ENSGALT00000004086:exon4:c.G730T:p.A244S,gene:ENSGALG00000002597:transcript:ENSGALT00000078237:exon4:c.G625T:p.A209S,	14	13127813	13127813	C	A	1	225	14	14	13127813	.	C	A	225	.	DP=18;VDB=0.891624;SGB=-0.686358;MQSB=0.952672;MQ0F=0;AC=2;AN=2;DP4=0,0,11,3;MQ=44	GT:PL:AD	1/1:255,42,0:0,14	0/1:168,0,110:4,6	MSS51,MSS51
line338715	synonymous SNV	gene:ENSGALG00000034504:transcript:ENSGALT00000078635:exon1:c.T237C:p.N79N,	1	50837905	50837905	T	C	1	225	21	1	50837905	.	T	C	225	.	DP=23;VDB=0.210109;SGB=-0.692352;MQSB=0.728107;MQ0F=0;AC=2;AN=2;DP4=0,0,8,13;MQ=37	GT:PL:AD	1/1:255,63,0:0,21	0/1:248,0,102:4,10	-
line3715306	nonsynonymous SNV	gene:ENSGALG00000008080:transcript:ENSGALT00000013115:exon2:c.C37T:p.L13F,	5	22778255	22778255	C	T	0.5	193	15	5	22778255	.	C	A,T	193	.	DP=15;VDB=0.223769;SGB=-0.688148;MQSB=0.390587;MQ0F=0;AC=1,1;AN=2;DP4=0,0,3,12;MQ=39	GT:PL:AD	1/2:255,151,130,209,0,185:0,7,8	.	C1QTNF4
line6047992	nonsynonymous SNV	gene:ENSGALG00000033854:transcript:ENSGALT00000075881:exon5:c.G466T:p.D156Y,	26	1279357	1279357	G	T	0.5	157	18	26	1279357	.	G	T	157	.	DP=19;VDB=0.507606;SGB=-0.662043;RPB=0.996109;MQB=0.0035899;MQSB=1;BQB=0.543806;MQ0F=0;ICB=1;HOB=0.5;AC=1;AN=2;DP4=2,7,3,6;MQ=41	GT:PL:AD	0/1:190,0,190:9,9	.	-
line5242763	synonymous SNV	gene:ENSGALG00000042606:transcript:ENSGALT00000071948:exon4:c.T2661C:p.S887S,	13	890448	890448	A	G	1	198	12	13	890448	.	A	G	198	.	DP=14;VDB=0.223642;SGB=-0.680642;MQSB=0.896474;MQ0F=0;AC=2;AN=2;DP4=0,0,7,5;MQ=28	GT:PL:AD	1/1:228,36,0:0,12	0/1:147,0,197:8,7	-
line5978319	synonymous SNV	gene:ENSGALG00000003693:transcript:ENSGALT00000005857:exon53:c.T9561C:p.A3187A,gene:ENSGALG00000003693:transcript:ENSGALT00000064867:exon55:c.T9624C:p.A3208A,gene:ENSGALG00000003693:transcript:ENSGALT00000050438:exon53:c.T9561C:p.A3187A,gene:ENSGALG00000003693:transcript:ENSGALT00000071537:exon55:c.T9624C:p.A3208A,gene:ENSGALG00000003693:transcript:ENSGALT00000064884:exon53:c.T9561C:p.A3187A,	23	5440856	5440856	T	C	1	225	16	23	5440856	.	T	C	225	.	DP=17;VDB=0.210028;SGB=-0.689466;MQSB=0.915545;MQ0F=0;AC=2;AN=2;DP4=0,0,8,8;MQ=45	GT:PL:AD	1/1:255,48,0:0,16	1/1:255,45,0:0,15	MACF1,MACF1,MACF1,MACF1,MACF1
line1907847	nonsynonymous SNV	gene:ENSGALG00000013762:transcript:ENSGALT00000055275:exon1:c.G88A:p.D30N,gene:ENSGALG00000013762:transcript:ENSGALT00000022354:exon1:c.G88A:p.D30N,	2	94601645	94601645	G	A	0.5	222	22	2	94601645	.	G	A	222	.	DP=24;VDB=0.365827;SGB=-0.683931;RPB=0.980133;MQB=0.00048545;MQSB=0.997846;BQB=0.686045;MQ0F=0;ICB=1;HOB=0.5;AC=1;AN=2;DP4=5,4,6,7;MQ=44	GT:PL:AD	0/1:255,0,231:9,13	0/1:95,0,255:14,5	-,-
line3715305	nonsynonymous SNV	gene:ENSGALG00000008080:transcript:ENSGALT00000013115:exon2:c.C37A:p.L13I,	5	22778255	22778255	C	A	0.5	193	15	5	22778255	.	C	A,T	193	.	DP=15;VDB=0.223769;SGB=-0.688148;MQSB=0.390587;MQ0F=0;AC=1,1;AN=2;DP4=0,0,3,12;MQ=39	GT:PL:AD	1/2:255,151,130,209,0,185:0,7,8	1/1:255,45,0:0,15	C1QTNF4
line3794950	synonymous SNV	gene:ENSGALG00000009995:transcript:ENSGALT00000016239:exon1:c.A141G:p.Q47Q,	5	34844103	34844103	A	G	0.5	10.5226	11	5	34844103	.	A	G	10.5226	.	DP=15;VDB=0.525934;SGB=-0.590765;RPB=0.564628;MQB=0.0297172;MQSB=0.950952;BQB=0.891517;MQ0F=0;ICB=1;HOB=0.5;AC=1;AN=2;DP4=3,3,2,3;MQ=34	GT:PL:AD	0/1:44,0,181:6,5	.	AKAP6
line5314380	synonymous SNV	gene:ENSGALG00000003937:transcript:ENSGALT00000006272:exon22:c.C2964T:p.F988F,	13	12029854	12029854	C	T	0.5	166	19	13	12029854	.	C	T	166	.	DP=20;VDB=0.752987;SGB=-0.662043;RPB=0.88692;MQB=0.00117088;MQSB=0.6435;BQB=0.920044;MQ0F=0;ICB=1;HOB=0.5;AC=1;AN=2;DP4=4,6,6,3;MQ=46	GT:PL:AD	0/1:199,0,240:10,9	0/1:255,0,233:10,12	GEMIN5
line6461039	synonymous SNV	gene:ENSGALG00000034855:transcript:ENSGALT00000060341#KQ759567.1#1767:exon16:c.A2187G:p.V729V,gene:ENSGALG00000034855:transcript:ENSGALT00000079072#KQ759567.1#1767:exon15:c.A2181G:p.V727V,	KQ759567.1	16604	16604	A	G	0.5	210	21	KQ759567.1	16604	.	A	G	210	.	DP=22;VDB=0.119057;SGB=-0.676189;RPB=0.853271;MQB=0.000553084;MQSB=0.977529;BQB=1;MQ0F=0;ICB=1;HOB=0.5;AC=1;AN=2;DP4=6,4,6,5;MQ=44	GT:PL:AD	0/1:243,0,233:10,11	0/1:144,0,208:8,6	HK2,HK2
line1014938	synonymous SNV	gene:ENSGALG00000016915:transcript:ENSGALT00000063571:exon62:c.A10590G:p.G3530G,gene:ENSGALG00000016915:transcript:ENSGALT00000027346:exon60:c.A9867G:p.G3289G,gene:ENSGALG00000016915:transcript:ENSGALT00000051187:exon61:c.A10338G:p.G3446G,gene:ENSGALG00000016915:transcript:ENSGALT00000070907:exon62:c.A10677G:p.G3559G,gene:ENSGALG00000016915:transcript:ENSGALT00000072109:exon63:c.A10752G:p.G3584G,…	1	154385091	154385091	A	G	1	225	18	1	154385091	.	A	G	225	.	DP=18;VDB=0.632406;SGB=-0.691153;MQSB=0.817948;MQ0F=0;AC=2;AN=2;DP4=0,0,11,7;MQ=38	GT:PL:AD	1/1:255,54,0:0,18	1/1:255,42,0:0,14	MYCBP2,MYCBP2,MYCBP2,MYCBP2,MYCBP2,MYCBP2
line2070865	synonymous SNV	gene:ENSGALG00000037644:transcript:ENSGALT00000072361:exon9:c.C1053T:p.F351F,	2	123718136	123718136	G	A	0.5	94	7	2	123718136	.	G	A	94	.	DP=7;VDB=0.0751808;SGB=-0.556411;RPB=0.202566;MQB=0.607698;MQSB=0.9;BQB=1.01283;MQ0F=0;ICB=1;HOB=0.5;AC=1;AN=2;DP4=0,3,2,2;MQ=44	GT:PL:AD	.	0/1:127,0,81:3,4	CNGB3
line701310	synonymous SNV	gene:ENSGALG00000036677:transcript:ENSGALT00000075068:exon19:c.A2556G:p.Q852Q,gene:ENSGALG00000036677:transcript:ENSGALT00000052516:exon19:c.A2556G:p.Q852Q,	1	105538178	105538178	A	G	1	225	17	1	105538178	.	A	G	225	.	DP=18;VDB=0.989283;SGB=-0.690438;MQSB=0.98568;MQ0F=0;AC=2;AN=2;DP4=0,0,4,13;MQ=31	GT:PL:AD	1/1:255,51,0:0,17	1/1:255,39,0:0,13	ITSN1,ITSN1
line5563986	nonsynonymous SNV	gene:ENSGALG00000008838:transcript:ENSGALT00000057993:exon30:c.G3768T:p.E1256D,gene:ENSGALG00000008838:transcript:ENSGALT00000014359:exon29:c.G3735T:p.E1245D,	17	2022202	2022202	G	T	0.5	126	20	17	2022202	.	G	T	126	.	DP=22;VDB=0.349765;SGB=-0.676189;RPB=0.993528;MQB=0.000849019;MQSB=0.207131;BQB=1;MQ0F=0;ICB=1;HOB=0.5;AC=1;AN=2;DP4=6,3,2,9;MQ=38	GT:PL:AD	0/1:159,0,211:9,11	0/1:81,0,225:9,6	FKBP15,FKBP15
line3625652	synonymous SNV	gene:ENSGALG00000005927:transcript:ENSGALT00000009535:exon3:c.C348T:p.P116P,	5	9726084	9726084	C	T	0.5	71	11	5	9726084	.	C	T	71	.	DP=12;VDB=0.985709;SGB=-0.556411;RPB=0.924449;MQB=0.0401934;MQSB=0.763675;BQB=0.924449;MQ0F=0;ICB=1;HOB=0.5;AC=1;AN=2;DP4=2,5,2,2;MQ=48	GT:PL:AD	.	0/1:104,0,188:7,4	-
line4931878	synonymous SNV	gene:ENSGALG00000006388:transcript:ENSGALT00000010317:exon17:c.C2445T:p.L815L,	10	12113784	12113784	G	A	1	225	12	10	12113784	.	G	A	225	.	DP=13;VDB=0.328773;SGB=-0.680642;MQSB=0.793923;MQ0F=0;AC=2;AN=2;DP4=0,0,4,8;MQ=34	GT:PL:AD	1/1:255,36,0:0,12	1/1:255,39,0:0,13	IL16
line1270913	nonsynonymous SNV	gene:ENSGALG00000008574:transcript:ENSGALT00000013965:exon1:c.A32G:p.D11G,	1	193059263	193059263	A	G	1	225	14	1	193059263	.	A	G	225	.	DP=21;VDB=0.460669;SGB=-0.686358;MQSB=0.99115;MQ0F=0;AC=2;AN=2;DP4=0,0,5,9;MQ=39	GT:PL:AD	1/1:255,42,0:0,14	1/1:255,78,0:0,26	CLNS1A
line4205073	synonymous SNV	gene:ENSGALG00000009495:transcript:ENSGALT00000038732:exon17:c.T2406C:p.P802P,gene:ENSGALG00000009495:transcript:ENSGALT00000066969:exon17:c.T2403C:p.P801P,	6	30907805	30907805	A	G	1	225	15	6	30907805	.	A	G	225	.	DP=16;VDB=0.0655855;SGB=-0.688148;MQSB=0.898397;MQ0F=0;AC=2;AN=2;DP4=0,0,8,7;MQ=46	GT:PL:AD	1/1:255,45,0:0,15	1/1:255,33,0:0,11	FGFR2,FGFR2
line5535342	synonymous SNV	gene:ENSGALG00000007665:transcript:ENSGALT00000063098:exon14:c.C1365T:p.S455S,gene:ENSGALG00000007665:transcript:ENSGALT00000012422:exon14:c.C1365T:p.S455S,	15	10066898	10066898	G	A	0.5	218	23	15	10066898	.	G	A	218	.	DP=23;VDB=0.258238;SGB=-0.680642;RPB=0.119376;MQB=0.000261259;MQSB=0.722527;BQB=1;MQ0F=0;ICB=1;HOB=0.5;AC=1;AN=2;DP4=4,7,6,6;MQ=41	GT:PL:AD	0/1:251,0,247:11,12	.	-,-
line1858893	synonymous SNV	gene:ENSGALG00000013189:transcript:ENSGALT00000021549:exon6:c.A675G:p.Q225Q,	2	86138997	86138997	T	C	1	225	13	2	86138997	.	T	C	225	.	DP=15;VDB=0.0642888;SGB=-0.683931;MQSB=0.695312;MQ0F=0;AC=2;AN=2;DP4=0,0,6,7;MQ=31	GT:PL:AD	1/1:255,39,0:0,13	1/1:255,45,0:0,15	LPCAT1
line3364446	synonymous SNV	gene:ENSGALG00000013579:transcript:ENSGALT00000022100:exon9:c.T7467C:p.H2489H,	4	62128632	62128632	A	G	0.5	210	13	4	62128632	.	A	G	210	.	DP=15;VDB=0.54069;SGB=-0.662043;RPB=0.558035;MQB=0.0211283;MQSB=0.876998;BQB=0.826565;MQ0F=0;ICB=1;HOB=0.5;AC=1;AN=2;DP4=3,1,5,4;MQ=47	GT:PL:AD	.	0/1:243,0,104:4,9	FAT1
line6414242	nonsynonymous SNV	gene:ENSGALG00000036768:transcript:ENSGALT00000052197#KQ759483.1#570359:exon1:c.A121G:p.S41G,	KQ759483.1	664042	664042	T	C	1	216	16	KQ759483.1	664042	.	T	C	216	.	DP=18;VDB=0.315553;SGB=-0.689466;MQSB=0.963903;MQ0F=0.166667;AC=2;AN=2;DP4=0,0,10,6;MQ=24	GT:PL:AD	1/1:246,48,0:0,16	1/1:160,20,0:1,9	-
line5442304	synonymous SNV	gene:ENSGALG00000007821:transcript:ENSGALT00000072029:exon9:c.C1140T:p.Y380Y,gene:ENSGALG00000007821:transcript:ENSGALT00000073893:exon11:c.C1173T:p.Y391Y,gene:ENSGALG00000007821:transcript:ENSGALT00000012696:exon9:c.C1065T:p.Y355Y,	14	12796808	12796808	C	T	0.5	178	13	14	12796808	.	C	T	178	.	DP=15;VDB=0.942779;SGB=-0.662043;RPB=0.988166;MQB=0.269146;MQSB=0.997325;BQB=0.898397;MQ0F=0;ICB=1;HOB=0.5;AC=1;AN=2;DP4=3,1,5,4;MQ=38	GT:PL:AD	.	0/1:211,0,113:4,9	DNAJA3,DNAJA3,DNAJA3
line450195	nonsynonymous SNV	gene:ENSGALG00000013229:transcript:ENSGALT00000021607:exon8:c.A1115G:p.K372R,gene:ENSGALG00000013229:transcript:ENSGALT00000067995:exon8:c.A968G:p.K323R,	1	66898274	66898274	T	C	1	225	15	1	66898274	.	T	C	225	.	DP=17;VDB=0.427979;SGB=-0.688148;MQSB=0.569783;MQ0F=0;AC=2;AN=2;DP4=0,0,9,6;MQ=44	GT:PL:AD	1/1:255,45,0:0,15	1/1:255,42,0:0,14	CMAS,CMAS
line6110448	nonsynonymous SNV	gene:ENSGALG00000011937:transcript:ENSGALT00000036155:exon1:c.A322G:p.M108V,	27	4189901	4189901	T	C	1	225	20	27	4189901	.	T	C	225	.	DP=21;VDB=0.0268662;SGB=-0.692067;MQSB=0.720273;MQ0F=0;AC=2;AN=2;DP4=0,0,12,8;MQ=41	GT:PL:AD	1/1:255,60,0:0,20	1/1:255,30,0:0,10	NFE2L1
line6178712	synonymous SNV	gene:ENSGALG00000037611:transcript:ENSGALT00000066276:exon1:c.C583T:p.L195L,	Z	9282502	9282502	G	A	1	99	4	Z	9282502	.	G	A	99	.	DP=4;VDB=0.23997;SGB=-0.556411;MQSB=1;MQ0F=0;AC=2;AN=2;DP4=0,0,1,3;MQ=47	GT:PL:AD	.	1/1:129,12,0:0,4	-
line5701919	synonymous SNV	gene:ENSGALG00000027415:transcript:ENSGALT00000044113:exon6:c.C1587T:p.T529T,	18	10593194	10593194	G	A	0.5	192	21	18	10593194	.	G	A	192	.	DP=21;VDB=0.807803;SGB=-0.670168;RPB=0.72044;MQB=0.000553084;MQSB=0.576169;BQB=0.997524;MQ0F=0;ICB=1;HOB=0.5;AC=1;AN=2;DP4=8,3,5,5;MQ=47	GT:PL:AD	0/1:225,0,224:11,10	0/1:185,0,255:14,9	GRIN2C
line5979653	nonsynonymous SNV	gene:ENSGALG00000043088:transcript:ENSGALT00000075337:exon13:c.A2765T:p.E922V,	24	249717	249717	A	T	0.5	61	16	24	249717	.	A	T	61	.	DP=17;VDB=0.970553;SGB=-0.636426;RPB=0.571081;MQB=0.00385331;MQSB=0.819936;BQB=1;MQ0F=0;ICB=1;HOB=0.5;AC=1;AN=2;DP4=5,4,3,4;MQ=38	GT:PL:AD	0/1:94,0,227:9,7	0/1:167,0,119:4,9	-
line6216033	nonsynonymous SNV	gene:ENSGALG00000026553:transcript:ENSGALT00000043595:exon2:c.T11242A:p.F3748I,	Z	22155595	22155595	A	T	1	117	8	Z	22155595	.	A	T	117	.	DP=10;VDB=0.770293;SGB=-0.651104;MQ0F=0;AC=2;AN=2;DP4=0,0,8,0;MQ=33	GT:PL:AD	.	1/1:147,24,0:0,8	-
line3247210	synonymous SNV	gene:ENSGALG00000010628:transcript:ENSGALT00000017294:exon12:c.G1041A:p.G347G,gene:ENSGALG00000010628:transcript:ENSGALT00000070463:exon12:c.G1041A:p.G347G,	4	39741256	39741256	G	A	0.5	150	21	4	39741256	.	G	A	150	.	DP=22;VDB=0.892692;SGB=-0.651104;RPB=0.748924;MQB=0.094407;MQSB=1;BQB=0.769328;MQ0F=0;ICB=1;HOB=0.5;AC=1;AN=2;DP4=8,5,5,3;MQ=47	GT:PL:AD	0/1:183,0,255:13,8	.	ACSL1,ACSL1
line5244868	nonsynonymous SNV	gene:ENSGALG00000038029:transcript:ENSGALT00000069829:exon1:c.G968A:p.R323Q,	13	1742560	1742560	G	A	0.5	60	12	13	1742560	.	G	A	60	.	DP=14;VDB=0.377852;SGB=-0.616816;RPB=0.864013;MQB=0.220239;MQSB=0.382304;BQB=0.982603;MQ0F=0.0714286;ICB=1;HOB=0.5;AC=1;AN=2;DP4=5,1,4,2;MQ=31	GT:PL:AD	0/1:93,0,113:6,6	.	-
line2203679	synonymous SNV	gene:ENSGALG00000036915:transcript:ENSGALT00000074439:exon8:c.T1248A:p.T416T,	2	138805192	138805192	T	A	1	225	10	2	138805192	.	T	A	225	.	DP=11;VDB=0.024476;SGB=-0.670168;MQSB=0.895781;MQ0F=0;AC=2;AN=2;DP4=0,0,4,6;MQ=40	GT:PL:AD	1/1:255,30,0:0,10	1/1:255,36,0:0,12	SQLE
line3079557	synonymous SNV	gene:ENSGALG00000007755:transcript:ENSGALT00000065937:exon2:c.T3846G:p.S1282S,gene:ENSGALG00000007755:transcript:ENSGALT00000012575:exon2:c.T4032G:p.S1344S,gene:ENSGALG00000007755:transcript:ENSGALT00000077871:exon6:c.T3801G:p.S1267S,	4	12428858	12428858	A	C	1	225	18	4	12428858	.	A	C	225	.	DP=19;VDB=0.860132;SGB=-0.691153;MQSB=0.906029;MQ0F=0;AC=2;AN=2;DP4=0,0,8,10;MQ=44	GT:PL:AD	1/1:255,54,0:0,18	.	KIAA2022,KIAA2022,KIAA2022
line6389986	nonsynonymous SNV	gene:ENSGALG00000032705:transcript:ENSGALT00000079338#KQ759483.1#388472:exon1:c.G275A:p.R92Q,	KQ759483.1	388738	388738	C	T	0.5	28.0742	26	KQ759483.1	388738	.	C	T	28.0742	.	DP=27;VDB=0.118267;SGB=-0.556411;RPB=0.999369;MQB=0.294575;MQSB=0.782349;BQB=0.98995;MQ0F=0;ICB=1;HOB=0.5;AC=1;AN=2;DP4=12,10,3,1;MQ=34	GT:PL:AD	.	0/1:63,0,255:22,4	-
line1717841	nonsynonymous SNV	gene:ENSGALG00000012768:transcript:ENSGALT00000020834:exon4:c.G532C:p.E178Q,	2	63424512	63424512	G	C	0.5	222	19	2	63424512	.	G	C	222	.	DP=21;VDB=0.190299;SGB=-0.683931;RPB=0.805456;MQB=0.0248188;MQSB=0.934728;BQB=0.965977;MQ0F=0;ICB=1;HOB=0.5;AC=1;AN=2;DP4=4,2,6,7;MQ=43	GT:PL:AD	0/1:255,0,146:6,13	0/1:255,0,255:12,12	GCM2
line2097540	synonymous SNV	gene:ENSGALG00000039499:transcript:ENSGALT00000066569:exon7:c.T909C:p.N303N,	2	123216146	123216146	T	C	1	225	11	2	123216146	.	T	C	225	.	DP=12;VDB=0.650903;SGB=-0.676189;MQSB=0.472367;MQ0F=0;AC=2;AN=2;DP4=0,0,8,3;MQ=43	GT:PL:AD	1/1:255,33,0:0,11	1/1:255,39,0:0,13	LRRCC1
line3276574	synonymous SNV	gene:ENSGALG00000043106:transcript:ENSGALT00000077839:exon2:c.A120G:p.P40P,	4	44619135	44619135	A	G	0.5	177	18	4	44619135	.	A	G	177	.	DP=18;VDB=0.499805;SGB=-0.662043;RPB=0.754518;MQB=0.0041591;MQSB=0.781367;BQB=1;MQ0F=0;ICB=1;HOB=0.5;AC=1;AN=2;DP4=3,6,3,6;MQ=46	GT:PL:AD	0/1:210,0,219:9,9	.	WDR17
line5695763	synonymous SNV	gene:ENSGALG00000023338:transcript:ENSGALT00000038433:exon4:c.T1053C:p.S351S,	18	9722204	9722204	A	G	1	225	17	18	9722204	.	A	G	225	.	DP=17;VDB=0.970416;SGB=-0.690438;MQSB=0.84246;MQ0F=0;AC=2;AN=2;DP4=0,0,7,10;MQ=34	GT:PL:AD	1/1:255,51,0:0,17	1/1:255,54,0:0,18	CBX2
line3827256	synonymous SNV	gene:ENSGALG00000010459:transcript:ENSGALT00000066128:exon15:c.T1029C:p.Y343Y,gene:ENSGALG00000010459:transcript:ENSGALT00000017028:exon15:c.T1194C:p.Y398Y,	5	39265446	39265446	A	G	1	225	19	5	39265446	.	A	G	225	.	DP=20;VDB=0.856719;SGB=-0.69168;MQSB=0.992528;MQ0F=0;AC=2;AN=2;DP4=0,0,9,10;MQ=42	GT:PL:AD	1/1:255,57,0:0,19	1/1:255,57,0:0,19	VIPAS39,VIPAS39
line5404787	synonymous SNV	gene:ENSGALG00000035918:transcript:ENSGALT00000047468:exon3:c.C1641G:p.P547P,	14	6913890	6913890	G	C	0.5	207	28	14	6913890	.	G	C	207	.	DP=28;VDB=0.137904;SGB=-0.69168;RPB=0.190828;MQB=0.000144125;MQSB=0.698742;BQB=0.975797;MQ0F=0;ICB=1;HOB=0.5;AC=1;AN=2;DP4=6,3,5,14;MQ=37	GT:PL:AD	0/1:240,0,192:9,19	0/1:104,0,223:10,6	-
line6232481	synonymous SNV	gene:ENSGALG00000010173:transcript:ENSGALT00000049437:exon1:c.A1230G:p.K410K,gene:ENSGALG00000010173:transcript:ENSGALT00000016539:exon1:c.A1161G:p.K387K,gene:ENSGALG00000010173:transcript:ENSGALT00000059005:exon3:c.A846G:p.K282K,	Z	26607218	26607218	A	G	1	225	9	Z	26607218	.	A	G	225	.	DP=12;VDB=0.449235;SGB=-0.662043;MQSB=0.974597;MQ0F=0;AC=2;AN=2;DP4=0,0,5,4;MQ=46	GT:PL:AD	.	1/1:255,27,0:0,9	KCNV2,KCNV2,KCNV2
line1082797	nonsynonymous SNV	gene:ENSGALG00000017029:transcript:ENSGALT00000048560:exon4:c.C385T:p.R129C,	1	170477604	170477604	G	A	0.5	127	22	1	170477604	.	G	A	127	.	DP=23;VDB=0.866441;SGB=-0.636426;RPB=0.927599;MQB=0.00177133;MQSB=0.705828;BQB=1;MQ0F=0;ICB=1;HOB=0.5;AC=1;AN=2;DP4=8,7,5,2;MQ=47	GT:PL:AD	.	0/1:160,0,255:15,7	-
line5706913	synonymous SNV	gene:ENSGALG00000000944:transcript:ENSGALT00000001394:exon4:c.C264T:p.S88S,	19	522082	522082	G	A	1	124	7	19	522082	.	G	A	124	.	DP=8;VDB=0.264615;SGB=-0.636426;MQSB=0.8;MQ0F=0;AC=2;AN=2;DP4=0,0,5,2;MQ=31	GT:PL:AD	1/1:154,21,0:0,7	.	SUPT4H1
line3079358	synonymous SNV	gene:ENSGALG00000007748:transcript:ENSGALT00000012561:exon3:c.C774T:p.H258H,	4	12380833	12380833	C	T	1	225	20	4	12380833	.	C	T	225	.	DP=23;VDB=0.360248;SGB=-0.692067;MQSB=0.231995;MQ0F=0;AC=2;AN=2;DP4=0,0,11,9;MQ=44	GT:PL:AD	1/1:255,60,0:0,20	0/1:255,0,132:6,20	SLC16A2
line2519002	synonymous SNV	gene:ENSGALG00000013952:transcript:ENSGALT00000022610:exon10:c.T1230C:p.G410G,	3	38194874	38194874	T	C	0.5	124	15	3	38194874	.	T	C	124	.	DP=16;VDB=0.407747;SGB=-0.616816;RPB=0.0403538;MQB=0.00632972;MQSB=0.941512;BQB=1;MQ0F=0;ICB=1;HOB=0.5;AC=1;AN=2;DP4=4,5,3,3;MQ=44	GT:PL:AD	0/1:157,0,231:9,6	.	B3GALNT2
line4379964	synonymous SNV	gene:ENSGALG00000033515:transcript:ENSGALT00000060256:exon11:c.T1065C:p.R355R,gene:ENSGALG00000033515:transcript:ENSGALT00000058421:exon10:c.T1020C:p.R340R,	7	22151901	22151901	T	C	1	225	21	7	22151901	.	T	C	225	.	DP=22;VDB=0.320657;SGB=-0.692352;MQSB=0.652615;MQ0F=0;AC=2;AN=2;DP4=0,0,9,12;MQ=32	GT:PL:AD	1/1:255,63,0:0,21	1/1:255,51,0:0,17	STK11IP,STK11IP
line4920841	synonymous SNV	gene:ENSGALG00000023451:transcript:ENSGALT00000038771:exon14:c.T1527G:p.L509L,	10	10802106	10802106	T	G	0.5	131	25	10	10802106	.	T	G	131	.	DP=27;VDB=0.507605;SGB=-0.662043;RPB=0.778489;MQB=0.00233137;MQSB=0.820225;BQB=0.90252;MQ0F=0;ICB=1;HOB=0.5;AC=1;AN=2;DP4=10,6,4,5;MQ=45	GT:PL:AD	0/1:164,0,255:16,9	.	TRPM7
line2594230	synonymous SNV	gene:ENSGALG00000013689:transcript:ENSGALT00000063479:exon2:c.G132A:p.T44T,gene:ENSGALG00000013689:transcript:ENSGALT00000022259:exon2:c.G132A:p.T44T,gene:ENSGALG00000013689:transcript:ENSGALT00000054423:exon2:c.G132A:p.T44T,	3	51698556	51698556	C	T	0.5	52	8	3	51698556	.	C	T	52	.	DP=8;VDB=0.579441;SGB=-0.556411;RPB=0.992367;MQB=0.62023;MQSB=0.750668;BQB=0.992367;MQ0F=0;ICB=1;HOB=0.5;AC=1;AN=2;DP4=2,2,3,1;MQ=33	GT:PL:AD	.	0/1:85,0,105:4,4	TMEM242,TMEM242,TMEM242
line309751	synonymous SNV	gene:ENSGALG00000011531:transcript:ENSGALT00000038231:exon12:c.G1833A:p.P611P,	1	46729376	46729376	G	A	0.5	207	16	1	46729376	.	G	A	207	.	DP=16;VDB=0.960694;SGB=-0.676189;RPB=0.762523;MQB=0.00780539;MQSB=0.243713;BQB=1;MQ0F=0;ICB=1;HOB=0.5;AC=1;AN=2;DP4=3,2,5,6;MQ=41	GT:PL:AD	0/1:240,0,130:5,11	1/1:255,36,0:0,12	APAF1
line5494820	synonymous SNV	gene:ENSGALG00000043806:transcript:ENSGALT00000073055:exon24:c.G4251A:p.S1417S,gene:ENSGALG00000043806:transcript:ENSGALT00000056061:exon23:c.G4260A:p.S1420S,	15	4934838	4934838	C	T	0.5	8.47975	12	15	4934838	.	C	T	8.47975	.	DP=12;VDB=0.32;SGB=-0.453602;RPB=0.4;MQB=0.05;MQSB=0.95494;BQB=1;MQ0F=0;ICB=1;HOB=0.5;AC=1;AN=2;DP4=6,4,1,1;MQ=48	GT:PL:AD	0/1:43,0,248:10,2	0/1:255,0,178:7,11	DNAH10,DNAH10
line5800766	nonsynonymous SNV	gene:ENSGALG00000003559:transcript:ENSGALT00000005634:exon9:c.C1601T:p.T534I,	20	3899386	3899386	C	T	0.5	97	11	20	3899386	.	C	T	97	.	DP=13;VDB=0.0744703;SGB=-0.616816;RPB=0.475476;MQB=0.0297172;MQSB=0.763675;BQB=0.950952;MQ0F=0;ICB=1;HOB=0.5;AC=1;AN=2;DP4=2,3,5,1;MQ=42	GT:PL:AD	0/1:130,0,144:5,6	0/1:102,0,171:6,4	ACTR5
line5496036	nonsynonymous SNV	gene:ENSGALG00000034919:transcript:ENSGALT00000047345:exon1:c.G271A:p.G91R,	15	5085508	5085508	G	A	0.5	222	19	15	5085508	.	G	A	222	.	DP=21;VDB=0.272591;SGB=-0.680642;RPB=0.177538;MQB=0.0446886;MQSB=0.865858;BQB=0.957193;MQ0F=0;ICB=1;HOB=0.5;AC=1;AN=2;DP4=2,5,6,6;MQ=47	GT:PL:AD	0/1:255,0,170:7,12	0/1:44,0,218:8,2	CDK2AP1
line3278587	nonsynonymous SNV	gene:ENSGALG00000023172:transcript:ENSGALT00000051028:exon8:c.A1189G:p.S397G,gene:ENSGALG00000023172:transcript:ENSGALT00000037928:exon19:c.A2965G:p.S989G,	4	49899435	49899435	A	G	0.5	111	19	4	49899435	.	A	G	111	.	DP=21;VDB=0.0609326;SGB=-0.616816;RPB=0.373583;MQB=0.0172059;MQSB=0.878409;BQB=0.976248;MQ0F=0;ICB=1;HOB=0.5;AC=1;AN=2;DP4=11,2,3,3;MQ=48	GT:PL:AD	.	0/1:144,0,242:13,6	-,-
line6027251	synonymous SNV	gene:ENSGALG00000040687:transcript:ENSGALT00000080013:exon9:c.C1239T:p.N413N,gene:ENSGALG00000040687:transcript:ENSGALT00000058531:exon9:c.C1236T:p.N412N,	25	2842817	2842817	C	T	0.5	125	17	25	2842817	.	C	T	125	.	DP=17;VDB=0.675225;SGB=-0.670168;RPB=0.943335;MQB=0.708895;MQSB=0.0452104;BQB=1;MQ0F=0.235294;ICB=1;HOB=0.5;AC=1;AN=2;DP4=4,3,6,4;MQ=26	GT:PL:AD	.	0/1:158,0,112:7,10	SNX27,SNX27
line3085859	synonymous SNV	gene:ENSGALG00000007993:transcript:ENSGALT00000012977:exon4:c.C807T:p.S269S,	4	13337540	13337540	C	T	0.5	222	22	4	13337540	.	C	T	222	.	DP=25;VDB=0.0315574;SGB=-0.686358;RPB=0.86151;MQB=0.0625167;MQSB=0.475199;BQB=0.979255;MQ0F=0;ICB=1;HOB=0.5;AC=1;AN=2;DP4=4,4,6,8;MQ=42	GT:PL:AD	0/1:255,0,201:8,14	.	DCX
line5587362	synonymous SNV	gene:ENSGALG00000005074:transcript:ENSGALT00000008132:exon8:c.C693T:p.S231S,	17	5395703	5395703	C	T	1	225	20	17	5395703	.	C	T	225	.	DP=22;VDB=0.338941;SGB=-0.692067;MQSB=0.941512;MQ0F=0;AC=2;AN=2;DP4=0,0,8,12;MQ=40	GT:PL:AD	1/1:255,60,0:0,20	1/1:255,51,0:0,17	FAM102A
line1661878	nonsynonymous SNV	gene:ENSGALG00000034119:transcript:ENSGALT00000068652:exon25:c.A2156G:p.N719S,	2	56070606	56070606	A	G	0.5	165	18	2	56070606	.	A	G	165	.	DP=20;VDB=0.455044;SGB=-0.662043;RPB=0.907133;MQB=0.440569;MQSB=0.517436;BQB=1;MQ0F=0;ICB=1;HOB=0.5;AC=1;AN=2;DP4=5,4,4,5;MQ=32	GT:PL:AD	0/1:198,0,161:9,9	0/1:150,0,219:10,7	COL15A1
line2471964	synonymous SNV	gene:ENSGALG00000010341:transcript:ENSGALT00000048450:exon1:c.C51G:p.V17V,gene:ENSGALG00000010341:transcript:ENSGALT00000016835:exon1:c.C51G:p.V17V,	3	30965171	30965171	C	G	1	225	13	3	30965171	.	C	G	225	.	DP=14;VDB=0.972316;SGB=-0.683931;MQSB=0.920266;MQ0F=0;AC=2;AN=2;DP4=0,0,7,6;MQ=42	GT:PL:AD	1/1:255,39,0:0,13	1/1:169,18,0:0,6	XPO5,XPO5
line6416193	nonsynonymous SNV	gene:ENSGALG00000032815:transcript:ENSGALT00000073335#AADN04000744.1#17677:exon1:c.G25A:p.A9T,	AADN04000744.1	17702	17702	G	A	0.5	18.909	9	AADN04000744.1	17702	.	G	A	18.909	.	DP=9;VDB=0.06;SGB=-0.453602;RPB=0.5;MQB=0.571429;MQSB=0.89338;BQB=0.857143;MQ0F=0;ICB=1;HOB=0.5;AC=1;AN=2;DP4=3,4,1,1;MQ=47	GT:PL:AD	.	0/1:53,0,195:7,2	ATP13A1
line5358926	synonymous SNV	gene:ENSGALG00000039855:transcript:ENSGALT00000071795:exon13:c.T1486C:p.L496L,	14	190113	190113	T	C	0.5	204	14	14	190113	.	T	C	204	.	DP=15;VDB=0.762398;SGB=-0.670168;RPB=0.527292;MQB=0.0183156;MQSB=0.94925;BQB=0.655406;MQ0F=0;ICB=1;HOB=0.5;AC=1;AN=2;DP4=2,2,6,4;MQ=46	GT:PL:AD	0/1:237,0,116:4,10	0/1:236,0,41:2,9	-
line4992924	nonsynonymous SNV	gene:ENSGALG00000029268:transcript:ENSGALT00000062745:exon8:c.C872T:p.P291L,	11	624684	624684	C	T	0.5	205	21	11	624684	.	C	T	205	.	DP=21;VDB=0.286182;SGB=-0.680642;RPB=0.815018;MQB=0.00297301;MQSB=0.576169;BQB=0.98995;MQ0F=0;ICB=1;HOB=0.5;AC=1;AN=2;DP4=5,4,3,9;MQ=43	GT:PL:AD	0/1:238,0,207:9,12	0/1:123,0,209:8,5	CIAPIN1
line6412994	nonsynonymous SNV	gene:ENSGALG00000043446:transcript:ENSGALT00000065621#KQ759483.1#465557:exon1:c.C40A:p.P14T,	KQ759483.1	465597	465597	C	A	0.5	186	25	KQ759483.1	465597	.	C	A	186	.	DP=26;VDB=0.202213;SGB=-0.683931;RPB=0.31356;MQB=0.111617;MQSB=0.981811;BQB=0.948139;MQ0F=0;ICB=1;HOB=0.5;AC=1;AN=2;DP4=7,5,4,9;MQ=37	GT:PL:AD	0/1:219,0,235:12,13	.	-
line3287576	nonsynonymous SNV	gene:ENSGALG00000010927:transcript:ENSGALT00000078950:exon1:c.G41A:p.R14H,	4	45995123	45995123	C	T	1	225	21	4	45995123	.	C	T	225	.	DP=22;VDB=0.776195;SGB=-0.692352;MQSB=0.576169;MQ0F=0;AC=2;AN=2;DP4=0,0,13,8;MQ=40	GT:PL:AD	1/1:255,63,0:0,21	1/1:255,42,0:0,14	MEPE
line4702508	synonymous SNV	gene:ENSGALG00000006593:transcript:ENSGALT00000010644:exon4:c.T870G:p.A290A,	9	4122762	4122762	A	C	0.5	151	20	9	4122762	.	A	C	151	.	DP=22;VDB=0.914072;SGB=-0.651104;RPB=0.988166;MQB=0.00160398;MQSB=0.639909;BQB=0.898397;MQ0F=0;ICB=1;HOB=0.5;AC=1;AN=2;DP4=6,6,4,4;MQ=46	GT:PL:AD	0/1:184,0,255:12,8	1/1:255,39,0:0,13	CLDN18
line6140628	synonymous SNV	gene:ENSGALG00000002453:transcript:ENSGALT00000003869:exon21:c.A3696G:p.A1232A,	28	2932341	2932341	T	C	0.5	173	18	28	2932341	.	T	C	173	.	DP=20;VDB=0.395707;SGB=-0.662043;RPB=0.984526;MQB=0.00167033;MQSB=0.840907;BQB=1;MQ0F=0;ICB=1;HOB=0.5;AC=1;AN=2;DP4=6,3,5,4;MQ=45	GT:PL:AD	0/1:206,0,209:9,9	1/1:255,63,0:0,21	ABCA7
line3935691	synonymous SNV	gene:ENSGALG00000012085:transcript:ENSGALT00000037323:exon11:c.A801G:p.A267A,	5	55428946	55428946	T	C	1	170	13	5	55428946	.	T	C	170	.	DP=15;VDB=0.205941;SGB=-0.680642;RPB=1;MQB=1;MQSB=0.899815;BQB=1;MQ0F=0.0666667;AC=2;AN=2;DP4=0,1,7,5;MQ=29	GT:PL:AD	1/1:197,0,1:1,12	1/1:222,45,0:0,15	-
line2471918	synonymous SNV	gene:ENSGALG00000010317:transcript:ENSGALT00000038044:exon9:c.T1149C:p.T383T,gene:ENSGALG00000010317:transcript:ENSGALT00000081279:exon9:c.T1149C:p.T383T,	3	30958037	30958037	A	G	1	225	21	3	30958037	.	A	G	225	.	DP=21;VDB=0.00446532;SGB=-0.692352;MQSB=0.845496;MQ0F=0;AC=2;AN=2;DP4=0,0,8,13;MQ=44	GT:PL:AD	1/1:255,63,0:0,21	1/1:255,42,0:0,14	POLH,POLH
line2369147	synonymous SNV	gene:ENSGALG00000008632:transcript:ENSGALT00000014068:exon5:c.G885A:p.T295T,	3	15865266	15865266	C	T	1	228	17	3	15865266	.	C	T	228	.	DP=19;VDB=0.444161;SGB=-0.689466;RPB=1;MQB=1;MQSB=0.989343;BQB=1;MQ0F=0;AC=2;AN=2;DP4=1,0,6,10;MQ=39	GT:PL:AD	1/1:255,15,0:1,16	1/1:255,51,0:0,17	ACSS1
line2481004	synonymous SNV	gene:ENSGALG00000010583:transcript:ENSGALT00000017224:exon18:c.A1800G:p.T600T,gene:ENSGALG00000010583:transcript:ENSGALT00000051191:exon15:c.A1797G:p.T599T,	3	32233607	32233607	T	C	1	225	16	3	32233607	.	T	C	225	.	DP=17;VDB=0.13063;SGB=-0.689466;MQSB=0.759945;MQ0F=0;AC=2;AN=2;DP4=0,0,9,7;MQ=44	GT:PL:AD	1/1:255,48,0:0,16	1/1:255,63,0:0,21	VIT,VIT
line4793553	synonymous SNV	gene:ENSGALG00000026671:transcript:ENSGALT00000044901:exon2:c.A384G:p.A128A,	9	15899684	15899684	A	G	1	225	24	9	15899684	.	A	G	225	.	DP=25;VDB=0.470689;SGB=-0.692831;MQSB=0.993309;MQ0F=0;AC=2;AN=2;DP4=0,0,11,13;MQ=44	GT:PL:AD	1/1:255,72,0:0,24	1/1:255,57,0:0,19	-
line5103667	synonymous SNV	gene:ENSGALG00000000059:transcript:ENSGALT00000000074:exon1:c.C30G:p.G10G,	11	19086672	19086672	C	G	1	44.4146	4	11	19086672	.	C	G	44.4146	.	DP=5;VDB=0.992732;SGB=-0.556411;MQSB=1;MQ0F=0;AC=2;AN=2;DP4=0,0,2,2;MQ=29	GT:PL:AD	1/1:74,12,0:0,4	.	-
line5503968	synonymous SNV	gene:ENSGALG00000004598:transcript:ENSGALT00000007319:exon9:c.G681A:p.R227R,	15	6142375	6142375	G	A	0.5	164	16	15	6142375	.	G	A	164	.	DP=18;VDB=0.355721;SGB=-0.676189;RPB=0.943882;MQB=0.0154102;MQSB=0.928571;BQB=0.851779;MQ0F=0;ICB=1;HOB=0.5;AC=1;AN=2;DP4=4,1,10,1;MQ=43	GT:PL:AD	0/1:197,0,121:5,11	0/1:216,0,255:14,10	CUX2
line1010780	synonymous SNV	gene:ENSGALG00000016912:transcript:ENSGALT00000065190:exon6:c.A642G:p.L214L,gene:ENSGALG00000016912:transcript:ENSGALT00000036512:exon6:c.A1152G:p.L384L,	1	153929996	153929996	A	G	0.5	69	14	1	153929996	.	A	G	69	.	DP=15;VDB=0.397076;SGB=-0.556411;RPB=0.778801;MQB=0.939413;MQSB=0.966012;BQB=1;MQ0F=0;ICB=1;HOB=0.5;AC=1;AN=2;DP4=6,4,1,3;MQ=45	GT:PL:AD	0/1:102,0,245:10,4	0/1:129,0,210:8,5	EDNRB,EDNRB
line5447182	nonsynonymous SNV	gene:ENSGALG00000031841:transcript:ENSGALT00000075999:exon15:c.G5053A:p.G1685R,	14	12491556	12491556	C	T	1	225	16	14	12491556	.	C	T	225	.	DP=19;VDB=0.959025;SGB=-0.689466;MQSB=0.986852;MQ0F=0;AC=2;AN=2;DP4=0,0,6,10;MQ=42	GT:PL:AD	1/1:255,48,0:0,16	0/1:233,0,118:5,9	SLX4
line5657392	synonymous SNV	gene:ENSGALG00000001883:transcript:ENSGALT00000002918:exon4:c.G330A:p.T110T,	18	4351932	4351932	G	A	0.5	30.4796	11	18	4351932	.	G	A	30.4796	.	DP=11;VDB=0.0277111;SGB=-0.556411;RPB=0.361741;MQB=0.0401934;MQSB=0.532481;BQB=0.924449;MQ0F=0;ICB=1;HOB=0.5;AC=1;AN=2;DP4=1,6,2,2;MQ=40	GT:PL:AD	0/1:64,0,165:7,4	.	ST6GALNAC2
line5393777	synonymous SNV	gene:ENSGALG00000005215:transcript:ENSGALT00000008381:exon3:c.G693C:p.L231L,	14	5313544	5313544	C	G	1	109	4	14	5313544	.	C	G	109	.	DP=4;VDB=0.0422968;SGB=-0.556411;MQSB=1;MQ0F=0;AC=2;AN=2;DP4=0,0,1,3;MQ=41	GT:PL:AD	1/1:139,12,0:0,4	1/1:129,12,0:0,4	CACNA1H
line3803367	synonymous SNV	gene:ENSGALG00000027864:transcript:ENSGALT00000045536:exon5:c.G822A:p.K274K,	5	36238298	36238298	C	T	0.5	144	19	5	36238298	.	C	T	144	.	DP=20;VDB=0.913443;SGB=-0.636426;RPB=0.699673;MQB=0.00437371;MQSB=0.948064;BQB=1;MQ0F=0;ICB=1;HOB=0.5;AC=1;AN=2;DP4=7,5,3,4;MQ=48	GT:PL:AD	0/1:177,0,255:12,7	0/1:111,0,192:7,4	NFKBIA
line3604040	nonsynonymous SNV	gene:ENSGALG00000005294:transcript:ENSGALT00000058070:exon6:c.T254C:p.L85P,gene:ENSGALG00000005294:transcript:ENSGALT00000008490:exon7:c.T728C:p.L243P,gene:ENSGALG00000005294:transcript:ENSGALT00000076589:exon5:c.T254C:p.L85P,gene:ENSGALG00000005294:transcript:ENSGALT00000077097:exon6:c.T497C:p.L166P,	5	7384225	7384225	T	C	0.5	78	13	5	7384225	.	T	C	78	.	DP=14;VDB=0.0751808;SGB=-0.556411;RPB=0.898397;MQB=0.0211283;MQSB=0.876998;BQB=0.651439;MQ0F=0;ICB=1;HOB=0.5;AC=1;AN=2;DP4=4,5,1,3;MQ=48	GT:PL:AD	.	0/1:111,0,225:9,4	PPFIBP2,PPFIBP2,PPFIBP2,PPFIBP2
line3663709	nonsynonymous SNV	gene:ENSGALG00000006602:transcript:ENSGALT00000010657:exon4:c.A286G:p.M96V,	5	14109812	14109812	T	C	0.5	222	16	5	14109812	.	T	C	222	.	DP=18;VDB=0.32056;SGB=-0.676189;RPB=0.793727;MQB=0.762523;MQSB=0.393771;BQB=0.823561;MQ0F=0;ICB=1;HOB=0.5;AC=1;AN=2;DP4=2,3,6,5;MQ=41	GT:PL:AD	0/1:255,0,128:5,11	.	SYT8
line6396181	synonymous SNV	gene:ENSGALG00000037893:transcript:ENSGALT00000063053#KQ759404.1#243845:exon1:c.C450T:p.S150S,	KQ759404.1	244295	244295	C	T	0.5	34.0817	5	KQ759404.1	244295	.	C	T	34.0817	.	DP=7;VDB=0.598038;SGB=-0.511536;RPB=1;MQB=0.666667;MQSB=1;BQB=0;MQ0F=0;ICB=1;HOB=0.5;AC=1;AN=2;DP4=1,1,3,0;MQ=29	GT:PL:AD	.	0/1:67,0,38:2,3	-
line6231532	synonymous SNV	gene:ENSGALG00000010164:transcript:ENSGALT00000051723:exon11:c.C1593T:p.Y531Y,gene:ENSGALG00000010164:transcript:ENSGALT00000057965:exon9:c.C1533T:p.Y511Y,gene:ENSGALG00000010164:transcript:ENSGALT00000016528:exon9:c.C1593T:p.Y531Y,gene:ENSGALG00000010164:transcript:ENSGALT00000055751:exon10:c.C1593T:p.Y531Y,	Z	26363697	26363697	C	T	1	166	6	Z	26363697	.	C	T	166	.	DP=6;VDB=0.111502;SGB=-0.616816;MQSB=0.861511;MQ0F=0;AC=2;AN=2;DP4=0,0,3,3;MQ=39	GT:PL:AD	.	1/1:196,18,0:0,6	SMARCA2,SMARCA2,SMARCA2,SMARCA2
line5919054	synonymous SNV	gene:ENSGALG00000035717:transcript:ENSGALT00000073779:exon25:c.A3648G:p.A1216A,gene:ENSGALG00000035717:transcript:ENSGALT00000080452:exon67:c.A9051G:p.A3017A,	21	6569872	6569872	A	G	0.5	69	14	21	6569872	.	A	G	69	.	DP=14;VDB=0.45384;SGB=-0.590765;RPB=0.99778;MQB=0.011109;MQSB=0.948864;BQB=1;MQ0F=0;ICB=1;HOB=0.5;AC=1;AN=2;DP4=5,4,2,3;MQ=41	GT:PL:AD	0/1:102,0,231:9,5	1/1:242,39,0:0,13	HSPG2,HSPG2
line5475099	synonymous SNV	gene:ENSGALG00000002557:transcript:ENSGALT00000004041:exon19:c.A2187C:p.G729G,gene:ENSGALG00000002557:transcript:ENSGALT00000050491:exon18:c.A2091C:p.G697G,	15	3097358	3097358	T	G	0.5	129	13	15	3097358	.	T	G	129	.	DP=14;VDB=0.5413;SGB=-0.616816;RPB=0.961166;MQB=0.0102252;MQSB=0.777113;BQB=0.899815;MQ0F=0;ICB=1;HOB=0.5;AC=1;AN=2;DP4=3,4,4,2;MQ=48	GT:PL:AD	.	0/1:162,0,202:7,6	ADGRD1,ADGRD1
line3011047	synonymous SNV	gene:ENSGALG00000005930:transcript:ENSGALT00000072838:exon6:c.C507T:p.N169N,gene:ENSGALG00000005930:transcript:ENSGALT00000009540:exon6:c.C507T:p.N169N,	4	3005843	3005843	C	T	1	225	13	4	3005843	.	C	T	225	.	DP=13;VDB=0.399768;SGB=-0.683931;MQSB=1;MQ0F=0;AC=2;AN=2;DP4=0,0,5,8;MQ=39	GT:PL:AD	1/1:255,39,0:0,13	1/1:255,45,0:0,15	PLS3,PLS3
line2385519	synonymous SNV	gene:ENSGALG00000009360:transcript:ENSGALT00000015245:exon15:c.C1773T:p.D591D,	3	17693421	17693421	G	A	0.5	184	22	3	17693421	.	G	A	184	.	DP=23;VDB=0.0737652;SGB=-0.676189;RPB=0.973935;MQB=0.000373981;MQSB=0.635535;BQB=0.404123;MQ0F=0;ICB=1;HOB=0.5;AC=1;AN=2;DP4=4,7,7,4;MQ=42	GT:PL:AD	0/1:217,0,225:11,11	0/1:138,0,187:8,7	CAPN2
line5373274	nonsynonymous SNV	gene:ENSGALG00000039611:transcript:ENSGALT00000070042:exon18:c.G2641A:p.D881N,	14	2593550	2593550	C	T	0.5	70	8	14	2593550	.	C	T	70	.	DP=10;VDB=0.397076;SGB=-0.556411;RPB=0.868321;MQB=0.248092;MQSB=1;BQB=0.992367;MQ0F=0;ICB=1;HOB=0.5;AC=1;AN=2;DP4=1,3,0,4;MQ=47	GT:PL:AD	0/1:103,0,119:4,4	0/1:147,0,255:12,7	-
line2014906	synonymous SNV	gene:ENSGALG00000015274:transcript:ENSGALT00000024655:exon3:c.G219A:p.K73K,gene:ENSGALG00000015274:transcript:ENSGALT00000061280:exon3:c.G219A:p.K73K,	2	110695300	110695300	C	T	0.5	91	15	2	110695300	.	C	T	91	.	DP=15;VDB=0.644913;SGB=-0.616816;RPB=0.569783;MQB=0.0130329;MQSB=0.569783;BQB=0.939413;MQ0F=0;ICB=1;HOB=0.5;AC=1;AN=2;DP4=4,5,5,1;MQ=43	GT:PL:AD	0/1:124,0,228:9,6	0/1:168,0,246:9,7	TCEA1,TCEA1
line3713023	synonymous SNV	gene:ENSGALG00000008231:transcript:ENSGALT00000047779:exon9:c.A1137G:p.V379V,gene:ENSGALG00000008231:transcript:ENSGALT00000013396:exon10:c.A1137G:p.V379V,gene:ENSGALG00000008231:transcript:ENSGALT00000047222:exon10:c.A1200G:p.V400V,	5	23188440	23188440	A	G	0.5	173	12	5	23188440	.	A	G	173	.	DP=15;VDB=0.188618;SGB=-0.651104;RPB=0.310905;MQB=0.125315;MQSB=0.707404;BQB=0.94394;MQ0F=0;ICB=1;HOB=0.5;AC=1;AN=2;DP4=1,3,2,6;MQ=47	GT:PL:AD	.	0/1:206,0,108:4,8	PACSIN3,PACSIN3,PACSIN3
line5497300	synonymous SNV	gene:ENSGALG00000003687:transcript:ENSGALT00000005840:exon6:c.C336T:p.H112H,	15	5243095	5243095	G	A	0.5	152	13	15	5243095	.	G	A	152	.	DP=15;VDB=0.168387;SGB=-0.651104;RPB=0.976181;MQB=0.141893;MQSB=0.898397;BQB=0.976181;MQ0F=0;ICB=1;HOB=0.5;AC=1;AN=2;DP4=3,2,6,2;MQ=47	GT:PL:AD	0/1:185,0,125:5,8	.	-
line4761112	synonymous SNV	gene:ENSGALG00000007218:transcript:ENSGALT00000011685:exon2:c.C1086T:p.I362I,	9	13347989	13347989	C	T	0.5	191	18	9	13347989	.	C	T	191	.	DP=19;VDB=0.13679;SGB=-0.670168;RPB=0.952795;MQB=0.00180754;MQSB=0.788158;BQB=0.938795;MQ0F=0;ICB=1;HOB=0.5;AC=1;AN=2;DP4=3,5,2,8;MQ=47	GT:PL:AD	.	0/1:224,0,201:8,10	MB21D2
line5454195	nonsynonymous SNV	gene:ENSGALG00000002497:transcript:ENSGALT00000003932:exon13:c.A992G:p.N331S,	14	13189319	13189319	A	G	1	225	18	14	13189319	.	A	G	225	.	DP=19;VDB=0.633081;SGB=-0.691153;MQSB=0.447612;MQ0F=0;AC=2;AN=2;DP4=0,0,11,7;MQ=44	GT:PL:AD	1/1:255,54,0:0,18	1/1:255,63,0:0,21	RHOT2
line357892	synonymous SNV	gene:ENSGALG00000039595:transcript:ENSGALT00000060692:exon7:c.G822A:p.E274E,gene:ENSGALG00000039595:transcript:ENSGALT00000082819:exon8:c.G918A:p.E306E,	1	53452899	53452899	C	T	0.5	72	15	1	53452899	.	C	T	72	.	DP=20;VDB=0.735663;SGB=-0.556411;RPB=0.735784;MQB=0.166643;MQSB=0.898397;BQB=0.981007;MQ0F=0;ICB=1;HOB=0.5;AC=1;AN=2;DP4=5,6,3,1;MQ=48	GT:PL:AD	0/1:106,0,255:11,4	.	BTBD11,BTBD11
line5401814	synonymous SNV	gene:ENSGALG00000030169:transcript:ENSGALT00000060488:exon12:c.G1632A:p.Q544Q,	14	6496246	6496246	C	T	0.5	67	9	14	6496246	.	C	T	67	.	DP=9;VDB=0.444886;SGB=-0.590765;RPB=0.406082;MQB=0.0812164;MQSB=0.857143;BQB=0.974597;MQ0F=0;ICB=1;HOB=0.5;AC=1;AN=2;DP4=1,3,1,4;MQ=38	GT:PL:AD	0/1:100,0,116:4,5	0/1:122,0,255:12,7	-
line3126412	synonymous SNV	gene:ENSGALG00000042411:transcript:ENSGALT00000059729:exon3:c.C315T:p.N105N,	4	21919341	21919341	G	A	0.5	129	13	4	21919341	.	G	A	129	.	DP=13;VDB=0.911206;SGB=-0.616816;RPB=0.920266;MQB=0.0102252;MQSB=0.213769;BQB=0.961166;MQ0F=0;ICB=1;HOB=0.5;AC=1;AN=2;DP4=6,1,2,4;MQ=47	GT:PL:AD	0/1:162,0,166:7,6	1/1:255,39,0:0,13	-
line6046140	synonymous SNV	gene:ENSGALG00000013356:transcript:ENSGALT00000021795:exon11:c.G1386A:p.E462E,	26	2480292	2480292	G	A	0.5	140	22	26	2480292	.	G	A	140	.	DP=24;VDB=0.871535;SGB=-0.662043;RPB=0.356772;MQB=0.00048545;MQSB=0.792218;BQB=0.955854;MQ0F=0;ICB=1;HOB=0.5;AC=1;AN=2;DP4=4,9,4,5;MQ=43	GT:PL:AD	.	0/1:173,0,255:13,9	IKBKE
line5565482	synonymous SNV	gene:ENSGALG00000042421:transcript:ENSGALT00000071841:exon1:c.A936G:p.S312S,	17	2264420	2264420	A	G	1	225	14	17	2264420	.	A	G	225	.	DP=15;VDB=0.474446;SGB=-0.686358;MQSB=0.791667;MQ0F=0;AC=2;AN=2;DP4=0,0,12,2;MQ=39	GT:PL:AD	1/1:255,42,0:0,14	0/1:255,0,255:12,13	-
line5358407	synonymous SNV	gene:ENSGALG00000007669:transcript:ENSGALT00000012431:exon2:c.G1179A:p.Q393Q,gene:ENSGALG00000007669:transcript:ENSGALT00000065042:exon3:c.G930A:p.Q310Q,	13	18350649	18350649	G	A	0.5	110	16	13	18350649	.	G	A	110	.	DP=17;VDB=0.3423;SGB=-0.616816;RPB=0.887703;MQB=0.00502104;MQSB=0.522814;BQB=0.948436;MQ0F=0;ICB=1;HOB=0.5;AC=1;AN=2;DP4=5,5,1,5;MQ=48	GT:PL:AD	0/1:143,0,255:10,6	.	EGR1,EGR1
line5753321	synonymous SNV	gene:ENSGALG00000005269:transcript:ENSGALT00000008456:exon7:c.T1137A:p.A379A,	19	7481624	7481624	T	A	0.5	109	13	19	7481624	.	T	A	109	.	DP=14;VDB=0.74324;SGB=-0.590765;RPB=0.635922;MQB=0.0643861;MQSB=0.31698;BQB=0.84246;MQ0F=0;ICB=1;HOB=0.5;AC=1;AN=2;DP4=5,3,2,3;MQ=45	GT:PL:AD	.	0/1:142,0,210:8,5	INTS2
line4521160	nonsynonymous SNV	gene:ENSGALG00000036783:transcript:ENSGALT00000068643:exon1:c.A649G:p.T217A,	8	4276644	4276644	A	G	0.5	124	15	8	4276644	.	A	G	124	.	DP=15;VDB=0.489658;SGB=-0.616816;RPB=0.711573;MQB=0.00632972;MQSB=0.655816;BQB=1;MQ0F=0;ICB=1;HOB=0.5;AC=1;AN=2;DP4=7,2,3,3;MQ=45	GT:PL:AD	0/1:157,0,207:9,6	1/1:255,45,0:0,15	-
line3126638	nonsynonymous SNV	gene:ENSGALG00000009714:transcript:ENSGALT00000060206:exon3:c.G194A:p.R65H,gene:ENSGALG00000009714:transcript:ENSGALT00000015813:exon3:c.G194A:p.R65H,	4	25759638	25759638	G	A	0.5	83	13	4	25759638	.	G	A	83	.	DP=13;VDB=0.149847;SGB=-0.616816;RPB=0.828239;MQB=0.531709;MQSB=0.804959;BQB=0.961166;MQ0F=0;ICB=1;HOB=0.5;AC=1;AN=2;DP4=2,5,6,0;MQ=40	GT:PL:AD	.	0/1:116,0,172:7,6	CBR4,CBR4
line6148919	synonymous SNV	gene:ENSGALG00000003572:transcript:ENSGALT00000005655:exon13:c.G1836A:p.A612A,gene:ENSGALG00000003572:transcript:ENSGALT00000059243:exon22:c.G3054A:p.A1018A,	28	4095449	4095449	C	T	0.5	28.37	13	28	4095449	.	C	T	28.37	.	DP=13;VDB=0.156562;SGB=-0.556411;RPB=1;MQB=0.304076;MQSB=0.591555;BQB=1;MQ0F=0;ICB=1;HOB=0.5;AC=1;AN=2;DP4=5,4,3,1;MQ=34	GT:PL:AD	0/1:62,0,202:9,4	1/1:255,57,0:0,19	-,-
line5762761	synonymous SNV	gene:ENSGALG00000005269:transcript:ENSGALT00000008456:exon7:c.T1137G:p.A379A,	19	7481624	7481624	T	G	0.5	188	15	19	7481624	.	T	G	188	.	DP=16;VDB=0.811748;SGB=-0.662043;RPB=0.569783;MQB=0.0183156;MQSB=0.939413;BQB=1;MQ0F=0;ICB=1;HOB=0.5;AC=1;AN=2;DP4=3,3,6,3;MQ=47	GT:PL:AD	0/1:221,0,162:6,9	.	INTS2
line5552346	synonymous SNV	gene:ENSGALG00000032231:transcript:ENSGALT00000049747:exon4:c.C480T:p.I160I,	16	71799	71799	G	A	1	55	5	16	71799	.	G	A	55	.	DP=6;VDB=0.797968;SGB=-0.590765;MQSB=1;MQ0F=0;AC=2;AN=2;DP4=0,0,4,1;MQ=22	GT:PL:AD	1/1:85,15,0:0,5	0/1:89,0,26:2,5	C4
line4031867	synonymous SNV	gene:ENSGALG00000002744:transcript:ENSGALT00000004324:exon28:c.T3849C:p.T1283T,gene:ENSGALG00000002744:transcript:ENSGALT00000044134:exon28:c.T3849C:p.T1283T,	6	6600342	6600342	T	C	1	225	23	6	6600342	.	T	C	225	.	DP=25;VDB=0.18871;SGB=-0.692717;MQSB=0.851535;MQ0F=0;AC=2;AN=2;DP4=0,0,14,9;MQ=45	GT:PL:AD	1/1:255,69,0:0,23	0/1:192,0,186:7,8	PCDH15,PCDH15
line5104740	synonymous SNV	gene:ENSGALG00000002335:transcript:ENSGALT00000059778:exon54:c.T6039C:p.D2013D,gene:ENSGALG00000002335:transcript:ENSGALT00000003678:exon53:c.T5916C:p.D1972D,	12	2179020	2179020	T	C	1	225	20	12	2179020	.	T	C	225	.	DP=21;VDB=0.145777;SGB=-0.692067;MQSB=0.511891;MQ0F=0;AC=2;AN=2;DP4=0,0,12,8;MQ=38	GT:PL:AD	.	1/1:255,60,0:0,20	DOCK3,DOCK3
line4097702	synonymous SNV	gene:ENSGALG00000005462:transcript:ENSGALT00000033525:exon1:c.T111C:p.G37G,	6	16564653	16564653	A	G	1	225	14	6	16564653	.	A	G	225	.	DP=14;VDB=0.15051;SGB=-0.686358;MQSB=0.84472;MQ0F=0;AC=2;AN=2;DP4=0,0,6,8;MQ=38	GT:PL:AD	1/1:255,42,0:0,14	1/1:245,36,0:0,12	ZP4
line5221066	synonymous SNV	gene:ENSGALG00000007862:transcript:ENSGALT00000012761:exon19:c.C2521T:p.L841L,	12	16927992	16927992	G	A	0.5	212	14	12	16927992	.	G	A	212	.	DP=14;VDB=0.372756;SGB=-0.670168;RPB=0.527292;MQB=0.140858;MQSB=0.84472;BQB=1;MQ0F=0;ICB=1;HOB=0.5;AC=1;AN=2;DP4=1,3,5,5;MQ=43	GT:PL:AD	0/1:245,0,102:4,10	0/1:238,0,156:6,10	CNTN3
line1440207	nonsynonymous SNV	gene:ENSGALG00000008686:transcript:ENSGALT00000075551:exon7:c.C688T:p.P230S,gene:ENSGALG00000008686:transcript:ENSGALT00000014137:exon8:c.C760T:p.P254S,	2	19863912	19863912	C	T	0.5	185	10	2	19863912	.	C	T	185	.	DP=11;VDB=0.273392;SGB=-0.651104;RPB=0.875;MQB=1;MQSB=1.00775;BQB=1;MQ0F=0;ICB=1;HOB=0.5;AC=1;AN=2;DP4=2,0,4,4;MQ=46	GT:PL:AD	0/1:220,0,44:2,8	.	TRDMT1,TRDMT1
line4332197	synonymous SNV	gene:ENSGALG00000009135:transcript:ENSGALT00000048619:exon7:c.C882G:p.S294S,gene:ENSGALG00000009135:transcript:ENSGALT00000033300:exon8:c.C891G:p.S297S,	7	15452942	15452942	G	C	0.5	73	16	7	15452942	.	G	C	73	.	DP=16;VDB=0.902575;SGB=-0.616816;RPB=0.809155;MQB=0.0253122;MQSB=0.642857;BQB=0.994135;MQ0F=0;ICB=1;HOB=0.5;AC=1;AN=2;DP4=2,8,0,6;MQ=47	GT:PL:AD	0/1:106,0,212:10,6	0/1:222,0,196:7,8	PLEKHA3,PLEKHA3
line4208789	synonymous SNV	gene:ENSGALG00000009606:transcript:ENSGALT00000079290:exon14:c.A1344G:p.E448E,gene:ENSGALG00000009606:transcript:ENSGALT00000015652:exon13:c.A1242G:p.E414E,	6	31456687	31456687	A	G	1	225	11	6	31456687	.	A	G	225	.	DP=12;VDB=0.342371;SGB=-0.676189;MQSB=0.803868;MQ0F=0;AC=2;AN=2;DP4=0,0,4,7;MQ=38	GT:PL:AD	1/1:255,33,0:0,11	0/1:133,0,208:8,8	-,-
line6140442	nonsynonymous SNV	gene:ENSGALG00000026241:transcript:ENSGALT00000044002:exon2:c.G1160A:p.R387Q,	28	2911632	2911632	G	A	0.5	84	20	28	2911632	.	G	A	84	.	DP=21;VDB=0.299032;SGB=-0.616816;RPB=0.140973;MQB=0.0121775;MQSB=0.499893;BQB=1;MQ0F=0;ICB=1;HOB=0.5;AC=1;AN=2;DP4=5,9,4,2;MQ=42	GT:PL:AD	0/1:118,0,255:14,6	.	GRIN3B
line5243264	nonsynonymous SNV	gene:ENSGALG00000039140:transcript:ENSGALT00000067440:exon1:c.G974A:p.R325Q,	13	955471	955471	G	A	0.5	131	14	13	955471	.	G	A	131	.	DP=15;VDB=0.539658;SGB=-0.636426;RPB=0.948864;MQB=0.428703;MQSB=1;BQB=0.966012;MQ0F=0;ICB=1;HOB=0.5;AC=1;AN=2;DP4=4,3,2,5;MQ=38	GT:PL:AD	0/1:164,0,169:7,7	.	CD14
line5630209	nonsynonymous SNV	gene:ENSGALG00000001111:transcript:ENSGALT00000001676:exon7:c.C1006T:p.R336C,	18	1093246	1093246	C	T	0.5	168	21	18	1093246	.	C	T	168	.	DP=22;VDB=0.974777;SGB=-0.683931;RPB=0.265118;MQB=0.194177;MQSB=0.175325;BQB=0.895122;MQ0F=0;ICB=1;HOB=0.5;AC=1;AN=2;DP4=5,3,5,8;MQ=31	GT:PL:AD	0/1:201,0,157:8,13	0/1:144,0,88:8,8	-
line3294739	synonymous SNV	gene:ENSGALG00000011203:transcript:ENSGALT00000018267:exon8:c.A957G:p.V319V,	4	46760296	46760296	T	C	0.5	33.7531	11	4	46760296	.	T	C	33.7531	.	DP=13;VDB=0.761128;SGB=-0.590765;RPB=0.208021;MQB=0.0297172;MQSB=0.763675;BQB=0.950952;MQ0F=0;ICB=1;HOB=0.5;AC=1;AN=2;DP4=4,2,3,2;MQ=34	GT:PL:AD	0/1:67,0,166:6,5	.	HPSE
line1943668	synonymous SNV	gene:ENSGALG00000014762:transcript:ENSGALT00000023811:exon2:c.C210T:p.A70A,	2	100251579	100251579	G	A	1	225	29	2	100251579	.	G	A	225	.	DP=29;VDB=0.292198;SGB=-0.693079;MQSB=0.853996;MQ0F=0;AC=2;AN=2;DP4=0,0,11,18;MQ=46	GT:PL:AD	1/1:255,87,0:0,29	1/1:255,60,0:0,20	-
line5119950	synonymous SNV	gene:ENSGALG00000026152:transcript:ENSGALT00000045095:exon4:c.T462C:p.R154R,	12	2263981	2263981	A	G	1	225	54	12	2263981	.	A	G	225	.	DP=57;VDB=0.00328453;SGB=-0.693147;MQSB=0.599097;MQ0F=0;AC=2;AN=2;DP4=0,0,22,32;MQ=28	GT:PL:AD	1/1:255,163,0:0,54	1/1:255,90,0:0,30	-
line4314343	synonymous SNV	gene:ENSGALG00000027444:transcript:ENSGALT00000043294:exon5:c.G510A:p.T170T,	7	12591599	12591599	C	T	1	225	18	7	12591599	.	C	T	225	.	DP=20;VDB=0.270256;SGB=-0.691153;MQSB=0.539681;MQ0F=0;AC=2;AN=2;DP4=0,0,8,10;MQ=30	GT:PL:AD	1/1:255,54,0:0,18	1/1:255,54,0:0,18	-
line5391163	synonymous SNV	gene:ENSGALG00000004902:transcript:ENSGALT00000007838:exon6:c.C576T:p.Y192Y,	14	4974651	4974651	G	A	0.5	221	16	14	4974651	.	G	A	221	.	DP=18;VDB=0.614492;SGB=-0.680642;RPB=0.935966;MQB=1;MQSB=1;BQB=1;MQ0F=0;ICB=1;HOB=0.5;AC=1;AN=2;DP4=2,2,4,8;MQ=46	GT:PL:AD	0/1:255,0,101:4,12	.	TOM1L2
line2384563	synonymous SNV	gene:ENSGALG00000009322:transcript:ENSGALT00000015173:exon10:c.T990C:p.S330S,	3	17590369	17590369	T	C	0.5	215	20	3	17590369	.	T	C	215	.	DP=21;VDB=0.628582;SGB=-0.680642;RPB=0.999256;MQB=0.039122;MQSB=0.996604;BQB=0.953497;MQ0F=0;ICB=1;HOB=0.5;AC=1;AN=2;DP4=3,5,3,9;MQ=44	GT:PL:AD	0/1:248,0,196:8,12	0/1:98,0,232:9,6	NVL
line1453830	synonymous SNV	gene:ENSGALG00000009006:transcript:ENSGALT00000014655:exon4:c.T864C:p.S288S,	2	21676774	21676774	T	C	0.5	215	24	2	21676774	.	T	C	215	.	DP=25;VDB=0.0868969;SGB=-0.676189;RPB=0.598107;MQB=0.000187825;MQSB=0.958048;BQB=1;MQ0F=0;ICB=1;HOB=0.5;AC=1;AN=2;DP4=8,5,6,5;MQ=48	GT:PL:AD	0/1:248,0,255:13,11	.	-
line5757679	synonymous SNV	gene:ENSGALG00000005374:transcript:ENSGALT00000039165:exon7:c.G651A:p.V217V,	19	8150070	8150070	C	T	0.5	116	18	19	8150070	.	C	T	116	.	DP=19;VDB=0.835615;SGB=-0.616816;RPB=0.503936;MQB=0.531752;MQSB=0.593309;BQB=0.961295;MQ0F=0;ICB=1;HOB=0.5;AC=1;AN=2;DP4=6,6,4,2;MQ=43	GT:PL:AD	.	0/1:149,0,255:12,6	-
line4698609	nonsynonymous SNV	gene:ENSGALG00000006632:transcript:ENSGALT00000010715:exon13:c.G1972A:p.E658K,	9	3677596	3677596	G	A	0.5	80	19	9	3677596	.	G	A	80	.	DP=19;VDB=0.126977;SGB=-0.616816;RPB=0.249459;MQB=0.890167;MQSB=0.959989;BQB=1;MQ0F=0;ICB=1;HOB=0.5;AC=1;AN=2;DP4=5,8,4,2;MQ=33	GT:PL:AD	0/1:113,0,235:13,6	0/1:45,0,148:6,4	CEP63
line5814860	nonsynonymous SNV	gene:ENSGALG00000023834:transcript:ENSGALT00000039955:exon4:c.C1477A:p.P493T,	20	5668362	5668362	C	A	0.5	26.2259	167	20	5668362	.	C	A	26.2259	.	DP=179;VDB=0.413733;SGB=-0.692717;RPB=0.782024;MQB=0.00151333;MQSB=0.572037;BQB=0.864936;MQ0F=0;ICB=1;HOB=0.5;AC=1;AN=2;DP4=81,63,11,12;MQ=46	GT:PL:AD	0/1:62,0,255:144,23	0/1:45,0,255:226,42	-
line359892	synonymous SNV	gene:ENSGALG00000012639:transcript:ENSGALT00000020628:exon2:c.A234G:p.V78V,	1	53682271	53682271	A	G	1	225	15	1	53682271	.	A	G	225	.	DP=15;VDB=0.805062;SGB=-0.688148;MQSB=0.992528;MQ0F=0;AC=2;AN=2;DP4=0,0,10,5;MQ=40	GT:PL:AD	1/1:255,45,0:0,15	1/1:255,69,0:0,23	MTERF2
line4874147	synonymous SNV	gene:ENSGALG00000003985:transcript:ENSGALT00000006347:exon9:c.G1047A:p.K349K,	10	6159133	6159133	G	A	0.5	131	14	10	6159133	.	G	A	131	.	DP=16;VDB=0.921138;SGB=-0.636426;RPB=0.714506;MQB=0.0628765;MQSB=1;BQB=0.885987;MQ0F=0;ICB=1;HOB=0.5;AC=1;AN=2;DP4=4,3,4,3;MQ=41	GT:PL:AD	.	0/1:164,0,185:7,7	TARSL2
line6439233	nonsynonymous SNV	gene:ENSGALG00000042767:transcript:ENSGALT00000069872#AADN04000744.1#50815:exon3:c.A941G:p.N314S,gene:ENSGALG00000042767:transcript:ENSGALT00000078750#AADN04000744.1#51974:exon3:c.A944G:p.N315S,	AADN04000744.1	52285	52285	T	C	0.5	44.3487	11	AADN04000744.1	52285	.	T	C	44.3487	.	DP=11;VDB=0.0506481;SGB=-0.511536;RPB=0.829029;MQB=0.0497871;MQSB=0.742931;BQB=1;MQ0F=0;ICB=1;HOB=0.5;AC=1;AN=2;DP4=4,4,2,1;MQ=45	GT:PL:AD	0/1:78,0,218:8,3	.	LPAR2,LPAR2
line5180579	nonsynonymous SNV	gene:ENSGALG00000006526:transcript:ENSGALT00000010550:exon16:c.T3020C:p.I1007T,	12	11352192	11352192	T	C	1	225	16	12	11352192	.	T	C	225	.	DP=17;VDB=0.0221481;SGB=-0.689466;MQSB=0.789232;MQ0F=0;AC=2;AN=2;DP4=0,0,7,9;MQ=43	GT:PL:AD	1/1:255,48,0:0,16	1/1:255,45,0:0,15	PLXNB1
line3398108	synonymous SNV	gene:ENSGALG00000014103:transcript:ENSGALT00000022828:exon60:c.G8826A:p.P2942P,	4	66864506	66864506	G	A	0.5	192	13	4	66864506	.	G	A	192	.	DP=14;VDB=0.815679;SGB=-0.662043;RPB=0.742584;MQB=0.742584;MQSB=0.961166;BQB=0.953497;MQ0F=0;ICB=1;HOB=0.5;AC=1;AN=2;DP4=0,4,6,3;MQ=42	GT:PL:AD	.	0/1:225,0,84:4,9	FRYL
line6018595	nonsynonymous SNV	gene:ENSGALG00000040030:transcript:ENSGALT00000069406:exon6:c.T1808C:p.V603A,gene:ENSGALG00000040030:transcript:ENSGALT00000081691:exon2:c.T1229C:p.V410A,	24	5673395	5673395	A	G	1	228	22	24	5673395	.	A	G	228	.	DP=24;VDB=0.840111;SGB=-0.692352;RPB=1;MQB=1;MQSB=0.821851;BQB=1;MQ0F=0;AC=2;AN=2;DP4=0,1,10,11;MQ=44	GT:PL:AD	1/1:255,26,0:1,21	1/1:255,51,0:0,17	PHLDB1,PHLDB1
line5587738	nonsynonymous SNV	gene:ENSGALG00000026424:transcript:ENSGALT00000043220:exon3:c.A520G:p.M174V,gene:ENSGALG00000026424:transcript:ENSGALT00000056382:exon4:c.A661G:p.M221V,	17	5464077	5464077	A	G	1	225	16	17	5464077	.	A	G	225	.	DP=18;VDB=0.57367;SGB=-0.689466;MQSB=0.892753;MQ0F=0;AC=2;AN=2;DP4=0,0,7,9;MQ=42	GT:PL:AD	1/1:255,48,0:0,16	0/1:194,0,255:14,12	TOR2A,TOR2A
line4426627	nonsynonymous SNV	gene:ENSGALG00000011813:transcript:ENSGALT00000019286:exon3:c.G650C:p.R217P,	7	28121935	28121935	C	G	1	225	17	7	28121935	.	C	G	225	.	DP=17;VDB=0.164017;SGB=-0.690438;MQSB=0.148858;MQ0F=0;AC=2;AN=2;DP4=0,0,10,7;MQ=44	GT:PL:AD	1/1:255,51,0:0,17	1/1:255,48,0:0,16	-
line1949785	nonsynonymous SNV	gene:ENSGALG00000032997:transcript:ENSGALT00000058834:exon7:c.T2825G:p.F942C,gene:ENSGALG00000032997:transcript:ENSGALT00000068452:exon7:c.T2771G:p.F924C,	2	101326373	101326373	A	C	1	225	17	2	101326373	.	A	C	225	.	DP=19;VDB=0.13776;SGB=-0.690438;MQSB=0.687289;MQ0F=0;AC=2;AN=2;DP4=0,0,9,8;MQ=34	GT:PL:AD	1/1:255,51,0:0,17	1/1:255,63,0:0,21	EMILIN2,EMILIN2
line4049185	synonymous SNV	gene:ENSGALG00000004222:transcript:ENSGALT00000006719:exon6:c.T660C:p.D220D,	6	10896625	10896625	T	C	0.5	159	14	6	10896625	.	T	C	159	.	DP=14;VDB=0.325119;SGB=-0.651104;RPB=0.195278;MQB=0.0253494;MQSB=0.586646;BQB=0.927743;MQ0F=0;ICB=1;HOB=0.5;AC=1;AN=2;DP4=3,3,5,3;MQ=47	GT:PL:AD	.	0/1:192,0,165:6,8	HK1
line4269944	synonymous SNV	gene:ENSGALG00000003484:transcript:ENSGALT00000046057:exon4:c.C780T:p.V260V,gene:ENSGALG00000003484:transcript:ENSGALT00000005512:exon4:c.C780T:p.V260V,	7	4242871	4242871	G	A	0.5	95	16	7	4242871	.	G	A	95	.	DP=17;VDB=0.444886;SGB=-0.590765;RPB=0.974658;MQB=0.0212399;MQSB=0.987474;BQB=0.851779;MQ0F=0;ICB=1;HOB=0.5;AC=1;AN=2;DP4=5,6,2,3;MQ=46	GT:PL:AD	0/1:128,0,246:11,5	.	BARD1,BARD1
line3487141	synonymous SNV	gene:ENSGALG00000015546:transcript:ENSGALT00000025059:exon2:c.C42A:p.L14L,gene:ENSGALG00000015546:transcript:ENSGALT00000025058:exon4:c.C936A:p.L312L,	4	80491271	80491271	C	A	0.5	12.9418	9	4	80491271	.	C	A	12.9418	.	DP=13;VDB=0.64;SGB=-0.453602;RPB=0.428571;MQB=0.142857;BQB=0.857143;MQ0F=0;ICB=1;HOB=0.5;AC=1;AN=2;DP4=7,0,2,0;MQ=48	GT:PL:AD	.	0/1:47,0,157:7,2	TBC1D14,TBC1D14
line5315672	synonymous SNV	gene:ENSGALG00000005770:transcript:ENSGALT00000079962:exon4:c.G639A:p.S213S,gene:ENSGALG00000005770:transcript:ENSGALT00000009267:exon5:c.G714A:p.S238S,	13	13311456	13311456	C	T	0.5	146	22	13	13311456	.	C	T	146	.	DP=22;VDB=0.687582;SGB=-0.670168;RPB=0.991342;MQB=0.021606;MQSB=0.533519;BQB=0.924723;MQ0F=0;ICB=1;HOB=0.5;AC=1;AN=2;DP4=7,5,5,5;MQ=35	GT:PL:AD	.	0/1:179,0,255:12,10	HMGXB3,HMGXB3
line6114241	synonymous SNV	gene:ENSGALG00000026328:transcript:ENSGALT00000079861:exon5:c.T252C:p.R84R,gene:ENSGALG00000026328:transcript:ENSGALT00000055077:exon4:c.T354C:p.R118R,gene:ENSGALG00000026328:transcript:ENSGALT00000045413:exon4:c.T354C:p.R118R,	27	4663783	4663783	A	G	1	225	15	27	4663783	.	A	G	225	.	DP=19;VDB=0.810286;SGB=-0.688148;MQSB=0.816632;MQ0F=0;AC=2;AN=2;DP4=0,0,7,8;MQ=42	GT:PL:AD	1/1:255,45,0:0,15	0/1:91,0,255:15,4	MIEN1,MIEN1,MIEN1
line5580917	nonsynonymous SNV	gene:ENSGALG00000004920:transcript:ENSGALT00000007872:exon6:c.G311A:p.S104N,	17	5527459	5527459	G	A	0.5	87	16	17	5527459	.	G	A	87	.	DP=16;VDB=0.944353;SGB=-0.590765;RPB=1;MQB=0.00929689;MQSB=0.902421;BQB=1;MQ0F=0;ICB=1;HOB=0.5;AC=1;AN=2;DP4=3,8,2,3;MQ=46	GT:PL:AD	.	0/1:120,0,249:11,5	-
line3479370	nonsynonymous SNV	gene:ENSGALG00000014957:transcript:ENSGALT00000024124:exon15:c.T1747G:p.C583G,gene:ENSGALG00000014957:transcript:ENSGALT00000051950:exon15:c.T1747G:p.C583G,	4	78902904	78902904	T	G	1	225	20	4	78902904	.	T	G	225	.	DP=21;VDB=0.127409;SGB=-0.692067;MQSB=0.943233;MQ0F=0;AC=2;AN=2;DP4=0,0,11,9;MQ=45	GT:PL:AD	1/1:255,60,0:0,20	1/1:228,24,0:0,8	WDR1,WDR1
line5147668	synonymous SNV	gene:ENSGALG00000005670:transcript:ENSGALT00000036257:exon5:c.T513C:p.Y171Y,	12	8796687	8796687	T	C	0.5	195	14	12	8796687	.	T	C	195	.	DP=16;VDB=0.180184;SGB=-0.662043;RPB=0.89683;MQB=0.0285655;MQSB=0.966012;BQB=0.867428;MQ0F=0;ICB=1;HOB=0.5;AC=1;AN=2;DP4=3,2,4,5;MQ=47	GT:PL:AD	.	0/1:228,0,146:5,9	SLMAP
line4842711	synonymous SNV	gene:ENSGALG00000010312:transcript:ENSGALT00000016784:exon8:c.T1173C:p.Y391Y,	9	23110500	23110500	T	C	0.5	38.3161	18	9	23110500	.	T	C	38.3161	.	DP=18;VDB=0.147842;SGB=-0.616816;RPB=0.588192;MQB=0.0193054;MQSB=0.94769;BQB=1;MQ0F=0;ICB=1;HOB=0.5;AC=1;AN=2;DP4=5,7,1,5;MQ=33	GT:PL:AD	0/1:72,0,254:12,6	1/1:255,54,0:0,18	PLCH1
line5971154	synonymous SNV	gene:ENSGALG00000002514:transcript:ENSGALT00000057988:exon3:c.A921C:p.A307A,gene:ENSGALG00000002514:transcript:ENSGALT00000003963:exon3:c.A921C:p.A307A,gene:ENSGALG00000002514:transcript:ENSGALT00000048807:exon1:c.A33C:p.A11A,	23	4408045	4408045	A	C	1	225	18	23	4408045	.	A	C	225	.	DP=20;VDB=0.657716;SGB=-0.691153;MQSB=0.925212;MQ0F=0;AC=2;AN=2;DP4=0,0,5,13;MQ=45	GT:PL:AD	1/1:255,54,0:0,18	1/1:255,36,0:0,12	SFPQ,SFPQ,SFPQ
line5595685	synonymous SNV	gene:ENSGALG00000021520:transcript:ENSGALT00000034784:exon3:c.G372A:p.T124T,	17	7435585	7435585	C	T	0.5	199	21	17	7435585	.	C	T	199	.	DP=22;VDB=0.378828;SGB=-0.680642;RPB=0.960401;MQB=0.00937985;MQSB=0.969784;BQB=0.950149;MQ0F=0;ICB=1;HOB=0.5;AC=1;AN=2;DP4=2,7,3,9;MQ=43	GT:PL:AD	.	0/1:232,0,198:9,12	TMEM8C
line5555474	synonymous SNV	gene:ENSGALG00000038789:transcript:ENSGALT00000073089:exon3:c.T187C:p.L63L,	17	907507	907507	A	G	0.5	211	19	17	907507	.	A	G	211	.	DP=20;VDB=0.732462;SGB=-0.676189;RPB=0.884505;MQB=0.51264;MQSB=0.984733;BQB=1;MQ0F=0;ICB=1;HOB=0.5;AC=1;AN=2;DP4=2,6,4,7;MQ=44	GT:PL:AD	0/1:244,0,186:8,11	.	CLIC3
line3009625	nonsynonymous SNV	gene:ENSGALG00000020316:transcript:ENSGALT00000053660:exon7:c.T784C:p.C262R,	4	2849944	2849944	A	G	0.5	174	24	4	2849944	.	A	G	174	.	DP=27;VDB=0.190636;SGB=-0.662043;RPB=0.971956;MQB=0.000546973;MQSB=0.941369;BQB=0.984127;MQ0F=0;ICB=1;HOB=0.5;AC=1;AN=2;DP4=8,7,5,4;MQ=47	GT:PL:AD	0/1:207,0,255:15,9	1/1:227,30,0:0,10	IL13RA2
line1329995	synonymous SNV	gene:ENSGALG00000005694:transcript:ENSGALT00000009135:exon17:c.T1800C:p.I600I,	2	4375694	4375694	A	G	0.5	54	25	2	4375694	.	A	G	54	.	DP=27;VDB=0.958818;SGB=-0.616816;RPB=0.576308;MQB=0.00139213;MQSB=0.897388;BQB=0.747144;MQ0F=0;ICB=1;HOB=0.5;AC=1;AN=2;DP4=8,11,3,3;MQ=44	GT:PL:AD	0/1:89,0,255:19,6	0/1:106,0,199:9,4	GARS
line5245064	nonsynonymous SNV	gene:ENSGALG00000041601:transcript:ENSGALT00000078668:exon1:c.G23T:p.R8L,gene:ENSGALG00000041601:transcript:ENSGALT00000082365:exon1:c.G23T:p.R8L,gene:ENSGALG00000041601:transcript:ENSGALT00000049671:exon1:c.G23T:p.R8L,	13	1783545	1783545	G	T	1	228	15	13	1783545	.	G	T	228	.	DP=17;VDB=0.618744;SGB=-0.686358;RPB=1;MQB=1;MQSB=0.998327;BQB=1;MQ0F=0;AC=2;AN=2;DP4=0,1,7,7;MQ=29	GT:PL:AD	1/1:255,33,0:1,14	.	-,-,-
line6150355	synonymous SNV	gene:ENSGALG00000003771:transcript:ENSGALT00000064774:exon7:c.G1455A:p.A485A,gene:ENSGALG00000003771:transcript:ENSGALT00000005982:exon15:c.G2730A:p.A910A,	28	4281756	4281756	C	T	0.5	34.1854	17	28	4281756	.	C	T	34.1854	.	DP=19;VDB=0.17915;SGB=-0.511536;RPB=0.382771;MQB=0.115243;MQSB=0.908075;BQB=0.67781;MQ0F=0;ICB=1;HOB=0.5;AC=1;AN=2;DP4=6,8,1,2;MQ=48	GT:PL:AD	0/1:69,0,255:14,3	0/1:187,0,208:8,7	SIN3B,SIN3B
line1446070	nonsynonymous SNV	gene:ENSGALG00000008764:transcript:ENSGALT00000014256:exon7:c.G877C:p.V293L,	2	20600571	20600571	G	C	0.5	188	16	2	20600571	.	G	C	188	.	DP=16;VDB=0.5193;SGB=-0.662043;RPB=0.844114;MQB=0.260295;MQSB=0.560378;BQB=1;MQ0F=0;ICB=1;HOB=0.5;AC=1;AN=2;DP4=0,7,5,4;MQ=42	GT:PL:AD	0/1:221,0,136:7,9	0/1:191,0,95:4,7	FAM171A1
line2378691	synonymous SNV	gene:ENSGALG00000009195:transcript:ENSGALT00000014975:exon11:c.G1269A:p.G423G,	3	16933375	16933375	G	A	0.5	73	13	3	16933375	.	G	A	73	.	DP=13;VDB=0.0976487;SGB=-0.556411;RPB=0.826565;MQB=0.0211283;MQSB=0.908075;BQB=1;MQ0F=0;ICB=1;HOB=0.5;AC=1;AN=2;DP4=6,3,2,2;MQ=43	GT:PL:AD	0/1:106,0,225:9,4	1/1:255,30,0:0,10	MCM8
line1614548	synonymous SNV	gene:ENSGALG00000039983:transcript:ENSGALT00000055028:exon6:c.A1392G:p.T464T,	2	46966790	46966790	T	C	1	225	13	2	46966790	.	T	C	225	.	DP=15;VDB=0.515483;SGB=-0.683931;MQSB=0.679965;MQ0F=0;AC=2;AN=2;DP4=0,0,8,5;MQ=32	GT:PL:AD	1/1:255,39,0:0,13	1/1:255,42,0:0,14	EEPD1
line5811499	synonymous SNV	gene:ENSGALG00000003932:transcript:ENSGALT00000006265:exon5:c.C537T:p.Y179Y,	20	5287891	5287891	C	T	0.5	181	23	20	5287891	.	C	T	181	.	DP=25;VDB=0.346864;SGB=-0.670168;RPB=0.870278;MQB=0.00297561;MQSB=0.992337;BQB=0.961806;MQ0F=0;ICB=1;HOB=0.5;AC=1;AN=2;DP4=6,7,7,3;MQ=47	GT:PL:AD	0/1:214,0,255:13,10	.	SDC4
line6118157	synonymous SNV	gene:ENSGALG00000003403:transcript:ENSGALT00000005381:exon5:c.T657C:p.T219T,	27	5188921	5188921	A	G	0.5	54	9	27	5188921	.	A	G	54	.	DP=9;VDB=0.0389723;SGB=-0.511536;RPB=0.924584;MQB=0.809011;MQSB=0.974597;BQB=0.924584;MQ0F=0;ICB=1;HOB=0.5;AC=1;AN=2;DP4=3,3,1,2;MQ=46	GT:PL:AD	0/1:87,0,177:6,3	0/1:157,0,245:11,6	ZNF385C
line4791043	synonymous SNV	gene:ENSGALG00000030420:transcript:ENSGALT00000071827:exon2:c.C753T:p.I251I,	9	15624494	15624494	G	A	0.5	80	11	9	15624494	.	G	A	80	.	DP=11;VDB=0.573211;SGB=-0.556411;RPB=0.924449;MQB=0.643095;MQSB=0.763675;BQB=0.924449;MQ0F=0;ICB=1;HOB=0.5;AC=1;AN=2;DP4=5,2,2,2;MQ=43	GT:PL:AD	0/1:113,0,176:7,4	.	-
line5925353	synonymous SNV	gene:ENSGALG00000003473:transcript:ENSGALT00000005499:exon1:c.G18A:p.A6A,	22	2604542	2604542	C	T	0.5	169	17	22	2604542	.	C	T	169	.	DP=21;VDB=0.730881;SGB=-0.662043;RPB=0.91051;MQB=0.328812;MQSB=0.658478;BQB=0.77073;MQ0F=0;ICB=1;HOB=0.5;AC=1;AN=2;DP4=5,3,3,6;MQ=44	GT:PL:AD	0/1:202,0,205:8,9	0/1:212,0,162:6,9	SFRP1
line3205816	nonsynonymous SNV	gene:ENSGALG00000041054:transcript:ENSGALT00000066847:exon12:c.G3165C:p.E1055D,	4	34224022	34224022	G	C	0.5	153	13	4	34224022	.	G	C	153	.	DP=14;VDB=0.308783;SGB=-0.636426;RPB=0.961166;MQB=0.0102252;MQSB=0.461115;BQB=0.899815;MQ0F=0;ICB=1;HOB=0.5;AC=1;AN=2;DP4=5,1,3,4;MQ=44	GT:PL:AD	0/1:186,0,159:6,7	1/1:255,42,0:0,14	FHDC1
line5588054	synonymous SNV	gene:ENSGALG00000003866:transcript:ENSGALT00000006154:exon6:c.C555T:p.T185T,	17	6509968	6509968	G	A	0.5	193	15	17	6509968	.	G	A	193	.	DP=17;VDB=0.439579;SGB=-0.662043;RPB=1;MQB=0.00632972;MQSB=0.323961;BQB=0.984496;MQ0F=0;ICB=1;HOB=0.5;AC=1;AN=2;DP4=6,0,5,4;MQ=45	GT:PL:AD	.	0/1:226,0,134:6,9	FIBCD1
line661483	nonsynonymous SNV	gene:ENSGALG00000015804:transcript:ENSGALT00000025483:exon10:c.T1793C:p.V598A,	1	103975011	103975011	A	G	0.5	4.3881	16	1	103975011	.	A	G	4.3881	.	DP=17;VDB=0.793693;SGB=-0.511536;RPB=0.832553;MQB=0.032027;MQSB=0.915545;BQB=1;MQ0F=0;ICB=1;HOB=0.5;AC=1;AN=2;DP4=7,6,1,2;MQ=46	GT:PL:AD	.	0/1:38,0,255:13,3	LTN1
line3005811	synonymous SNV	gene:ENSGALG00000005658:transcript:ENSGALT00000009079:exon3:c.T657C:p.D219D,	4	2425033	2425033	A	G	1	225	13	4	2425033	.	A	G	225	.	DP=16;VDB=0.647103;SGB=-0.683931;MQSB=0.697593;MQ0F=0;AC=2;AN=2;DP4=0,0,9,4;MQ=42	GT:PL:AD	1/1:255,39,0:0,13	0/1:171,0,156:6,6	FOXO4
line878012	synonymous SNV	gene:ENSGALG00000039293:transcript:ENSGALT00000061620:exon1:c.A126G:p.A42A,	1	131013721	131013721	T	C	0.5	199	19	1	131013721	.	T	C	199	.	DP=20;VDB=0.788314;SGB=-0.670168;RPB=0.184981;MQB=0.979382;MQSB=0.996672;BQB=1;MQ0F=0;ICB=1;HOB=0.5;AC=1;AN=2;DP4=3,6,6,4;MQ=43	GT:PL:AD	0/1:232,0,214:9,10	.	-
line1108315	nonsynonymous SNV	gene:ENSGALG00000017023:transcript:ENSGALT00000063449:exon7:c.A578G:p.N193S,	1	170382308	170382308	T	C	0.5	197	19	1	170382308	.	T	C	197	.	DP=20;VDB=0.270872;SGB=-0.670168;RPB=0.934728;MQB=0.904084;MQSB=0.544711;BQB=0.76338;MQ0F=0;ICB=1;HOB=0.5;AC=1;AN=2;DP4=6,3,4,6;MQ=46	GT:PL:AD	0/1:230,0,219:9,10	0/1:122,0,191:7,6	NEK5
line5874226	nonsynonymous SNV	gene:ENSGALG00000028898:transcript:ENSGALT00000043464:exon1:c.C13G:p.P5A,	21	2335727	2335727	G	C	0.5	163	18	21	2335727	.	G	C	163	.	DP=21;VDB=0.92727;SGB=-0.651104;RPB=0.887446;MQB=0.00520112;MQSB=0.817948;BQB=0.99606;MQ0F=0;ICB=1;HOB=0.5;AC=1;AN=2;DP4=7,3,4,4;MQ=47	GT:PL:AD	.	0/1:196,0,238:10,8	CPTP
line1435068	synonymous SNV	gene:ENSGALG00000009482:transcript:ENSGALT00000054264:exon2:c.T135C:p.N45N,gene:ENSGALG00000009482:transcript:ENSGALT00000038130:exon2:c.T171C:p.N57N,gene:ENSGALG00000009482:transcript:ENSGALT00000051875:exon2:c.T141C:p.N47N,gene:ENSGALG00000009482:transcript:ENSGALT00000063391:exon1:c.T123C:p.N41N,	2	22971626	22971626	A	G	0.5	101	10	2	22971626	.	A	G	101	.	DP=11;VDB=0.817917;SGB=-0.616816;RPB=0.895781;MQB=0.0559863;MQSB=0.335918;BQB=1.00775;MQ0F=0;ICB=1;HOB=0.5;AC=1;AN=2;DP4=4,0,2,4;MQ=39	GT:PL:AD	.	0/1:134,0,98:4,6	HEPACAM2,HEPACAM2,HEPACAM2,HEPACAM2
line3029954	synonymous SNV	gene:ENSGALG00000006822:transcript:ENSGALT00000039757:exon1:c.C432T:p.T144T,	4	5248382	5248382	C	T	0.5	128	19	4	5248382	.	C	T	128	.	DP=22;VDB=0.720054;SGB=-0.636426;RPB=0.674523;MQB=0.879351;MQSB=0.934728;BQB=0.597928;MQ0F=0;ICB=1;HOB=0.5;AC=1;AN=2;DP4=7,5,2,5;MQ=46	GT:PL:AD	0/1:161,0,255:12,7	0/1:229,0,255:13,10	PCDH19
line5554189	nonsynonymous SNV	gene:ENSGALG00000008838:transcript:ENSGALT00000014359:exon27:c.G3257A:p.R1086K,gene:ENSGALG00000008838:transcript:ENSGALT00000057993:exon28:c.G3290A:p.R1097K,	17	2020799	2020799	G	A	0.5	60	16	17	2020799	.	G	A	60	.	DP=16;VDB=0.883497;SGB=-0.616816;RPB=0.948436;MQB=0.00710427;MQSB=0.887703;BQB=1;MQ0F=0;ICB=1;HOB=0.5;AC=1;AN=2;DP4=5,5,5,1;MQ=42	GT:PL:AD	.	0/1:93,0,247:10,6	FKBP15,FKBP15
line3867185	nonsynonymous SNV	gene:ENSGALG00000030719:transcript:ENSGALT00000081767:exon9:c.A1540G:p.I514V,	5	45982790	45982790	T	C	0.5	78	19	5	45982790	.	T	C	78	.	DP=21;VDB=0.215372;SGB=-0.636426;RPB=0.623553;MQB=0.0018363;MQSB=0.818;BQB=0.839457;MQ0F=0;ICB=1;HOB=0.5;AC=1;AN=2;DP4=5,7,2,5;MQ=39	GT:PL:AD	0/1:111,0,255:12,7	1/1:255,45,0:0,15	-
line2803315	nonsynonymous SNV	gene:ENSGALG00000015923:transcript:ENSGALT00000037065:exon4:c.T620C:p.L207S,gene:ENSGALG00000015923:transcript:ENSGALT00000052653:exon4:c.T620C:p.L207S,	3	81807376	81807376	A	G	0.5	78	21	3	81807376	.	A	G	78	.	DP=21;VDB=0.0248912;SGB=-0.616816;RPB=0.0157883;MQB=0.00216277;MQSB=0.835995;BQB=1;MQ0F=0;ICB=1;HOB=0.5;AC=1;AN=2;DP4=6,9,4,2;MQ=44	GT:PL:AD	0/1:112,0,255:15,6	0/1:51,0,200:7,2	MTO1,MTO1
line508174	nonsynonymous SNV	gene:ENSGALG00000014490:transcript:ENSGALT00000023392:exon5:c.T476C:p.V159A,	1	77243816	77243816	T	C	1	225	16	1	77243816	.	T	C	225	.	DP=16;VDB=0.0106266;SGB=-0.689466;MQSB=0.094956;MQ0F=0;AC=2;AN=2;DP4=0,0,9,7;MQ=38	GT:PL:AD	1/1:255,48,0:0,16	1/1:148,15,0:0,5	-
line6403800	synonymous SNV	gene:ENSGALG00000005354:transcript:ENSGALT00000008587:exon1:c.A1731T:p.P577P,	Z	81637498	81637498	A	T	1	225	12	Z	81637498	.	A	T	225	.	DP=13;VDB=0.843405;SGB=-0.680642;MQSB=0.864013;MQ0F=0;AC=2;AN=2;DP4=0,0,6,6;MQ=45	GT:PL:AD	1/1:255,36,0:0,12	1/1:255,30,0:0,10	ZBTB5
line1266714	synonymous SNV	gene:ENSGALG00000033966:transcript:ENSGALT00000070488:exon18:c.T2709C:p.A903A,gene:ENSGALG00000033966:transcript:ENSGALT00000079936:exon18:c.T2709C:p.A903A,gene:ENSGALG00000033966:transcript:ENSGALT00000050653:exon17:c.T2682C:p.A894A,	1	192531456	192531456	T	C	0.5	211	17	1	192531456	.	T	C	211	.	DP=18;VDB=0.205475;SGB=-0.670168;RPB=1;MQB=0.00762601;MQSB=0.99881;BQB=0.943335;MQ0F=0;ICB=1;HOB=0.5;AC=1;AN=2;DP4=3,4,4,6;MQ=45	GT:PL:AD	0/1:244,0,182:7,10	0/1:168,0,165:6,6	-,-,-
line6457132	synonymous SNV	gene:ENSGALG00000037342:transcript:ENSGALT00000061534#AADN04001167.1#2460:exon9:c.T1003C:p.L335L,	AADN04001167.1	9898	9898	T	C	0.5	59	14	AADN04001167.1	9898	.	T	C	59	.	DP=14;VDB=0.50952;SGB=-0.651104;RPB=0.586646;MQB=0.0177152;MQSB=0.997919;BQB=0.740818;MQ0F=0;ICB=1;HOB=0.5;AC=1;AN=2;DP4=3,3,3,5;MQ=34	GT:PL:AD	0/1:92,0,165:6,8	0/1:94,0,216:9,6	-
line4598540	synonymous SNV	gene:ENSGALG00000010133:transcript:ENSGALT00000060098:exon11:c.A1827C:p.P609P,gene:ENSGALG00000010133:transcript:ENSGALT00000016479:exon13:c.A1752C:p.P584P,gene:ENSGALG00000010133:transcript:ENSGALT00000063103:exon12:c.A1578C:p.P526P,	8	20872758	20872758	T	G	0.5	125	13	8	20872758	.	T	G	125	.	DP=16;VDB=0.602287;SGB=-0.616816;RPB=0.623736;MQB=0.0102252;MQSB=0.908075;BQB=0.31698;MQ0F=0;ICB=1;HOB=0.5;AC=1;AN=2;DP4=3,4,2,4;MQ=47	GT:PL:AD	.	0/1:158,0,218:7,6	PTCH2,PTCH2,PTCH2
line3278937	synonymous SNV	gene:ENSGALG00000011454:transcript:ENSGALT00000018677:exon2:c.G141A:p.G47G,	4	49941572	49941572	C	T	0.5	42.6034	17	4	49941572	.	C	T	42.6034	.	DP=19;VDB=0.131006;SGB=-0.651104;RPB=0.846482;MQB=0.00247875;MQSB=0.958048;BQB=0.928603;MQ0F=0;ICB=1;HOB=0.5;AC=1;AN=2;DP4=4,5,6,2;MQ=35	GT:PL:AD	.	0/1:76,0,232:9,8	MBOAT4
line5381902	synonymous SNV	gene:ENSGALG00000004420:transcript:ENSGALT00000007042:exon14:c.G2217A:p.S739S,gene:ENSGALG00000004420:transcript:ENSGALT00000071612:exon14:c.G2217A:p.S739S,	14	3768184	3768184	G	A	0.5	222	18	14	3768184	.	G	A	222	.	DP=19;VDB=0.619634;SGB=-0.680642;RPB=0.99018;MQB=0.00339922;MQSB=0.965521;BQB=0.728414;MQ0F=0;ICB=1;HOB=0.5;AC=1;AN=2;DP4=3,3,6,6;MQ=46	GT:PL:AD	0/1:255,0,151:6,12	0/1:255,0,136:6,13	SDK1,SDK1
line6448094	nonsynonymous SNV	gene:ENSGALG00000040703:transcript:ENSGALT00000062899#KQ759552.1#6920:exon1:c.G190A:p.A64T,	KQ759552.1	7586	7586	G	A	0.5	176	13	KQ759552.1	7586	.	G	A	176	.	DP=14;VDB=0.784517;SGB=-0.651104;RPB=0.50373;MQB=1;MQSB=0.976181;BQB=0.935229;MQ0F=0;ICB=1;HOB=0.5;AC=1;AN=2;DP4=4,1,4,4;MQ=40	GT:PL:AD	0/1:209,0,114:5,8	0/1:63,0,152:5,3	-
line5905224	nonsynonymous SNV	gene:ENSGALG00000010079:transcript:ENSGALT00000016382:exon13:c.C1555G:p.P519A,	21	6762516	6762516	C	G	1	225	13	21	6762516	.	C	G	225	.	DP=15;VDB=0.539469;SGB=-0.683931;MQSB=0.273507;MQ0F=0;AC=2;AN=2;DP4=0,0,5,8;MQ=41	GT:PL:AD	.	1/1:255,39,0:0,13	HP1BP3
line1938506	synonymous SNV	gene:ENSGALG00000031284:transcript:ENSGALT00000053198:exon2:c.G30A:p.P10P,gene:ENSGALG00000031284:transcript:ENSGALT00000071946:exon2:c.G96A:p.P32P,gene:ENSGALG00000031284:transcript:ENSGALT00000062288:exon2:c.G96A:p.P32P,	2	99512385	99512385	C	T	1	225	23	2	99512385	.	C	T	225	.	DP=25;VDB=0.40128;SGB=-0.692717;MQSB=0.872112;MQ0F=0;AC=2;AN=2;DP4=0,0,11,12;MQ=23	GT:PL:AD	1/1:255,69,0:0,23	1/1:247,45,0:0,15	PTPRM,PTPRM,PTPRM
line2468174	synonymous SNV	gene:ENSGALG00000030587:transcript:ENSGALT00000050761:exon24:c.G5013A:p.R1671R,gene:ENSGALG00000030587:transcript:ENSGALT00000080936:exon25:c.G5133A:p.R1711R,	3	30390988	30390988	C	T	0.5	222	21	3	30390988	.	C	T	222	.	DP=21;VDB=0.811578;SGB=-0.688148;RPB=0.782349;MQB=0.0125786;MQSB=0.57564;BQB=0.952672;MQ0F=0;ICB=1;HOB=0.5;AC=1;AN=2;DP4=3,3,3,12;MQ=44	GT:PL:AD	0/1:255,0,142:6,15	.	-,-
line3002504	synonymous SNV	gene:ENSGALG00000004958:transcript:ENSGALT00000007950:exon9:c.T696G:p.L232L,gene:ENSGALG00000004958:transcript:ENSGALT00000048434:exon7:c.T696G:p.L232L,gene:ENSGALG00000004958:transcript:ENSGALT00000060296:exon9:c.T822G:p.L274L,	4	2048782	2048782	T	G	0.5	97	14	4	2048782	.	T	G	97	.	DP=14;VDB=0.994668;SGB=-0.651104;RPB=0.991701;MQB=0.00822975;MQSB=0.655406;BQB=1;MQ0F=0;ICB=1;HOB=0.5;AC=1;AN=2;DP4=3,3,1,7;MQ=38	GT:PL:AD	0/1:130,0,165:6,8	0/1:136,0,214:11,7	BTK,BTK,BTK
line3253089	synonymous SNV	gene:ENSGALG00000040484:transcript:ENSGALT00000058525:exon6:c.C570T:p.S190S,	4	46649224	46649224	C	T	0.5	145	20	4	46649224	.	C	T	145	.	DP=22;VDB=0.0987508;SGB=-0.651104;RPB=0.806517;MQB=0.00105192;MQSB=0.964198;BQB=0.826565;MQ0F=0;ICB=1;HOB=0.5;AC=1;AN=2;DP4=7,5,5,3;MQ=46	GT:PL:AD	.	0/1:178,0,255:12,8	SEC31A
line6084656	synonymous SNV	gene:ENSGALG00000040914:transcript:ENSGALT00000053593:exon1:c.T135C:p.T45T,	27	637070	637070	A	G	0.5	34.5949	16	27	637070	.	A	G	34.5949	.	DP=17;VDB=0.879194;SGB=-0.556411;RPB=0.832083;MQB=0.0703402;MQSB=0.998397;BQB=0.971017;MQ0F=0;ICB=1;HOB=0.5;AC=1;AN=2;DP4=4,8,1,3;MQ=39	GT:PL:AD	0/1:69,0,255:12,4	.	-
line4938361	synonymous SNV	gene:ENSGALG00000006631:transcript:ENSGALT00000010711:exon5:c.C1452A:p.G484G,	10	12850890	12850890	G	T	0.5	70	13	10	12850890	.	G	T	70	.	DP=14;VDB=0.551573;SGB=-0.616816;RPB=0.899815;MQB=0.0102252;MQSB=0.968368;BQB=0.828239;MQ0F=0;ICB=1;HOB=0.5;AC=1;AN=2;DP4=5,2,5,1;MQ=38	GT:PL:AD	0/1:103,0,182:7,6	.	TICRR
line4152902	synonymous SNV	gene:ENSGALG00000008318:transcript:ENSGALT00000013539:exon13:c.C2952T:p.C984C,	6	24123686	24123686	C	T	0.5	24.5449	18	6	24123686	.	C	T	24.5449	.	DP=18;VDB=0.348672;SGB=-0.616816;RPB=0.616589;MQB=0.00339922;MQSB=0.531752;BQB=1;MQ0F=0;ICB=1;HOB=0.5;AC=1;AN=2;DP4=3,9,3,3;MQ=40	GT:PL:AD	0/1:59,0,255:12,6	0/1:151,0,135:5,10	SLK
line2187840	nonsynonymous SNV	gene:ENSGALG00000037675:transcript:ENSGALT00000077257:exon1:c.C56T:p.A19V,gene:ENSGALG00000037675:transcript:ENSGALT00000053447:exon1:c.C56T:p.A19V,gene:ENSGALG00000037675:transcript:ENSGALT00000063250:exon2:c.C56T:p.A19V,gene:ENSGALG00000037675:transcript:ENSGALT00000077854:exon2:c.C56T:p.A19V,	2	136898051	136898051	C	T	0.5	98	12	2	136898051	.	C	T	98	.	DP=12;VDB=0.789228;SGB=-0.616816;RPB=0.186356;MQB=0.186356;MQSB=0.372712;BQB=0.982603;MQ0F=0;ICB=1;HOB=0.5;AC=1;AN=2;DP4=2,4,4,2;MQ=36	GT:PL:AD	0/1:131,0,159:6,6	.	COL14A1,COL14A1,COL14A1,COL14A1
line4640749	synonymous SNV	gene:ENSGALG00000010785:transcript:ENSGALT00000017540:exon7:c.T585C:p.A195A,gene:ENSGALG00000010785:transcript:ENSGALT00000073928:exon6:c.T507C:p.A169A,	8	25315048	25315048	T	C	1	225	14	8	25315048	.	T	C	225	.	DP=15;VDB=0.536579;SGB=-0.686358;MQSB=0.646383;MQ0F=0;AC=2;AN=2;DP4=0,0,3,11;MQ=36	GT:PL:AD	1/1:255,42,0:0,14	1/1:255,45,0:0,15	ACOT11,ACOT11
line6057276	nonsynonymous SNV	gene:ENSGALG00000000788:transcript:ENSGALT00000035207:exon1:c.A563G:p.Q188R,	26	2367573	2367573	T	C	1	126	10	26	2367573	.	T	C	126	.	DP=11;VDB=0.0596288;SGB=-0.670168;MQSB=0.559863;MQ0F=0;AC=2;AN=2;DP4=0,0,4,6;MQ=22	GT:PL:AD	1/1:156,30,0:0,10	.	AVPR1B
line6111098	nonsynonymous SNV	gene:ENSGALG00000032628:transcript:ENSGALT00000074556:exon16:c.G3221A:p.R1074Q,	27	4285557	4285557	C	T	0.5	104	22	27	4285557	.	C	T	104	.	DP=23;VDB=0.752618;SGB=-0.616816;RPB=0.762053;MQB=0.414603;MQSB=0.204992;BQB=0.97584;MQ0F=0;ICB=1;HOB=0.5;AC=1;AN=2;DP4=8,8,4,2;MQ=46	GT:PL:AD	0/1:138,0,255:16,6	.	SRCIN1
line2947144	nonsynonymous SNV	gene:ENSGALG00000033143:transcript:ENSGALT00000074655:exon8:c.G1156A:p.G386R,	3	104958329	104958329	G	A	0.5	174	18	3	104958329	.	G	A	174	.	DP=21;VDB=0.975524;SGB=-0.670168;RPB=0.887446;MQB=0.72634;MQSB=0.995624;BQB=0.776754;MQ0F=0;ICB=1;HOB=0.5;AC=1;AN=2;DP4=1,7,5,5;MQ=37	GT:PL:AD	0/1:207,0,158:8,10	0/1:203,0,255:14,12	ABHD1
line5729745	synonymous SNV	gene:ENSGALG00000001479:transcript:ENSGALT00000002242:exon2:c.T45C:p.Y15Y,	19	3180871	3180871	A	G	1	225	15	19	3180871	.	A	G	225	.	DP=15;VDB=0.345875;SGB=-0.688148;MQSB=0.97357;MQ0F=0;AC=2;AN=2;DP4=0,0,7,8;MQ=41	GT:PL:AD	1/1:255,45,0:0,15	1/1:255,63,0:0,21	-
line5852708	synonymous SNV	gene:ENSGALG00000041732:transcript:ENSGALT00000066218:exon5:c.T621C:p.S207S,	20	10382187	10382187	A	G	1	142	7	20	10382187	.	A	G	142	.	DP=8;VDB=0.00203193;SGB=-0.636426;MQSB=0.607698;MQ0F=0;AC=2;AN=2;DP4=0,0,3,4;MQ=30	GT:PL:AD	1/1:172,21,0:0,7	1/1:224,33,0:0,11	-
line3857832	synonymous SNV	gene:ENSGALG00000028537:transcript:ENSGALT00000037601:exon2:c.A21T:p.A7A,	5	44629640	44629640	T	A	1	225	19	5	44629640	.	T	A	225	.	DP=20;VDB=0.479184;SGB=-0.69168;MQSB=0.732319;MQ0F=0;AC=2;AN=2;DP4=0,0,13,6;MQ=42	GT:PL:AD	1/1:255,57,0:0,19	1/1:255,45,0:0,15	NDUFB1
line688178	synonymous SNV	gene:ENSGALG00000015821:transcript:ENSGALT00000025507:exon4:c.T312C:p.V104V,gene:ENSGALG00000015821:transcript:ENSGALT00000080098:exon4:c.T312C:p.V104V,	1	104017010	104017010	A	G	0.5	111	21	1	104017010	.	A	G	111	.	DP=24;VDB=0.0280683;SGB=-0.616816;RPB=0.927041;MQB=0.00216277;MQSB=0.977933;BQB=0.973096;MQ0F=0;ICB=1;HOB=0.5;AC=1;AN=2;DP4=7,8,3,3;MQ=48	GT:PL:AD	0/1:145,0,255:15,6	0/1:164,0,227:8,8	CCT8,CCT8
line5159650	nonsynonymous SNV	gene:ENSGALG00000035045:transcript:ENSGALT00000053399:exon13:c.G1546A:p.V516I,gene:ENSGALG00000035045:transcript:ENSGALT00000077286:exon13:c.G1546A:p.V516I,gene:ENSGALG00000035045:transcript:ENSGALT00000046586:exon13:c.G1546A:p.V516I,	12	8413508	8413508	C	T	1	225	18	12	8413508	.	C	T	225	.	DP=19;VDB=0.989061;SGB=-0.691153;MQSB=0.906029;MQ0F=0;AC=2;AN=2;DP4=0,0,8,10;MQ=42	GT:PL:AD	1/1:255,54,0:0,18	1/1:255,66,0:0,22	FAM208A,FAM208A,FAM208A
line2468450	synonymous SNV	gene:ENSGALG00000010282:transcript:ENSGALT00000048042:exon22:c.A2166G:p.L722L,gene:ENSGALG00000010282:transcript:ENSGALT00000016725:exon23:c.A2307G:p.L769L,gene:ENSGALG00000010282:transcript:ENSGALT00000075419:exon21:c.A2127G:p.L709L,	3	30421948	30421948	T	C	1	225	14	3	30421948	.	T	C	225	.	DP=17;VDB=0.601655;SGB=-0.686358;MQSB=0.764228;MQ0F=0;AC=2;AN=2;DP4=0,0,5,9;MQ=32	GT:PL:AD	1/1:255,42,0:0,14	1/1:255,72,0:0,24	TMEM63B,TMEM63B,TMEM63B
line510360	synonymous SNV	gene:ENSGALG00000014687:transcript:ENSGALT00000023671:exon16:c.G2526A:p.V842V,	1	77527534	77527534	G	A	0.5	113	17	1	77527534	.	G	A	113	.	DP=18;VDB=0.44307;SGB=-0.651104;RPB=0.846482;MQB=0.0101149;MQSB=0.85832;BQB=1;MQ0F=0;ICB=1;HOB=0.5;AC=1;AN=2;DP4=3,6,3,5;MQ=37	GT:PL:AD	0/1:146,0,212:9,8	1/1:255,51,0:0,17	EPHA1
line6440752	synonymous SNV	gene:ENSGALG00000035326:transcript:ENSGALT00000056192#KQ759541.1#22985:exon4:c.A555T:p.T185T,	KQ759541.1	23657	23657	T	A	1	110	8	KQ759541.1	23657	.	T	A	110	.	DP=9;VDB=0.424295;SGB=-0.651104;MQSB=0.750668;MQ0F=0;AC=2;AN=2;DP4=0,0,5,3;MQ=22	GT:PL:AD	1/1:140,24,0:0,8	1/1:158,24,0:0,8	-
line5510223	synonymous SNV	gene:ENSGALG00000005951:transcript:ENSGALT00000009569:exon3:c.C279T:p.G93G,	15	8001139	8001139	G	A	1	227	13	15	8001139	.	G	A	227	.	DP=14;VDB=0.279346;SGB=-0.680642;RPB=1;MQB=1;MQSB=0.908075;BQB=1;MQ0F=0;AC=2;AN=2;DP4=0,1,5,7;MQ=45	GT:PL:AD	.	1/1:255,0,1:1,12	VPS29L
line4572339	nonsynonymous SNV	gene:ENSGALG00000005889:transcript:ENSGALT00000009468:exon9:c.G906T:p.R302S,gene:ENSGALG00000005889:transcript:ENSGALT00000009470:exon8:c.G906T:p.R302S,	8	14006672	14006672	C	A	0.5	204	19	8	14006672	.	C	A	204	.	DP=21;VDB=0.865097;SGB=-0.670168;RPB=0.970446;MQB=0.00210522;MQSB=0.865858;BQB=0.934728;MQ0F=0;ICB=1;HOB=0.5;AC=1;AN=2;DP4=5,4,6,4;MQ=43	GT:PL:AD	0/1:237,0,221:9,10	.	CCDC18,CCDC18
line2409626	synonymous SNV	gene:ENSGALG00000009814:transcript:ENSGALT00000038479:exon3:c.A423G:p.K141K,	3	21832579	21832579	A	G	0.5	178	18	3	21832579	.	A	G	178	.	DP=19;VDB=0.811748;SGB=-0.662043;RPB=0.939528;MQB=0.00734853;MQSB=0.840907;BQB=0.754518;MQ0F=0;ICB=1;HOB=0.5;AC=1;AN=2;DP4=4,5,3,6;MQ=47	GT:PL:AD	0/1:211,0,232:9,9	.	NSL1
line4606295	synonymous SNV	gene:ENSGALG00000010074:transcript:ENSGALT00000016376:exon11:c.A1632G:p.K544K,	8	20240224	20240224	A	G	0.5	222	26	8	20240224	.	A	G	222	.	DP=27;VDB=0.198732;SGB=-0.686358;RPB=0.979058;MQB=8.8427e-05;MQSB=0.862013;BQB=0.937241;MQ0F=0;ICB=1;HOB=0.5;AC=1;AN=2;DP4=8,4,7,7;MQ=47	GT:PL:AD	0/1:255,0,255:12,14	0/1:179,0,255:11,8	-
line6114861	nonsynonymous SNV	gene:ENSGALG00000013495:transcript:ENSGALT00000048007:exon5:c.G829C:p.V277L,gene:ENSGALG00000013495:transcript:ENSGALT00000021983:exon7:c.G829C:p.V277L,	27	4729684	4729684	G	C	0.5	141	21	27	4729684	.	G	C	141	.	DP=21;VDB=0.302434;SGB=-0.680642;RPB=0.815018;MQB=0.00181235;MQSB=0.0587794;BQB=1;MQ0F=0;ICB=1;HOB=0.5;AC=1;AN=2;DP4=2,7,10,2;MQ=38	GT:PL:AD	0/1:174,0,199:9,12	0/1:157,0,255:12,7	GSDMA,GSDMA
line699753	synonymous SNV	gene:ENSGALG00000037076:transcript:ENSGALT00000057179:exon17:c.C2019T:p.H673H,gene:ENSGALG00000037076:transcript:ENSGALT00000080941:exon16:c.C2019T:p.H673H,	1	105361808	105361808	G	A	0.5	222	22	1	105361808	.	G	A	222	.	DP=25;VDB=0.769043;SGB=-0.680642;RPB=0.870115;MQB=0.000399184;MQSB=0.485582;BQB=0.786884;MQ0F=0;ICB=1;HOB=0.5;AC=1;AN=2;DP4=7,3,6,6;MQ=47	GT:PL:AD	0/1:255,0,210:10,12	0/1:182,0,207:8,7	GART,GART
line3029071	synonymous SNV	gene:ENSGALG00000006623:transcript:ENSGALT00000053632:exon5:c.G420A:p.A140A,gene:ENSGALG00000006623:transcript:ENSGALT00000010690:exon5:c.G381A:p.A127A,gene:ENSGALG00000006623:transcript:ENSGALT00000079296:exon5:c.G420A:p.A140A,gene:ENSGALG00000006623:transcript:ENSGALT00000054417:exon5:c.G408A:p.A136A,gene:ENSGALG00000006623:transcript:ENSGALT00000062220:exon5:c.G393A:p.A131A,	4	5145203	5145203	C	T	0.5	64	15	4	5145203	.	C	T	64	.	DP=17;VDB=0.077463;SGB=-0.556411;RPB=0.356561;MQB=0.0161635;MQSB=0.431591;BQB=0.900862;MQ0F=0;ICB=1;HOB=0.5;AC=1;AN=2;DP4=8,3,1,3;MQ=47	GT:PL:AD	0/1:98,0,252:11,4	0/1:59,0,213:8,3	ATP11C,ATP11C,ATP11C,ATP11C,ATP11C
line5495569	nonsynonymous SNV	gene:ENSGALG00000004650:transcript:ENSGALT00000007407:exon4:c.G151A:p.A51T,	15	6249816	6249816	C	T	0.5	134	20	15	6249816	.	C	T	134	.	DP=22;VDB=0.9775;SGB=-0.651104;RPB=0.999256;MQB=0.928296;MQSB=0.437922;BQB=0.674623;MQ0F=0;ICB=1;HOB=0.5;AC=1;AN=2;DP4=5,7,5,3;MQ=41	GT:PL:AD	.	0/1:167,0,255:12,8	BRAP
line1098945	synonymous SNV	gene:ENSGALG00000017002:transcript:ENSGALT00000054888:exon8:c.C885T:p.V295V,gene:ENSGALG00000017002:transcript:ENSGALT00000027464:exon8:c.C885T:p.V295V,	1	169079456	169079456	C	T	0.5	118	16	1	169079456	.	C	T	118	.	DP=17;VDB=0.831298;SGB=-0.616816;RPB=0.948436;MQB=0.522814;MQSB=0.9945;BQB=1;MQ0F=0;ICB=1;HOB=0.5;AC=1;AN=2;DP4=5,5,3,3;MQ=43	GT:PL:AD	0/1:151,0,246:10,6	.	FNDC3A,FNDC3A
line3714117	synonymous SNV	gene:ENSGALG00000032181:transcript:ENSGALT00000072490:exon7:c.C669T:p.S223S,	5	23362695	23362695	C	T	0.5	116	10	5	23362695	.	C	T	116	.	DP=11;VDB=0.304345;SGB=-0.590765;RPB=0.857112;MQB=0.0952347;MQSB=0.783809;BQB=0.857112;MQ0F=0;ICB=1;HOB=0.5;AC=1;AN=2;DP4=2,3,2,3;MQ=45	GT:PL:AD	.	0/1:149,0,147:5,5	LRP4
line4808523	synonymous SNV	gene:ENSGALG00000032577:transcript:ENSGALT00000080985:exon2:c.T339C:p.F113F,gene:ENSGALG00000032577:transcript:ENSGALT00000082933:exon2:c.T339C:p.F113F,	9	20196769	20196769	T	C	0.5	82	20	9	20196769	.	T	C	82	.	DP=21;VDB=0.416565;SGB=-0.636426;RPB=0.636278;MQB=0.00150344;MQSB=0.988166;BQB=0.753249;MQ0F=0;ICB=1;HOB=0.5;AC=1;AN=2;DP4=5,8,3,4;MQ=42	GT:PL:AD	.	0/1:116,0,255:13,7	MECOM,MECOM
line3655927	nonsynonymous SNV	gene:ENSGALG00000006407:transcript:ENSGALT00000010345:exon2:c.A56G:p.D19G,gene:ENSGALG00000006407:transcript:ENSGALT00000047302:exon2:c.A62G:p.D21G,	5	13060583	13060583	A	G	1	114	4	5	13060583	.	A	G	114	.	DP=6;VDB=0.0127498;SGB=-0.556411;MQSB=0;MQ0F=0;AC=2;AN=2;DP4=0,0,2,2;MQ=42	GT:PL:AD	1/1:144,12,0:0,4	1/1:255,48,0:0,16	-,-
line1564717	nonsynonymous SNV	gene:ENSGALG00000034585:transcript:ENSGALT00000047455:exon6:c.T1508C:p.I503T,gene:ENSGALG00000034585:transcript:ENSGALT00000077807:exon7:c.T1646C:p.I549T,	2	42777081	42777081	T	C	0.5	175	25	2	42777081	.	T	C	175	.	DP=26;VDB=0.141978;SGB=-0.676189;RPB=0.321988;MQB=0.000647328;MQSB=0.786325;BQB=0.805909;MQ0F=0;ICB=1;HOB=0.5;AC=1;AN=2;DP4=6,8,4,7;MQ=44	GT:PL:AD	.	0/1:208,0,255:14,11	BFSP2,BFSP2
line2267654	synonymous SNV	gene:ENSGALG00000039346:transcript:ENSGALT00000076021:exon2:c.A96G:p.L32L,	2	149228031	149228031	A	G	0.5	77	12	2	149228031	.	A	G	77	.	DP=12;VDB=0.458326;SGB=-0.590765;RPB=0.95494;MQB=0.331306;MQSB=0.878264;BQB=0.838008;MQ0F=0.0833333;ICB=1;HOB=0.5;AC=1;AN=2;DP4=3,4,1,4;MQ=35	GT:PL:AD	0/1:110,0,169:7,5	1/1:171,21,0:0,7	ARHGAP39
line4054165	synonymous SNV	gene:ENSGALG00000003533:transcript:ENSGALT00000005587:exon5:c.C603T:p.F201F,	6	9403172	9403172	C	T	0.5	133	19	6	9403172	.	C	T	133	.	DP=19;VDB=0.408947;SGB=-0.662043;RPB=0.740201;MQB=0.716531;MQSB=0.959989;BQB=0.904084;MQ0F=0;ICB=1;HOB=0.5;AC=1;AN=2;DP4=5,5,5,4;MQ=35	GT:PL:AD	0/1:166,0,195:10,9	0/1:159,0,172:8,6	-
line4111731	synonymous SNV	gene:ENSGALG00000006254:transcript:ENSGALT00000010107:exon5:c.C1252A:p.R418R,	6	18770620	18770620	G	T	0.5	169	18	6	18770620	.	G	T	169	.	DP=18;VDB=0.605835;SGB=-0.651104;RPB=0.22291;MQB=0.00520112;MQSB=0.984526;BQB=1;MQ0F=0;ICB=1;HOB=0.5;AC=1;AN=2;DP4=5,5,4,4;MQ=47	GT:PL:AD	0/1:202,0,244:10,8	0/1:255,0,177:7,15	ERCC6
line5392770	synonymous SNV	gene:ENSGALG00000005087:transcript:ENSGALT00000008158:exon1:c.C39T:p.H13H,gene:ENSGALG00000005087:transcript:ENSGALT00000064671:exon1:c.C39T:p.H13H,	14	5184873	5184873	G	A	0.5	191	23	14	5184873	.	G	A	191	.	DP=24;VDB=0.824201;SGB=-0.688148;RPB=0.995323;MQB=0.00145415;MQSB=0.995682;BQB=1;MQ0F=0;ICB=1;HOB=0.5;AC=1;AN=2;DP4=5,3,8,7;MQ=38	GT:PL:AD	0/1:224,0,186:8,15	1/1:255,36,0:0,12	FAM83G,FAM83G
line5104437	synonymous SNV	gene:ENSGALG00000000660:transcript:ENSGALT00000082568:exon1:c.C114T:p.V38V,gene:ENSGALG00000000660:transcript:ENSGALT00000000935:exon1:c.C114T:p.V38V,	11	19192488	19192488	C	T	1	225	12	11	19192488	.	C	T	225	.	DP=14;VDB=0.963006;SGB=-0.680642;MQSB=0.40926;MQ0F=0;AC=2;AN=2;DP4=0,0,7,5;MQ=41	GT:PL:AD	1/1:255,36,0:0,12	0/1:141,0,53:2,5	CYB5B,CYB5B
line2585485	synonymous SNV	gene:ENSGALG00000027159:transcript:ENSGALT00000043469:exon7:c.T582G:p.L194L,	3	50319494	50319494	A	C	0.5	130	12	3	50319494	.	A	C	130	.	DP=15;VDB=0.520678;SGB=-0.616816;RPB=0.931779;MQB=0.0508243;MQSB=0.594978;BQB=0.864013;MQ0F=0;ICB=1;HOB=0.5;AC=1;AN=2;DP4=2,4,2,4;MQ=45	GT:PL:AD	.	0/1:163,0,176:6,6	CNKSR3
line4096305	synonymous SNV	gene:ENSGALG00000006331:transcript:ENSGALT00000010235:exon9:c.C1305T:p.N435N,	6	19229137	19229137	C	T	0.5	215	23	6	19229137	.	C	T	215	.	DP=25;VDB=0.360212;SGB=-0.676189;RPB=0.944319;MQB=0.000261259;MQSB=0.897472;BQB=0.61579;MQ0F=0;ICB=1;HOB=0.5;AC=1;AN=2;DP4=6,6,4,7;MQ=47	GT:PL:AD	.	0/1:248,0,255:12,11	STAMBPL1
line5377446	synonymous SNV	gene:ENSGALG00000040770:transcript:ENSGALT00000047158:exon16:c.G5526T:p.L1842L,gene:ENSGALG00000040770:transcript:ENSGALT00000050395:exon15:c.G4926T:p.L1642L,	14	4109898	4109898	C	A	0.5	221	22	14	4109898	.	C	A	221	.	DP=25;VDB=0.790324;SGB=-0.690438;RPB=0.999233;MQB=0.0232933;MQSB=0.980133;BQB=1;MQ0F=0;ICB=1;HOB=0.5;AC=1;AN=2;DP4=1,4,8,9;MQ=44	GT:PL:AD	.	0/1:255,0,105:5,17	TNRC18,TNRC18
line5243530	nonsynonymous SNV	gene:ENSGALG00000041129:transcript:ENSGALT00000071854:exon4:c.T298C:p.Y100H,	13	975169	975169	A	G	1	225	19	13	975169	.	A	G	225	.	DP=21;VDB=0.107941;SGB=-0.69168;MQSB=0.999148;MQ0F=0;AC=2;AN=2;DP4=0,0,8,11;MQ=37	GT:PL:AD	1/1:255,57,0:0,19	1/1:205,21,0:0,7	TMEM173
line5817836	synonymous SNV	gene:ENSGALG00000004593:transcript:ENSGALT00000007309:exon10:c.G1551A:p.K517K,	20	6124231	6124231	C	T	0.5	154	16	20	6124231	.	C	T	154	.	DP=16;VDB=0.742256;SGB=-0.651104;RPB=0.639741;MQB=0.00699028;MQSB=0.994135;BQB=1;MQ0F=0;ICB=1;HOB=0.5;AC=1;AN=2;DP4=4,4,6,2;MQ=45	GT:PL:AD	0/1:187,0,208:8,8	.	SULF2
line3374373	nonsynonymous SNV	gene:ENSGALG00000012186:transcript:ENSGALT00000019897:exon4:c.A122G:p.Q41R,	4	58521947	58521947	A	G	0.5	193	24	4	58521947	.	A	G	193	.	DP=26;VDB=0.0891378;SGB=-0.680642;RPB=0.635242;MQB=0.000176887;MQSB=0.545597;BQB=1;MQ0F=0;ICB=1;HOB=0.5;AC=1;AN=2;DP4=8,4,5,7;MQ=41	GT:PL:AD	0/1:226,0,255:12,12	0/1:179,0,167:6,7	CASP6
line1321814	synonymous SNV	gene:ENSGALG00000005417:transcript:ENSGALT00000008701:exon7:c.A1227G:p.P409P,	2	3256790	3256790	A	G	0.5	137	18	2	3256790	.	A	G	137	.	DP=18;VDB=0.452509;SGB=-0.651104;RPB=0.965097;MQB=0.00180754;MQSB=0.887446;BQB=1;MQ0F=0;ICB=1;HOB=0.5;AC=1;AN=2;DP4=5,5,3,5;MQ=42	GT:PL:AD	0/1:170,0,244:10,8	.	JMJD4
line2412230	synonymous SNV	gene:ENSGALG00000009854:transcript:ENSGALT00000016017:exon1:c.C45T:p.G15G,	3	22192862	22192862	C	T	1	202	18	3	22192862	.	C	T	202	.	DP=20;VDB=0.0382226;SGB=-0.691153;MQSB=0.902552;MQ0F=0;AC=2;AN=2;DP4=0,0,11,7;MQ=25	GT:PL:AD	1/1:232,54,0:0,18	0/1:44,0,241:9,6	NEK2
line4214999	synonymous SNV	gene:ENSGALG00000038054:transcript:ENSGALT00000062166:exon9:c.C858T:p.T286T,	6	32219504	32219504	C	T	1	225	21	6	32219504	.	C	T	225	.	DP=22;VDB=0.445731;SGB=-0.692352;MQSB=0.960401;MQ0F=0;AC=2;AN=2;DP4=0,0,12,9;MQ=44	GT:PL:AD	1/1:255,63,0:0,21	1/1:255,51,0:0,17	FAM175B
line4458504	synonymous SNV	gene:ENSGALG00000032327:transcript:ENSGALT00000080299:exon1:c.T45C:p.S15S,	7	31850361	31850361	A	G	0.5	172	23	7	31850361	.	A	G	172	.	DP=24;VDB=0.277085;SGB=-0.680642;RPB=0.988233;MQB=0.000869712;MQSB=0.148563;BQB=0.934091;MQ0F=0;ICB=1;HOB=0.5;AC=1;AN=2;DP4=5,6,9,3;MQ=40	GT:PL:AD	0/1:205,0,243:11,12	0/1:188,0,189:8,9	-
line1115830	nonsynonymous SNV	gene:ENSGALG00000017040:transcript:ENSGALT00000048519:exon11:c.C1192T:p.P398S,gene:ENSGALG00000017040:transcript:ENSGALT00000027531:exon11:c.C1192T:p.P398S,	1	171300665	171300665	G	A	1	167	9	1	171300665	.	G	A	167	.	DP=10;VDB=0.410847;SGB=-0.662043;MQSB=0.346719;MQ0F=0.4;AC=2;AN=2;DP4=0,0,6,3;MQ=26	GT:PL:AD	1/1:197,27,0:0,9	1/1:200,42,0:0,14	-,-
line3588690	synonymous SNV	gene:ENSGALG00000012136:transcript:ENSGALT00000019825:exon2:c.A103C:p.R35R,	5	4669846	4669846	T	G	0.5	222	18	5	4669846	.	T	G	222	.	DP=19;VDB=0.159685;SGB=-0.680642;RPB=0.588192;MQB=0.00339922;MQSB=0.846389;BQB=0.961295;MQ0F=0;ICB=1;HOB=0.5;AC=1;AN=2;DP4=2,4,6,6;MQ=46	GT:PL:AD	.	0/1:255,0,151:6,12	MPPED2
line526234	synonymous SNV	gene:ENSGALG00000014966:transcript:ENSGALT00000024139:exon3:c.C156T:p.P52P,	1	79800368	79800368	C	T	1	225	17	1	79800368	.	C	T	225	.	DP=18;VDB=0.39441;SGB=-0.690438;MQSB=0.603475;MQ0F=0;AC=2;AN=2;DP4=0,0,6,11;MQ=40	GT:PL:AD	1/1:255,51,0:0,17	1/1:255,51,0:0,17	HGD
line3618736	synonymous SNV	gene:ENSGALG00000029586:transcript:ENSGALT00000057056:exon4:c.A357G:p.A119A,gene:ENSGALG00000029586:transcript:ENSGALT00000048452:exon4:c.A357G:p.A119A,	5	8907145	8907145	A	G	0.5	169	15	5	8907145	.	A	G	169	.	DP=15;VDB=0.303943;SGB=-0.651104;RPB=0.039122;MQB=0.00524752;MQSB=0.697617;BQB=1;MQ0F=0;ICB=1;HOB=0.5;AC=1;AN=2;DP4=1,6,3,5;MQ=44	GT:PL:AD	.	0/1:202,0,164:7,8	RNF141,RNF141
line2040068	nonsynonymous SNV	gene:ENSGALG00000031130:transcript:ENSGALT00000072397:exon1:c.C40T:p.L14F,	2	114202790	114202790	G	A	0.5	130	19	2	114202790	.	G	A	130	.	DP=22;VDB=0.032944;SGB=-0.670168;RPB=0.979382;MQB=0.00117088;MQSB=0.983003;BQB=0.948064;MQ0F=0;ICB=1;HOB=0.5;AC=1;AN=2;DP4=7,2,7,3;MQ=36	GT:PL:AD	0/1:163,0,185:9,10	.	GGH
line6101239	synonymous SNV	gene:ENSGALG00000000538:transcript:ENSGALT00000000743:exon7:c.C687T:p.Y229Y,	27	2965145	2965145	C	T	0.5	140	18	27	2965145	.	C	T	140	.	DP=20;VDB=0.337267;SGB=-0.636426;RPB=0.743558;MQB=0.0100264;MQSB=0.996109;BQB=0.951002;MQ0F=0;ICB=1;HOB=0.5;AC=1;AN=2;DP4=6,5,3,4;MQ=46	GT:PL:AD	0/1:173,0,255:11,7	0/1:208,0,205:8,8	RNF113A
line5377835	synonymous SNV	gene:ENSGALG00000004279:transcript:ENSGALT00000006803:exon3:c.C240G:p.A80A,	14	3183008	3183008	G	C	0.5	156	20	14	3183008	.	G	C	156	.	DP=22;VDB=0.378188;SGB=-0.651104;RPB=0.864302;MQB=0.00105192;MQSB=0.997028;BQB=0.988166;MQ0F=0;ICB=1;HOB=0.5;AC=1;AN=2;DP4=7,5,5,3;MQ=46	GT:PL:AD	0/1:189,0,255:12,8	1/1:255,39,0:0,13	GRIFIN
line5181208	synonymous SNV	gene:ENSGALG00000033529:transcript:ENSGALT00000071760:exon2:c.C885T:p.N295N,	12	11488823	11488823	C	T	0.5	98	17	12	11488823	.	C	T	98	.	DP=18;VDB=0.200896;SGB=-0.636426;RPB=0.163537;MQB=0.84246;MQSB=0.542747;BQB=0.475187;MQ0F=0;ICB=1;HOB=0.5;AC=1;AN=2;DP4=8,2,3,4;MQ=40	GT:PL:AD	0/1:131,0,221:10,7	.	BRPF1
line4595040	synonymous SNV	gene:ENSGALG00000010087:transcript:ENSGALT00000016399:exon2:c.C90T:p.Y30Y,gene:ENSGALG00000010087:transcript:ENSGALT00000068844:exon2:c.C90T:p.Y30Y,	8	20414083	20414083	C	T	0.5	193	25	8	20414083	.	C	T	193	.	DP=27;VDB=0.625368;SGB=-0.676189;RPB=0.929204;MQB=0.391973;MQSB=0.908551;BQB=0.820225;MQ0F=0;ICB=1;HOB=0.5;AC=1;AN=2;DP4=8,6,6,5;MQ=40	GT:PL:AD	.	0/1:226,0,255:14,11	IPO13,IPO13
line3566904	nonsynonymous SNV	gene:ENSGALG00000016086:transcript:ENSGALT00000069798:exon2:c.C209T:p.P70L,	4	90250942	90250942	C	T	0.5	54	14	4	90250942	.	C	T	54	.	DP=15;VDB=0.156562;SGB=-0.556411;RPB=0.997503;MQB=0.0183156;MQSB=0.301194;BQB=0.960789;MQ0F=0;ICB=1;HOB=0.5;AC=1;AN=2;DP4=6,4,0,4;MQ=48	GT:PL:AD	0/1:88,0,255:10,4	0/1:231,0,114:4,11	EGR4
line6121999	nonsynonymous SNV	gene:ENSGALG00000037625:transcript:ENSGALT00000078817:exon57:c.A7237G:p.N2413D,gene:ENSGALG00000037625:transcript:ENSGALT00000058064:exon51:c.A6799G:p.N2267D,gene:ENSGALG00000037625:transcript:ENSGALT00000057924:exon57:c.A7321G:p.N2441D,gene:ENSGALG00000037625:transcript:ENSGALT00000060957:exon52:c.A6595G:p.N2199D,	28	375413	375413	A	G	1	225	15	28	375413	.	A	G	225	.	DP=15;VDB=0.468589;SGB=-0.688148;MQSB=0.97357;MQ0F=0;AC=2;AN=2;DP4=0,0,8,7;MQ=36	GT:PL:AD	1/1:255,45,0:0,15	1/1:191,39,0:0,13	FBN3,FBN3,FBN3,FBN3
line3817428	synonymous SNV	gene:ENSGALG00000010258:transcript:ENSGALT00000080003:exon18:c.T2664C:p.P888P,gene:ENSGALG00000010258:transcript:ENSGALT00000016690:exon15:c.T2061C:p.P687P,	5	37985038	37985038	A	G	1	225	21	5	37985038	.	A	G	225	.	DP=21;VDB=0.678627;SGB=-0.692352;MQSB=0.997478;MQ0F=0;AC=2;AN=2;DP4=0,0,9,12;MQ=39	GT:PL:AD	1/1:255,63,0:0,21	1/1:255,57,0:0,19	LTBP2,LTBP2
line6101529	synonymous SNV	gene:ENSGALG00000000581:transcript:ENSGALT00000000811:exon8:c.A750G:p.R250R,	27	2995662	2995662	A	G	0.5	103	14	27	2995662	.	A	G	103	.	DP=17;VDB=0.413797;SGB=-0.590765;RPB=0.278037;MQB=1;MQSB=0.966012;BQB=0.800737;MQ0F=0;ICB=1;HOB=0.5;AC=1;AN=2;DP4=4,5,3,2;MQ=45	GT:PL:AD	0/1:136,0,246:9,5	0/1:219,0,255:12,9	DDX42
line1589272	synonymous SNV	gene:ENSGALG00000037203:transcript:ENSGALT00000063944:exon3:c.C351T:p.A117A,gene:ENSGALG00000037203:transcript:ENSGALT00000062180:exon4:c.C351T:p.A117A,	2	43615051	43615051	C	T	1	225	23	2	43615051	.	C	T	225	.	DP=26;VDB=0.865152;SGB=-0.692717;MQSB=0.855757;MQ0F=0;AC=2;AN=2;DP4=0,0,13,10;MQ=42	GT:PL:AD	1/1:255,69,0:0,23	.	CTNNB1,CTNNB1
line4080455	nonsynonymous SNV	gene:ENSGALG00000005547:transcript:ENSGALT00000079089:exon2:c.A495C:p.Q165H,gene:ENSGALG00000005547:transcript:ENSGALT00000008896:exon3:c.A498C:p.Q166H,	6	16746322	16746322	T	G	0.5	52	18	6	16746322	.	T	G	52	.	DP=18;VDB=0.300397;SGB=-0.590765;RPB=0.674676;MQB=0.00590723;MQSB=0.999014;BQB=1;MQ0F=0;ICB=1;HOB=0.5;AC=1;AN=2;DP4=7,6,3,2;MQ=44	GT:PL:AD	.	0/1:86,0,255:13,5	PIK3AP1,PIK3AP1
line5555521	synonymous SNV	gene:ENSGALG00000036894:transcript:ENSGALT00000067248:exon35:c.C5688T:p.G1896G,gene:ENSGALG00000036894:transcript:ENSGALT00000070210:exon34:c.C5814T:p.G1938G,	17	915575	915575	G	A	1	225	12	17	915575	.	G	A	225	.	DP=14;VDB=0.0224108;SGB=-0.680642;MQSB=0.896474;MQ0F=0;AC=2;AN=2;DP4=0,0,7,5;MQ=43	GT:PL:AD	1/1:255,36,0:0,12	0/1:146,0,223:9,5	ABCA2,ABCA2
line340465	synonymous SNV	gene:ENSGALG00000041823:transcript:ENSGALT00000079542:exon4:c.A285T:p.G95G,	1	51061836	51061836	T	A	0.5	125	21	1	51061836	.	T	A	125	.	DP=22;VDB=0.430692;SGB=-0.636426;RPB=0.798183;MQB=0.201298;MQSB=0.428034;BQB=0.982757;MQ0F=0;ICB=1;HOB=0.5;AC=1;AN=2;DP4=6,8,5,2;MQ=46	GT:PL:AD	0/1:158,0,255:14,7	.	PICK1
line5977286	nonsynonymous SNV	gene:ENSGALG00000003563:transcript:ENSGALT00000062744:exon4:c.C545T:p.A182V,	23	5283105	5283105	G	A	0.5	209	18	23	5283105	.	G	A	209	.	DP=20;VDB=0.801999;SGB=-0.676189;RPB=0.995907;MQB=0.00229059;MQSB=0.39194;BQB=1;MQ0F=0;ICB=1;HOB=0.5;AC=1;AN=2;DP4=5,2,4,7;MQ=42	GT:PL:AD	0/1:242,0,170:7,11	0/1:255,0,100:4,13	YARS
line4179779	synonymous SNV	gene:ENSGALG00000008980:transcript:ENSGALT00000014609:exon9:c.A984G:p.T328T,	6	27769264	27769264	A	G	0.5	222	19	6	27769264	.	A	G	222	.	DP=20;VDB=0.728304;SGB=-0.680642;RPB=0.991996;MQB=0.00437371;MQSB=0.716531;BQB=1;MQ0F=0;ICB=1;HOB=0.5;AC=1;AN=2;DP4=2,5,8,4;MQ=43	GT:PL:AD	0/1:255,0,170:7,12	.	VWA2
line5848928	synonymous SNV	gene:ENSGALG00000006138:transcript:ENSGALT00000009906:exon3:c.C3075T:p.Y1025Y,	20	9945828	9945828	C	T	0.5	160	23	20	9945828	.	C	T	160	.	DP=24;VDB=0.456924;SGB=-0.670168;RPB=0.209712;MQB=0.536292;MQSB=0.261513;BQB=0.95306;MQ0F=0.25;ICB=1;HOB=0.5;AC=1;AN=2;DP4=7,6,7,3;MQ=28	GT:PL:AD	0/1:193,0,179:13,10	0/1:120,0,81:6,9	-
line1420362	synonymous SNV	gene:ENSGALG00000007721:transcript:ENSGALT00000012520:exon25:c.T5256C:p.S1752S,	2	16933806	16933806	T	C	0.5	129	20	2	16933806	.	T	C	129	.	DP=22;VDB=0.993309;SGB=-0.636426;RPB=0.797045;MQB=0.00150344;MQSB=0.97436;BQB=1;MQ0F=0;ICB=1;HOB=0.5;AC=1;AN=2;DP4=6,7,3,4;MQ=45	GT:PL:AD	0/1:162,0,255:13,7	.	ARHGAP21
line549247	nonsynonymous SNV	gene:ENSGALG00000015136:transcript:ENSGALT00000024423:exon4:c.G656A:p.R219H,	1	83213876	83213876	C	T	0.5	146	16	1	83213876	.	C	T	146	.	DP=17;VDB=0.000959691;SGB=-0.651104;RPB=0.0318509;MQB=0.00499343;MQSB=0.167501;BQB=1;MQ0F=0;ICB=1;HOB=0.5;AC=1;AN=2;DP4=6,2,2,6;MQ=43	GT:PL:AD	0/1:179,0,192:8,8	1/1:255,60,0:0,20	ILDR1
line3676686	synonymous SNV	gene:ENSGALG00000006904:transcript:ENSGALT00000011181:exon6:c.C645T:p.S215S,	5	16168242	16168242	C	T	0.5	106	14	5	16168242	.	C	T	106	.	DP=14;VDB=0.5;SGB=-0.616816;RPB=0.875173;MQB=0.0100309;MQSB=0.505697;BQB=0.875173;MQ0F=0;ICB=1;HOB=0.5;AC=1;AN=2;DP4=7,1,4,2;MQ=45	GT:PL:AD	0/1:139,0,177:8,6	.	RNH1
line2055966	synonymous SNV	gene:ENSGALG00000033439:transcript:ENSGALT00000057468:exon1:c.T267G:p.P89P,	2	116916903	116916903	A	C	1	156	7	2	116916903	.	A	C	156	.	DP=7;VDB=0.81798;SGB=-0.636426;MQSB=0.810265;MQ0F=0;AC=2;AN=2;DP4=0,0,3,4;MQ=47	GT:PL:AD	1/1:186,21,0:0,7	1/1:255,66,0:0,22	PRDM14
line2481029	synonymous SNV	gene:ENSGALG00000010583:transcript:ENSGALT00000017224:exon15:c.C1095T:p.S365S,gene:ENSGALG00000010583:transcript:ENSGALT00000051191:exon12:c.C1092T:p.S364S,	3	32236667	32236667	G	A	0.5	203	18	3	32236667	.	G	A	203	.	DP=20;VDB=0.675225;SGB=-0.670168;RPB=0.673857;MQB=0.206192;MQSB=0.920307;BQB=1;MQ0F=0;ICB=1;HOB=0.5;AC=1;AN=2;DP4=2,6,5,5;MQ=45	GT:PL:AD	0/1:236,0,191:8,10	0/1:217,0,226:10,11	VIT,VIT
line6103925	synonymous SNV	gene:ENSGALG00000009944:transcript:ENSGALT00000067855:exon13:c.A1779C:p.G593G,gene:ENSGALG00000009944:transcript:ENSGALT00000016166:exon13:c.A1779C:p.G593G,gene:ENSGALG00000009944:transcript:ENSGALT00000067575:exon13:c.A1509C:p.G503G,	27	3300580	3300580	T	G	0.5	192	22	27	3300580	.	T	G	192	.	DP=23;VDB=0.317028;SGB=-0.670168;RPB=0.672875;MQB=0.613159;MQSB=0.334321;BQB=0.947103;MQ0F=0;ICB=1;HOB=0.5;AC=1;AN=2;DP4=4,8,3,7;MQ=46	GT:PL:AD	0/1:225,0,255:12,10	.	KAT7,KAT7,KAT7
line4613057	synonymous SNV	gene:ENSGALG00000010230:transcript:ENSGALT00000066441:exon9:c.C1128T:p.P376P,gene:ENSGALG00000010230:transcript:ENSGALT00000016630:exon10:c.C1419T:p.P473P,	8	21118786	21118786	G	A	0.5	186	15	8	21118786	.	G	A	186	.	DP=16;VDB=0.406086;SGB=-0.676189;RPB=0.293091;MQB=0.0161635;MQSB=0.68614;BQB=0.872525;MQ0F=0;ICB=1;HOB=0.5;AC=1;AN=2;DP4=3,1,4,7;MQ=38	GT:PL:AD	0/1:220,0,84:4,11	.	TESK2,TESK2
line360603	synonymous SNV	gene:ENSGALG00000029484:transcript:ENSGALT00000053721:exon1:c.T33C:p.F11F,	1	53755786	53755786	A	G	0.5	208	21	1	53755786	.	A	G	208	.	DP=22;VDB=0.273711;SGB=-0.680642;RPB=0.796201;MQB=0.00108272;MQSB=1;BQB=0.815018;MQ0F=0;ICB=1;HOB=0.5;AC=1;AN=2;DP4=3,6,6,6;MQ=42	GT:PL:AD	0/1:241,0,212:9,12	.	RIC8B
line2120223	synonymous SNV	gene:ENSGALG00000031076:transcript:ENSGALT00000081385:exon7:c.A687G:p.A229A,gene:ENSGALG00000031076:transcript:ENSGALT00000063692:exon7:c.A687G:p.A229A,	2	126752723	126752723	A	G	1	225	17	2	126752723	.	A	G	225	.	DP=17;VDB=0.115698;SGB=-0.690438;MQSB=0.752698;MQ0F=0;AC=2;AN=2;DP4=0,0,11,6;MQ=41	GT:PL:AD	1/1:255,51,0:0,17	1/1:255,75,0:0,25	ESRP1,ESRP1
line6128246	synonymous SNV	gene:ENSGALG00000012984:transcript:ENSGALT00000021187:exon6:c.C1365T:p.S455S,	28	1192095	1192095	G	A	1	225	24	28	1192095	.	G	A	225	.	DP=24;VDB=0.989375;SGB=-0.692831;MQSB=0.283511;MQ0F=0;AC=2;AN=2;DP4=0,0,7,17;MQ=40	GT:PL:AD	1/1:255,72,0:0,24	1/1:243,36,0:0,12	-
line2758162	synonymous SNV	gene:ENSGALG00000015733:transcript:ENSGALT00000075843:exon8:c.C1347T:p.S449S,gene:ENSGALG00000015733:transcript:ENSGALT00000025373:exon11:c.C1587T:p.S529S,	3	75736679	75736679	C	T	1	225	11	3	75736679	.	C	T	225	.	DP=12;VDB=0.71094;SGB=-0.676189;MQSB=0.950952;MQ0F=0;AC=2;AN=2;DP4=0,0,5,6;MQ=37	GT:PL:AD	1/1:255,33,0:0,11	1/1:255,51,0:0,17	-,-
line942213	synonymous SNV	gene:ENSGALG00000016854:transcript:ENSGALT00000027230:exon1:c.G81C:p.T27T,	1	140176369	140176369	G	C	1	225	20	1	140176369	.	G	C	225	.	DP=21;VDB=0.945456;SGB=-0.692067;MQSB=0.972138;MQ0F=0;AC=2;AN=2;DP4=0,0,13,7;MQ=46	GT:PL:AD	1/1:255,60,0:0,20	.	LIG4
line6130158	nonsynonymous SNV	gene:ENSGALG00000037526:transcript:ENSGALT00000058983:exon7:c.T1550C:p.L517P,	28	3396335	3396335	A	G	1	43.4147	2	28	3396335	.	A	G	43.4147	.	DP=6;VDB=0.82;SGB=-0.453602;MQ0F=0;AC=2;AN=2;DP4=0,0,2,0;MQ=43	GT:PL:AD	.	1/1:73,6,0:0,2	-
line2944831	nonsynonymous SNV	gene:ENSGALG00000016504:transcript:ENSGALT00000026624:exon10:c.T986A:p.L329H,	3	104727561	104727561	A	T	0.5	144	17	3	104727561	.	A	T	144	.	DP=18;VDB=0.0679081;SGB=-0.651104;RPB=0.869318;MQB=0.00247875;MQSB=0.833753;BQB=0.91051;MQ0F=0;ICB=1;HOB=0.5;AC=1;AN=2;DP4=4,5,2,6;MQ=43	GT:PL:AD	0/1:177,0,226:9,8	1/1:255,69,0:0,23	ITSN2
line5358867	synonymous SNV	gene:ENSGALG00000039855:transcript:ENSGALT00000071795:exon4:c.T336C:p.Y112Y,	14	168876	168876	T	C	1	117	10	14	168876	.	T	C	117	.	DP=11;VDB=0.906563;SGB=-0.670168;MQSB=0.0476173;MQ0F=0.545455;AC=2;AN=2;DP4=0,0,5,5;MQ=20	GT:PL:AD	1/1:147,30,0:0,10	.	-
line7673	synonymous SNV	gene:ENSGALG00000008162:transcript:ENSGALT00000013264:exon12:c.C2058T:p.T686T,	1	1029619	1029619	G	A	0.5	103	20	1	1029619	.	G	A	103	.	DP=20;VDB=0.946037;SGB=-0.636426;RPB=0.66019;MQB=0.25042;MQSB=0.636278;BQB=1;MQ0F=0;ICB=1;HOB=0.5;AC=1;AN=2;DP4=8,5,5,2;MQ=39	GT:PL:AD	.	0/1:136,0,255:13,7	FBXO18
line3747562	nonsynonymous SNV	gene:ENSGALG00000009487:transcript:ENSGALT00000015448:exon1:c.C103T:p.H35Y,	5	28359841	28359841	C	T	0.5	192	14	5	28359841	.	C	T	192	.	DP=17;VDB=0.513454;SGB=-0.662043;RPB=0.89683;MQB=0.375311;MQSB=0.640197;BQB=0.867428;MQ0F=0;ICB=1;HOB=0.5;AC=1;AN=2;DP4=1,4,6,3;MQ=46	GT:PL:AD	.	0/1:225,0,136:5,9	-
line4188596	nonsynonymous SNV	gene:ENSGALG00000009231:transcript:ENSGALT00000015025:exon4:c.A208G:p.I70V,	6	28878084	28878084	A	G	0.5	199	13	6	28878084	.	A	G	199	.	DP=13;VDB=0.173838;SGB=-0.662043;RPB=0.511891;MQB=0.0211283;MQSB=0.899815;BQB=1;MQ0F=0;ICB=1;HOB=0.5;AC=1;AN=2;DP4=2,2,4,5;MQ=46	GT:PL:AD	0/1:232,0,110:4,9	.	PNLIP
line6227795	nonsynonymous SNV	gene:ENSGALG00000014753:transcript:ENSGALT00000061226:exon2:c.C196T:p.P66S,	Z	20566027	20566027	G	A	1	209	10	Z	20566027	.	G	A	209	.	DP=12;VDB=0.0249772;SGB=-0.670168;MQSB=0.625;MQ0F=0;AC=2;AN=2;DP4=0,0,2,8;MQ=37	GT:PL:AD	1/1:239,30,0:0,10	.	CENPK
line505479	synonymous SNV	gene:ENSGALG00000013999:transcript:ENSGALT00000022680:exon1:c.T75C:p.C25C,	1	76869001	76869001	T	C	0.5	175	13	1	76869001	.	T	C	175	.	DP=13;VDB=0.639818;SGB=-0.651104;RPB=0.635922;MQB=0.0137638;MQSB=0.961166;BQB=1;MQ0F=0;ICB=1;HOB=0.5;AC=1;AN=2;DP4=3,2,3,5;MQ=44	GT:PL:AD	0/1:208,0,138:5,8	0/1:125,0,187:7,5	FBXO40
line3494078	nonsynonymous SNV	gene:ENSGALG00000015568:transcript:ENSGALT00000025100:exon11:c.G2502C:p.K834N,	4	81411758	81411758	G	C	0.5	102	16	4	81411758	.	G	C	102	.	DP=19;VDB=0.198441;SGB=-0.651104;RPB=0.951579;MQB=0.00352788;MQSB=0.620971;BQB=0.915545;MQ0F=0;ICB=1;HOB=0.5;AC=1;AN=2;DP4=6,2,4,4;MQ=38	GT:PL:AD	.	0/1:135,0,200:8,8	SH3TC1
line1581794	synonymous SNV	gene:ENSGALG00000035068:transcript:ENSGALT00000047116:exon3:c.G276A:p.E92E,gene:ENSGALG00000035068:transcript:ENSGALT00000049891:exon3:c.G276A:p.E92E,	2	42409068	42409068	G	A	1	225	19	2	42409068	.	G	A	225	.	DP=21;VDB=0.151421;SGB=-0.69168;MQSB=1;MQ0F=0;AC=2;AN=2;DP4=0,0,9,10;MQ=44	GT:PL:AD	1/1:255,57,0:0,19	1/1:255,54,0:0,18	DNAJC13,DNAJC13
line1587642	synonymous SNV	gene:ENSGALG00000033171:transcript:ENSGALT00000065677:exon2:c.A106C:p.R36R,	2	43324166	43324166	T	G	1	225	22	2	43324166	.	T	G	225	.	DP=24;VDB=0.735749;SGB=-0.692562;MQSB=0.970024;MQ0F=0;AC=2;AN=2;DP4=0,0,15,7;MQ=46	GT:PL:AD	1/1:255,66,0:0,22	1/1:255,36,0:0,12	TGM4
line6123575	synonymous SNV	gene:ENSGALG00000001171:transcript:ENSGALT00000001774:exon9:c.C921T:p.I307I,	28	2578295	2578295	G	A	0.5	96	16	28	2578295	.	G	A	96	.	DP=18;VDB=0.0550147;SGB=-0.590765;RPB=0.0289018;MQB=0.902421;MQSB=0.333524;BQB=0.960687;MQ0F=0;ICB=1;HOB=0.5;AC=1;AN=2;DP4=7,4,2,3;MQ=43	GT:PL:AD	.	0/1:129,0,247:11,5	Sema6B
line5107071	synonymous SNV	gene:ENSGALG00000001849:transcript:ENSGALT00000036284:exon5:c.G9990A:p.S3330S,	12	2474045	2474045	C	T	0.5	222	24	12	2474045	.	C	T	222	.	DP=25;VDB=0.087529;SGB=-0.683931;RPB=0.931547;MQB=0.00103391;MQSB=1;BQB=0.95891;MQ0F=0;ICB=1;HOB=0.5;AC=1;AN=2;DP4=8,3,8,5;MQ=45	GT:PL:AD	.	0/1:255,0,234:11,13	-
line5421053	nonsynonymous SNV	gene:ENSGALG00000007171:transcript:ENSGALT00000011613:exon7:c.C613G:p.L205V,	14	9130757	9130757	G	C	1	225	13	14	9130757	.	G	C	225	.	DP=14;VDB=0.453757;SGB=-0.683931;MQSB=0.909091;MQ0F=0;AC=2;AN=2;DP4=0,0,11,2;MQ=39	GT:PL:AD	1/1:255,39,0:0,13	1/1:255,57,0:0,19	CIITA
line871809	nonsynonymous SNV	gene:ENSGALG00000016728:transcript:ENSGALT00000026993:exon2:c.G188A:p.R63K,	1	130256041	130256041	C	T	0.5	143	17	1	130256041	.	C	T	143	.	DP=19;VDB=0.86799;SGB=-0.636426;RPB=0.232624;MQB=0.943335;MQSB=0.965874;BQB=0.943335;MQ0F=0;ICB=1;HOB=0.5;AC=1;AN=2;DP4=3,7,2,5;MQ=45	GT:PL:AD	0/1:176,0,233:10,7	0/1:250,0,150:6,11	RP2
line4382392	synonymous SNV	gene:ENSGALG00000034212:transcript:ENSGALT00000070915:exon2:c.A138G:p.P46P,	7	22452035	22452035	A	G	1	120	5	7	22452035	.	A	G	120	.	DP=5;VDB=0.018555;SGB=-0.590765;MQSB=0.666667;MQ0F=0;AC=2;AN=2;DP4=0,0,3,2;MQ=33	GT:PL:AD	1/1:150,15,0:0,5	1/1:161,18,0:0,6	CFAP65
line6152918	synonymous SNV	gene:ENSGALG00000043728:transcript:ENSGALT00000053703:exon10:c.C1524A:p.G508G,gene:ENSGALG00000043728:transcript:ENSGALT00000071415:exon8:c.C1119A:p.G373G,gene:ENSGALG00000043728:transcript:ENSGALT00000055816:exon10:c.C1524A:p.G508G,	33	104201	104201	G	T	0.5	187	23	33	104201	.	G	T	187	.	DP=25;VDB=0.064934;SGB=-0.670168;RPB=0.999519;MQB=0.0718847;MQSB=0.685969;BQB=0.792397;MQ0F=0;ICB=1;HOB=0.5;AC=1;AN=2;DP4=4,9,6,4;MQ=43	GT:PL:AD	0/1:220,0,255:13,10	0/1:254,0,180:7,12	SCN8A,SCN8A,SCN8A
line5068663	nonsynonymous SNV	gene:ENSGALG00000005347:transcript:ENSGALT00000008573:exon6:c.C1065A:p.H355Q,	11	14032470	14032470	G	T	1	225	17	11	14032470	.	G	T	225	.	DP=18;VDB=0.494798;SGB=-0.690438;MQSB=0.958048;MQ0F=0;AC=2;AN=2;DP4=0,0,7,10;MQ=32	GT:PL:AD	1/1:255,51,0:0,17	1/1:196,24,0:0,8	ADAMTS18
line397511	synonymous SNV	gene:ENSGALG00000012913:transcript:ENSGALT00000021059:exon12:c.C2826T:p.A942A,	1	58917644	58917644	C	T	1	225	19	1	58917644	.	C	T	225	.	DP=21;VDB=0.422638;SGB=-0.69168;MQSB=1;MQ0F=0;AC=2;AN=2;DP4=0,0,14,5;MQ=44	GT:PL:AD	1/1:255,57,0:0,19	1/1:255,33,0:0,11	PKP2
line3383335	nonsynonymous SNV	gene:ENSGALG00000013771:transcript:ENSGALT00000063034:exon1:c.A2522G:p.K841R,gene:ENSGALG00000013771:transcript:ENSGALT00000022366:exon5:c.A3269G:p.K1090R,	4	65227541	65227541	T	C	0.5	89	10	4	65227541	.	T	C	89	.	DP=11;VDB=0.878339;SGB=-0.616816;RPB=0.727822;MQB=0.0559863;MQSB=0.783809;BQB=1.00775;MQ0F=0;ICB=1;HOB=0.5;AC=1;AN=2;DP4=2,2,2,4;MQ=37	GT:PL:AD	.	0/1:122,0,122:4,6	KIAA1211,KIAA1211
line6149577	nonsynonymous SNV	gene:ENSGALG00000003717:transcript:ENSGALT00000051630:exon36:c.G5711A:p.S1904N,gene:ENSGALG00000003717:transcript:ENSGALT00000048011:exon37:c.G5822A:p.S1941N,gene:ENSGALG00000003717:transcript:ENSGALT00000076764:exon37:c.G5822A:p.S1941N,gene:ENSGALG00000003717:transcript:ENSGALT00000060050:exon35:c.G5621A:p.S1874N,gene:ENSGALG00000003717:transcript:ENSGALT00000040896:exon36:c.G5732A:p.S1911N,	28	4179964	4179964	C	T	0.5	217	14	28	4179964	.	C	T	217	.	DP=15;VDB=0.610755;SGB=-0.670168;RPB=0.884706;MQB=0.0183156;MQSB=0.249352;BQB=1;MQ0F=0;ICB=1;HOB=0.5;AC=1;AN=2;DP4=4,0,5,5;MQ=47	GT:PL:AD	0/1:250,0,88:4,10	0/1:177,0,194:8,7	MYO9B,MYO9B,MYO9B,MYO9B,MYO9B
line3926495	synonymous SNV	gene:ENSGALG00000011893:transcript:ENSGALT00000019409:exon6:c.A261G:p.L87L,	5	54326335	54326335	T	C	0.5	164	17	5	54326335	.	T	C	164	.	DP=17;VDB=0.924608;SGB=-0.662043;RPB=0.944865;MQB=0.00247875;MQSB=0.621145;BQB=1;MQ0F=0;ICB=1;HOB=0.5;AC=1;AN=2;DP4=6,2,4,5;MQ=42	GT:PL:AD	0/1:197,0,190:8,9	0/1:171,0,223:9,7	SLC38A6
line5600216	synonymous SNV	gene:ENSGALG00000003661:transcript:ENSGALT00000078639:exon3:c.A201C:p.T67T,gene:ENSGALG00000003661:transcript:ENSGALT00000005801:exon3:c.A201C:p.T67T,	17	6988145	6988145	T	G	1	225	18	17	6988145	.	T	G	225	.	DP=21;VDB=0.306269;SGB=-0.691153;MQSB=0.990815;MQ0F=0;AC=2;AN=2;DP4=0,0,11,7;MQ=42	GT:PL:AD	1/1:255,54,0:0,18	1/1:255,36,0:0,12	SETX,SETX
line5611896	synonymous SNV	gene:ENSGALG00000002375:transcript:ENSGALT00000003754:exon31:c.C6090T:p.D2030D,	17	8325680	8325680	C	T	0.5	222	24	17	8325680	.	C	T	222	.	DP=27;VDB=0.635451;SGB=-0.688148;RPB=0.996008;MQB=0.00227904;MQSB=0.731668;BQB=0.978458;MQ0F=0;ICB=1;HOB=0.5;AC=1;AN=2;DP4=5,4,9,6;MQ=39	GT:PL:AD	0/1:255,0,217:9,15	.	NOTCH1
line5123668	synonymous SNV	gene:ENSGALG00000003720:transcript:ENSGALT00000005906:exon36:c.C3735T:p.S1245S,gene:ENSGALG00000003720:transcript:ENSGALT00000064842:exon35:c.C3720T:p.S1240S,	12	2743522	2743522	G	A	0.5	222	25	12	2743522	.	G	A	222	.	DP=27;VDB=0.119937;SGB=-0.683931;RPB=0.684752;MQB=0.00012341;MQSB=0.793629;BQB=0.99963;MQ0F=0;ICB=1;HOB=0.5;AC=1;AN=2;DP4=5,7,7,6;MQ=47	GT:PL:AD	0/1:255,0,255:12,13	0/1:255,0,202:8,12	FANCD2,FANCD2
line6524988	synonymous SNV	gene:ENSGALG00000042043:transcript:ENSGALT00000064787#KQ759745.1#20:exon5:c.C484T:p.L162L,gene:ENSGALG00000042043:transcript:ENSGALT00000052853#KQ759745.1#20:exon4:c.C730T:p.L244L,	KQ759745.1	782	782	G	A	0.5	150	18	KQ759745.1	782	.	G	A	150	.	DP=19;VDB=0.983164;SGB=-0.651104;RPB=0.887446;MQB=0.00334597;MQSB=0.999026;BQB=1;MQ0F=0;ICB=1;HOB=0.5;AC=1;AN=2;DP4=5,5,4,4;MQ=45	GT:PL:AD	0/1:183,0,244:10,8	0/1:67,0,192:7,3	-,-
line915078	nonsynonymous SNV	gene:ENSGALG00000016808:transcript:ENSGALT00000036568:exon9:c.G1265A:p.R422H,	1	136420318	136420318	G	A	1	172	9	1	136420318	.	G	A	172	.	DP=9;VDB=0.0538244;SGB=-0.662043;MQSB=0.730948;MQ0F=0.111111;AC=2;AN=2;DP4=0,0,4,5;MQ=28	GT:PL:AD	1/1:202,27,0:0,9	1/1:250,42,0:0,14	-
line5373091	synonymous SNV	gene:ENSGALG00000004104:transcript:ENSGALT00000006529:exon31:c.T4224C:p.T1408T,	14	2577060	2577060	A	G	0.5	222	18	14	2577060	.	A	G	222	.	DP=19;VDB=0.0374864;SGB=-0.680642;RPB=0.982609;MQB=0.00339922;MQSB=0.93223;BQB=0.961295;MQ0F=0;ICB=1;HOB=0.5;AC=1;AN=2;DP4=2,4,4,8;MQ=43	GT:PL:AD	0/1:255,0,151:6,12	0/1:239,0,178:7,11	INTS1
line6086458	synonymous SNV	gene:ENSGALG00000033240:transcript:ENSGALT00000082678:exon2:c.G30C:p.P10P,	27	836997	836997	G	C	1	98	8	27	836997	.	G	C	98	.	DP=8;VDB=0.0625989;SGB=-0.651104;MQ0F=0.25;AC=2;AN=2;DP4=0,0,8,0;MQ=23	GT:PL:AD	1/1:128,24,0:0,8	.	-
line4121556	nonsynonymous SNV	gene:ENSGALG00000006540:transcript:ENSGALT00000010564:exon1:c.G1051A:p.G351R,	6	20039489	20039489	C	T	0.5	189	20	6	20039489	.	C	T	189	.	DP=22;VDB=0.379887;SGB=-0.676189;RPB=0.545102;MQB=0.247381;MQSB=0.300979;BQB=0.545102;MQ0F=0;ICB=1;HOB=0.5;AC=1;AN=2;DP4=6,3,4,7;MQ=38	GT:PL:AD	0/1:222,0,193:9,11	0/1:248,0,206:9,14	-
line5874425	synonymous SNV	gene:ENSGALG00000001714:transcript:ENSGALT00000002630:exon5:c.C471T:p.P157P,gene:ENSGALG00000001714:transcript:ENSGALT00000069891:exon5:c.C405T:p.P135P,	21	2360223	2360223	G	A	1	225	17	21	2360223	.	G	A	225	.	DP=20;VDB=0.614059;SGB=-0.690438;MQSB=0.99881;MQ0F=0;AC=2;AN=2;DP4=0,0,7,10;MQ=41	GT:PL:AD	.	1/1:255,51,0:0,17	PUSL1,PUSL1
line6378519	synonymous SNV	gene:ENSGALG00000002227:transcript:ENSGALT00000003486:exon13:c.T4536C:p.D1512D,	Z	71682952	71682952	A	G	1	178	8	Z	71682952	.	A	G	178	.	DP=8;VDB=0.461975;SGB=-0.651104;MQSB=0.62023;MQ0F=0;AC=2;AN=2;DP4=0,0,4,4;MQ=36	GT:PL:AD	1/1:208,24,0:0,8	1/1:239,27,0:0,9	DMXL1
line3590643	synonymous SNV	gene:ENSGALG00000012130:transcript:ENSGALT00000019818:exon2:c.C42T:p.I14I,	5	4998792	4998792	C	T	0.5	222	21	5	4998792	.	C	T	222	.	DP=23;VDB=0.528734;SGB=-0.680642;RPB=0.850768;MQB=0.00937985;MQSB=0.572438;BQB=0.609602;MQ0F=0;ICB=1;HOB=0.5;AC=1;AN=2;DP4=3,6,8,4;MQ=44	GT:PL:AD	.	0/1:255,0,204:9,12	DNAJC24
line6156673	synonymous SNV	gene:ENSGALG00000032819:transcript:ENSGALT00000063352:exon5:c.T537C:p.A179A,	33	705030	705030	A	G	1	225	19	33	705030	.	A	G	225	.	DP=23;VDB=0.987552;SGB=-0.69168;MQSB=0.959099;MQ0F=0;AC=2;AN=2;DP4=0,0,11,8;MQ=41	GT:PL:AD	1/1:255,57,0:0,19	0/1:255,0,91:4,14	RNF41
line4920887	nonsynonymous SNV	gene:ENSGALG00000006631:transcript:ENSGALT00000010711:exon6:c.C1595T:p.S532L,	10	12850487	12850487	G	A	0.5	175	21	10	12850487	.	G	A	175	.	DP=22;VDB=0.507606;SGB=-0.662043;RPB=0.999369;MQB=0.00140435;MQSB=0.836852;BQB=1;MQ0F=0;ICB=1;HOB=0.5;AC=1;AN=2;DP4=8,4,6,3;MQ=47	GT:PL:AD	.	0/1:208,0,255:12,9	TICRR
line5853979	synonymous SNV	gene:ENSGALG00000006679:transcript:ENSGALT00000033711:exon4:c.C372T:p.A124A,	20	10520809	10520809	C	T	1	225	23	20	10520809	.	C	T	225	.	DP=23;VDB=0.572873;SGB=-0.692717;MQSB=0.944319;MQ0F=0;AC=2;AN=2;DP4=0,0,11,12;MQ=40	GT:PL:AD	1/1:255,69,0:0,23	1/1:255,54,0:0,18	BPIFB4
line4846644	synonymous SNV	gene:ENSGALG00000014121:transcript:ENSGALT00000022855:exon3:c.G279A:p.A93A,	10	2327599	2327599	G	A	0.5	76	15	10	2327599	.	G	A	76	.	DP=17;VDB=0.745967;SGB=-0.556411;RPB=0.966484;MQB=0.0632055;MQSB=0.785785;BQB=0.900862;MQ0F=0;ICB=1;HOB=0.5;AC=1;AN=2;DP4=6,5,2,2;MQ=48	GT:PL:AD	.	0/1:110,0,255:11,4	COX5A
line1556423	synonymous SNV	gene:ENSGALG00000011304:transcript:ENSGALT00000018440:exon1:c.T306G:p.S102S,	2	38074898	38074898	A	C	1	187	18	2	38074898	.	A	C	187	.	DP=19;VDB=0.113529;SGB=-0.691153;MQSB=0.800884;MQ0F=0;AC=2;AN=2;DP4=0,0,8,10;MQ=21	GT:PL:AD	1/1:217,54,0:0,18	1/1:190,39,0:0,13	NGLY1
line6511340	synonymous SNV	gene:ENSGALG00000038443:transcript:ENSGALT00000046901#AADN04007708.1#2410:exon1:c.A165T:p.P55P,	AADN04007708.1	2575	2575	A	T	1	81	5	AADN04007708.1	2575	.	A	T	81	.	DP=5;VDB=0.273436;SGB=-0.590765;MQSB=1;MQ0F=0;AC=2;AN=2;DP4=0,0,3,2;MQ=27	GT:PL:AD	1/1:111,15,0:0,5	.	-
line2612708	synonymous SNV	gene:ENSGALG00000013683:transcript:ENSGALT00000022247:exon9:c.A1302G:p.P434P,gene:ENSGALG00000013683:transcript:ENSGALT00000072950:exon4:c.A711G:p.P237P,gene:ENSGALG00000013683:transcript:ENSGALT00000047811:exon10:c.A1290G:p.P430P,gene:ENSGALG00000013683:transcript:ENSGALT00000051909:exon4:c.A663G:p.P221P,	3	51564945	51564945	A	G	0.5	198	14	3	51564945	.	A	G	198	.	DP=14;VDB=0.317505;SGB=-0.662043;RPB=0.566154;MQB=0.011109;MQSB=0.991701;BQB=1;MQ0F=0;ICB=1;HOB=0.5;AC=1;AN=2;DP4=2,3,4,5;MQ=46	GT:PL:AD	0/1:231,0,136:5,9	0/1:124,0,231:9,6	ARID1B,ARID1B,ARID1B,ARID1B
line3000925	synonymous SNV	gene:ENSGALG00000004801:transcript:ENSGALT00000057262:exon27:c.A2781G:p.K927K,gene:ENSGALG00000004801:transcript:ENSGALT00000072309:exon29:c.A3168G:p.K1056K,gene:ENSGALG00000004801:transcript:ENSGALT00000007663:exon30:c.A3207G:p.K1069K,	4	1892091	1892091	A	G	1	225	15	4	1892091	.	A	G	225	.	DP=16;VDB=0.707795;SGB=-0.688148;MQSB=0.753577;MQ0F=0;AC=2;AN=2;DP4=0,0,8,7;MQ=45	GT:PL:AD	1/1:255,45,0:0,15	1/1:255,54,0:0,18	PHKA1,PHKA1,PHKA1
line6078938	nonsynonymous SNV	gene:ENSGALG00000003435:transcript:ENSGALT00000005443:exon1:c.G22A:p.V8M,	26	4950723	4950723	C	T	1	225	23	26	4950723	.	C	T	225	.	DP=23;VDB=0.450547;SGB=-0.692717;MQSB=0.468802;MQ0F=0;AC=2;AN=2;DP4=0,0,12,11;MQ=43	GT:PL:AD	1/1:255,69,0:0,23	.	PGC
line891723	synonymous SNV	gene:ENSGALG00000016764:transcript:ENSGALT00000027066:exon4:c.T360C:p.D120D,	1	132613995	132613995	T	C	0.5	122	13	1	132613995	.	T	C	122	.	DP=13;VDB=0.479322;SGB=-0.616816;RPB=0.378331;MQB=0.112477;MQSB=1;BQB=0.899815;MQ0F=0;ICB=1;HOB=0.5;AC=1;AN=2;DP4=5,2,3,3;MQ=48	GT:PL:AD	0/1:155,0,182:7,6	1/1:255,57,0:0,19	EIF5B
line6477027	nonsynonymous SNV	gene:ENSGALG00000039421:transcript:ENSGALT00000060274#AADN04002522.1#8331:exon2:c.T1202A:p.V401D,gene:ENSGALG00000039421:transcript:ENSGALT00000049835#AADN04002522.1#8331:exon3:c.T1202A:p.V401D,	AADN04002522.1	11554	11554	T	A	0.5	37.9045	3	AADN04002522.1	11554	.	T	A	37.9045	.	DP=4;VDB=0.76;SGB=-0.453602;RPB=1;MQB=1;MQSB=1;BQB=1;MQ0F=0;ICB=1;HOB=0.5;AC=1;AN=2;DP4=0,1,1,1;MQ=45	GT:PL:AD	0/1:71,0,31:1,2	.	-,-
line809117	synonymous SNV	gene:ENSGALG00000016538:transcript:ENSGALT00000026689:exon1:c.G264A:p.L88L,	1	120744389	120744389	C	T	0.5	167	17	1	120744389	.	C	T	167	.	DP=19;VDB=0.635403;SGB=-0.670168;RPB=0.84246;MQB=0.0029283;MQSB=0.989637;BQB=0.943335;MQ0F=0;ICB=1;HOB=0.5;AC=1;AN=2;DP4=3,4,6,4;MQ=38	GT:PL:AD	0/1:200,0,182:7,10	0/1:121,0,182:7,7	RAI2
line96738	synonymous SNV	gene:ENSGALG00000007905:transcript:ENSGALT00000012832:exon12:c.C1698T:p.C566C,	1	14903055	14903055	G	A	0.5	161	22	1	14903055	.	G	A	161	.	DP=26;VDB=0.384474;SGB=-0.676189;RPB=0.999461;MQB=0.143653;MQSB=0.980133;BQB=0.936864;MQ0F=0;ICB=1;HOB=0.5;AC=1;AN=2;DP4=5,6,4,7;MQ=39	GT:PL:AD	0/1:194,0,247:11,11	0/1:93,0,210:9,5	LAMB1
line836880	synonymous SNV	gene:ENSGALG00000016602:transcript:ENSGALT00000036617:exon10:c.T1299C:p.I433I,	1	124319133	124319133	T	C	0.5	152	15	1	124319133	.	T	C	152	.	DP=16;VDB=0.427859;SGB=-0.636426;RPB=0.616426;MQB=0.00524752;MQSB=0.605479;BQB=1;MQ0F=0;ICB=1;HOB=0.5;AC=1;AN=2;DP4=6,2,3,4;MQ=47	GT:PL:AD	0/1:185,0,194:8,7	0/1:166,0,191:7,6	-
line2513243	synonymous SNV	gene:ENSGALG00000011114:transcript:ENSGALT00000018104:exon18:c.A2208G:p.A736A,	3	40591080	40591080	A	G	0.5	222	18	3	40591080	.	A	G	222	.	DP=21;VDB=0.387829;SGB=-0.680642;RPB=0.302983;MQB=0.0283678;MQSB=0.952795;BQB=0.85394;MQ0F=0;ICB=1;HOB=0.5;AC=1;AN=2;DP4=4,2,6,6;MQ=45	GT:PL:AD	.	0/1:255,0,149:6,12	COG2
line3567007	synonymous SNV	gene:ENSGALG00000039477:transcript:ENSGALT00000067648:exon5:c.G954A:p.S318S,	4	90262177	90262177	G	A	0.5	222	31	4	90262177	.	G	A	222	.	DP=32;VDB=0.565572;SGB=-0.683931;RPB=0.642423;MQB=0.00232298;MQSB=0.708552;BQB=0.937158;MQ0F=0;ICB=1;HOB=0.5;AC=1;AN=2;DP4=10,8,6,7;MQ=43	GT:PL:AD	0/1:255,0,255:18,13	.	-
line5975317	synonymous SNV	gene:ENSGALG00000017715:transcript:ENSGALT00000028420:exon5:c.T798C:p.S266S,	23	4977536	4977536	T	C	0.5	149	16	23	4977536	.	T	C	149	.	DP=16;VDB=0.62127;SGB=-0.636426;RPB=0.97784;MQB=0.058652;MQSB=0.96612;BQB=1;MQ0F=0;ICB=1;HOB=0.5;AC=1;AN=2;DP4=4,5,4,3;MQ=47	GT:PL:AD	0/1:182,0,229:9,7	0/1:139,0,254:11,6	TINAGL1
line2774227	synonymous SNV	gene:ENSGALG00000015845:transcript:ENSGALT00000025547:exon3:c.G201A:p.Q67Q,	3	77867993	77867993	C	T	1	225	12	3	77867993	.	C	T	225	.	DP=13;VDB=0.785118;SGB=-0.680642;MQSB=0.660716;MQ0F=0;AC=2;AN=2;DP4=0,0,6,6;MQ=34	GT:PL:AD	1/1:255,36,0:0,12	1/1:255,39,0:0,13	-
line6047991	synonymous SNV	gene:ENSGALG00000033854:transcript:ENSGALT00000075881:exon5:c.G465A:p.Q155Q,	26	1279356	1279356	G	A	0.5	157	18	26	1279356	.	G	A	157	.	DP=19;VDB=0.507605;SGB=-0.662043;RPB=0.965521;MQB=0.0035899;MQSB=1;BQB=0.754518;MQ0F=0;ICB=1;HOB=0.5;AC=1;AN=2;DP4=2,7,3,6;MQ=41	GT:PL:AD	0/1:190,0,198:9,9	.	-
line2330712	nonsynonymous SNV	gene:ENSGALG00000028817:transcript:ENSGALT00000059235:exon6:c.C632T:p.T211I,	3	9269775	9269775	C	T	1	225	16	3	9269775	.	C	T	225	.	DP=17;VDB=0.112371;SGB=-0.689466;MQSB=0.45198;MQ0F=0;AC=2;AN=2;DP4=0,0,8,8;MQ=37	GT:PL:AD	1/1:255,48,0:0,16	1/1:255,66,0:0,22	EHBP1
line3209235	synonymous SNV	gene:ENSGALG00000010195:transcript:ENSGALT00000016572:exon6:c.T1401G:p.P467P,	4	34609905	34609905	T	G	1	225	23	4	34609905	.	T	G	225	.	DP=23;VDB=0.610236;SGB=-0.692717;MQSB=0.992453;MQ0F=0;AC=2;AN=2;DP4=0,0,12,11;MQ=41	GT:PL:AD	1/1:255,69,0:0,23	1/1:255,66,0:0,22	PLK4
line3395100	synonymous SNV	gene:ENSGALG00000012304:transcript:ENSGALT00000037607:exon24:c.A2805G:p.T935T,	4	61232145	61232145	A	G	0.5	192	19	4	61232145	.	A	G	192	.	DP=21;VDB=0.13679;SGB=-0.670168;RPB=0.6435;MQB=0.00117088;MQSB=0.904084;BQB=1;MQ0F=0;ICB=1;HOB=0.5;AC=1;AN=2;DP4=4,5,6,4;MQ=44	GT:PL:AD	0/1:225,0,222:9,10	1/1:255,63,0:0,21	NFKB1
line1590314	nonsynonymous SNV	gene:ENSGALG00000034493:transcript:ENSGALT00000049251:exon2:c.C866T:p.P289L,gene:ENSGALG00000034493:transcript:ENSGALT00000047732:exon1:c.C683T:p.P228L,	2	46075010	46075010	G	A	0.5	222	27	2	46075010	.	G	A	222	.	DP=28;VDB=0.911117;SGB=-0.683931;RPB=0.246254;MQB=0.000441699;MQSB=0.614459;BQB=0.94394;MQ0F=0;ICB=1;HOB=0.5;AC=1;AN=2;DP4=3,11,8,5;MQ=47	GT:PL:AD	.	0/1:255,0,255:14,13	DCLK3,DCLK3
line3108107	synonymous SNV	gene:ENSGALG00000008633:transcript:ENSGALT00000068792:exon4:c.C303T:p.N101N,gene:ENSGALG00000008633:transcript:ENSGALT00000052407:exon8:c.C984T:p.N328N,gene:ENSGALG00000008633:transcript:ENSGALT00000060928:exon8:c.C984T:p.N328N,	4	16589763	16589763	C	T	0.5	142	19	4	16589763	.	C	T	142	.	DP=20;VDB=0.333755;SGB=-0.651104;RPB=0.999148;MQB=0.00638934;MQSB=0.977926;BQB=0.978919;MQ0F=0;ICB=1;HOB=0.5;AC=1;AN=2;DP4=4,7,3,5;MQ=45	GT:PL:AD	0/1:175,0,240:11,8	1/1:255,63,0:0,21	SEPT6,SEPT6,SEPT6
line5883658	nonsynonymous SNV	gene:ENSGALG00000001288:transcript:ENSGALT00000040398:exon12:c.C1526A:p.T509K,	21	1873331	1873331	C	A	0.5	172	15	21	1873331	.	C	A	172	.	DP=15;VDB=0.839009;SGB=-0.651104;RPB=0.941512;MQB=0.985046;MQSB=0.68614;BQB=1;MQ0F=0;ICB=1;HOB=0.5;AC=1;AN=2;DP4=2,5,5,3;MQ=44	GT:PL:AD	0/1:205,0,170:7,8	.	CFAP74
line6430513	synonymous SNV	gene:ENSGALG00000038410:transcript:ENSGALT00000057612#AADN04000640.1#45258:exon3:c.C1333T:p.L445L,gene:ENSGALG00000038410:transcript:ENSGALT00000050654#AADN04000640.1#45516:exon4:c.C949T:p.L317L,	AADN04000640.1	46941	46941	C	T	0.5	165	17	AADN04000640.1	46941	.	C	T	165	.	DP=20;VDB=0.205475;SGB=-0.670168;RPB=0.367442;MQB=0.00887071;MQSB=0.700784;BQB=0.737299;MQ0F=0;ICB=1;HOB=0.5;AC=1;AN=2;DP4=1,6,4,6;MQ=39	GT:PL:AD	0/1:198,0,175:7,10	.	-,-
line6451561	nonsynonymous SNV	gene:ENSGALG00000032890:transcript:ENSGALT00000056189#AADN04000989.1#24328:exon4:c.G596C:p.W199S,	AADN04000989.1	25490	25490	C	G	0.5	87	15	AADN04000989.1	25490	.	C	G	87	.	DP=16;VDB=0.414348;SGB=-0.670168;RPB=0.88692;MQB=0.934728;MQSB=0.745722;BQB=0.829029;MQ0F=0;ICB=1;HOB=0.5;AC=1;AN=2;DP4=3,2,6,4;MQ=21	GT:PL:AD	0/1:120,0,58:5,10	0/1:99,0,255:17,9	-
line1732248	synonymous SNV	gene:ENSGALG00000043252:transcript:ENSGALT00000079683:exon5:c.A459G:p.R153R,gene:ENSGALG00000043252:transcript:ENSGALT00000067317:exon5:c.A429G:p.R143R,	2	67982430	67982430	T	C	1	180	11	2	67982430	.	T	C	180	.	DP=11;VDB=0.378362;SGB=-0.676189;MQSB=0.829029;MQ0F=0;AC=2;AN=2;DP4=0,0,8,3;MQ=34	GT:PL:AD	.	1/1:210,33,0:0,11	OVALX,OVALX
line4790982	synonymous SNV	gene:ENSGALG00000007814:transcript:ENSGALT00000012676:exon5:c.T651C:p.N217N,	9	15617861	15617861	T	C	0.5	145	23	9	15617861	.	T	C	145	.	DP=23;VDB=0.963565;SGB=-0.662043;RPB=0.880748;MQB=0.00307112;MQSB=0.740462;BQB=0.960618;MQ0F=0;ICB=1;HOB=0.5;AC=1;AN=2;DP4=7,7,6,3;MQ=44	GT:PL:AD	0/1:178,0,255:14,9	.	-
line4947721	synonymous SNV	gene:ENSGALG00000030250:transcript:ENSGALT00000066973:exon1:c.T192C:p.D64D,	10	14209913	14209913	T	C	0.5	155	17	10	14209913	.	T	C	155	.	DP=19;VDB=0.889349;SGB=-0.651104;RPB=0.743567;MQB=0.00247875;MQSB=1;BQB=0.91051;MQ0F=0;ICB=1;HOB=0.5;AC=1;AN=2;DP4=4,5,3,5;MQ=46	GT:PL:AD	0/1:188,0,226:9,8	0/1:56,0,123:4,2	SV2B
line6468586	synonymous SNV	gene:ENSGALG00000041300:transcript:ENSGALT00000063132#AADN04001796.1#10835:exon2:c.T1059C:p.P353P,	AADN04001796.1	14910	14910	T	C	0.5	30.8952	5	AADN04001796.1	14910	.	T	C	30.8952	.	DP=5;VDB=0.0312982;SGB=-0.511536;RPB=0;MQB=1;MQSB=0.666667;BQB=0;MQ0F=0;ICB=1;HOB=0.5;AC=1;AN=2;DP4=0,2,2,1;MQ=29	GT:PL:AD	0/1:64,0,23:2,3	1/1:135,18,0:0,6	-
line4383387	nonsynonymous SNV	gene:ENSGALG00000027991:transcript:ENSGALT00000018542:exon1:c.C643T:p.P215S,gene:ENSGALG00000027991:transcript:ENSGALT00000059968:exon2:c.C643T:p.P215S,	7	22568530	22568530	G	A	0.5	222	26	7	22568530	.	G	A	222	.	DP=27;VDB=0.746499;SGB=-0.686358;RPB=0.960777;MQB=8.8427e-05;MQSB=0.71418;BQB=0.81328;MQ0F=0;ICB=1;HOB=0.5;AC=1;AN=2;DP4=5,7,8,6;MQ=47	GT:PL:AD	0/1:255,0,255:12,14	0/1:115,0,255:13,5	TTLL4,TTLL4
line6260256	nonsynonymous SNV	gene:ENSGALG00000015105:transcript:ENSGALT00000038309:exon11:c.C1160T:p.T387M,	Z	31946877	31946877	G	A	1	225	10	Z	31946877	.	G	A	225	.	DP=11;VDB=0.154586;SGB=-0.670168;MQSB=1.00775;MQ0F=0;AC=2;AN=2;DP4=0,0,4,6;MQ=41	GT:PL:AD	1/1:255,30,0:0,10	1/1:171,15,0:0,5	PSIP1
line5603371	nonsynonymous SNV	gene:ENSGALG00000003175:transcript:ENSGALT00000005036:exon15:c.G1435A:p.V479I,	17	7373720	7373720	G	A	1	209	9	17	7373720	.	G	A	209	.	DP=9;VDB=0.0344509;SGB=-0.662043;MQSB=0.89338;MQ0F=0;AC=2;AN=2;DP4=0,0,5,4;MQ=38	GT:PL:AD	1/1:239,27,0:0,9	0/1:87,0,255:13,5	STKLD1
line5504697	nonsynonymous SNV	gene:ENSGALG00000031240:transcript:ENSGALT00000082206:exon12:c.G1870A:p.A624T,	15	6259799	6259799	G	A	0.5	172	27	15	6259799	.	G	A	172	.	DP=28;VDB=0.182174;SGB=-0.676189;RPB=0.933806;MQB=0.000804488;MQSB=0.322557;BQB=0.814026;MQ0F=0;ICB=1;HOB=0.5;AC=1;AN=2;DP4=6,10,7,4;MQ=42	GT:PL:AD	0/1:205,0,255:16,11	0/1:212,0,97:4,12	-
line5749441	synonymous SNV	gene:ENSGALG00000042071:transcript:ENSGALT00000047135:exon17:c.C1794T:p.Y598Y,	19	6988576	6988576	C	T	0.5	85	9	19	6988576	.	C	T	85	.	DP=9;VDB=0.372756;SGB=-0.556411;RPB=0.89338;MQB=0.0812164;MQSB=0.428571;BQB=0.974597;MQ0F=0;ICB=1;HOB=0.5;AC=1;AN=2;DP4=5,0,2,2;MQ=43	GT:PL:AD	.	0/1:118,0,120:5,4	VPS53
line1427618	synonymous SNV	gene:ENSGALG00000007928:transcript:ENSGALT00000012873:exon19:c.C2940T:p.H980H,	2	17939642	17939642	G	A	0.5	159	16	2	17939642	.	G	A	159	.	DP=18;VDB=0.817761;SGB=-0.651104;RPB=0.763211;MQB=0.00352788;MQSB=0.933674;BQB=0.513103;MQ0F=0;ICB=1;HOB=0.5;AC=1;AN=2;DP4=3,5,4,4;MQ=46	GT:PL:AD	0/1:192,0,221:8,8	1/1:255,84,0:0,28	MLLT10
line924876	synonymous SNV	gene:ENSGALG00000016832:transcript:ENSGALT00000027174:exon4:c.C336T:p.C112C,	1	137564138	137564138	G	A	1	225	24	1	137564138	.	G	A	225	.	DP=25;VDB=0.420421;SGB=-0.692831;MQSB=0.956529;MQ0F=0;AC=2;AN=2;DP4=0,0,15,9;MQ=33	GT:PL:AD	1/1:255,72,0:0,24	.	PROZ
line6486291	synonymous SNV	gene:ENSGALG00000031824:transcript:ENSGALT00000058130#AADN04003625.1#20:exon10:c.G1377A:p.A459A,	AADN04003625.1	4741	4741	C	T	1	225	11	AADN04003625.1	4741	.	C	T	225	.	DP=13;VDB=0.46761;SGB=-0.676189;MQSB=0.829029;MQ0F=0;AC=2;AN=2;DP4=0,0,8,3;MQ=42	GT:PL:AD	1/1:255,33,0:0,11	1/1:255,45,0:0,15	HOOK2
line4085796	synonymous SNV	gene:ENSGALG00000005007:transcript:ENSGALT00000069620:exon5:c.T633C:p.V211V,gene:ENSGALG00000005007:transcript:ENSGALT00000008018:exon5:c.T612C:p.V204V,	6	14914426	14914426	T	C	0.5	91	8	6	14914426	.	T	C	91	.	DP=9;VDB=0.66971;SGB=-0.556411;RPB=0.62023;MQB=0.124046;MQSB=0.750668;BQB=0.868321;MQ0F=0;ICB=1;HOB=0.5;AC=1;AN=2;DP4=1,3,2,2;MQ=48	GT:PL:AD	0/1:124,0,114:4,4	0/1:156,0,255:13,6	-,-
line6512030	synonymous SNV	gene:ENSGALG00000043351:transcript:ENSGALT00000062252#AADN04007854.1#3002:exon4:c.G648A:p.S216S,	AADN04007854.1	7924	7924	G	A	1	225	16	AADN04007854.1	7924	.	G	A	225	.	DP=16;VDB=0.0791128;SGB=-0.689466;MQSB=0.836992;MQ0F=0.0625;AC=2;AN=2;DP4=0,0,10,6;MQ=40	GT:PL:AD	1/1:255,48,0:0,16	.	-
line4927764	synonymous SNV	gene:ENSGALG00000006104:transcript:ENSGALT00000048789:exon18:c.T2211G:p.P737P,gene:ENSGALG00000006104:transcript:ENSGALT00000009854:exon17:c.T2217G:p.P739P,gene:ENSGALG00000006104:transcript:ENSGALT00000070333:exon10:c.T1404G:p.P468P,	10	11623404	11623404	T	G	1	225	18	10	11623404	.	T	G	225	.	DP=19;VDB=0.702467;SGB=-0.691153;MQSB=0.824135;MQ0F=0;AC=2;AN=2;DP4=0,0,10,8;MQ=37	GT:PL:AD	1/1:255,54,0:0,18	1/1:255,36,0:0,12	ADAMTSL3,ADAMTSL3,ADAMTSL3
line1285476	nonsynonymous SNV	gene:ENSGALG00000027982:transcript:ENSGALT00000043582:exon2:c.G88A:p.G30S,	1	194700948	194700948	G	A	1	225	18	1	194700948	.	G	A	225	.	DP=19;VDB=0.593371;SGB=-0.691153;MQSB=0.999014;MQ0F=0;AC=2;AN=2;DP4=0,0,10,8;MQ=31	GT:PL:AD	1/1:255,54,0:0,18	0/1:182,0,39:2,10	-
line3583330	synonymous SNV	gene:ENSGALG00000026595:transcript:ENSGALT00000007050:exon1:c.C142T:p.L48L,	5	1002992	1002992	C	T	0.5	153	13	5	1002992	.	C	T	153	.	DP=15;VDB=0.176359;SGB=-0.662043;RPB=0.269146;MQB=0.0211283;MQSB=0.304076;BQB=0.97357;MQ0F=0.0666667;ICB=1;HOB=0.5;AC=1;AN=2;DP4=0,4,4,5;MQ=36	GT:PL:AD	0/1:186,0,87:4,9	0/1:144,0,255:13,6	-
line5038206	synonymous SNV	gene:ENSGALG00000032349:transcript:ENSGALT00000063435:exon12:c.T1917C:p.L639L,	11	11676619	11676619	A	G	0.5	161	20	11	11676619	.	A	G	161	.	DP=21;VDB=0.111782;SGB=-0.651104;RPB=0.558035;MQB=0.133734;MQSB=0.231995;BQB=1;MQ0F=0;ICB=1;HOB=0.5;AC=1;AN=2;DP4=5,7,4,4;MQ=43	GT:PL:AD	.	0/1:194,0,254:12,8	CDH5
line5829	synonymous SNV	gene:ENSGALG00000032868:transcript:ENSGALT00000068060:exon7:c.C660T:p.D220D,	1	747722	747722	C	T	0.5	167	11	1	747722	.	C	T	167	.	DP=11;VDB=0.580374;SGB=-0.651104;RPB=0.594025;MQB=0.221971;MQSB=0.8618;BQB=1;MQ0F=0;ICB=1;HOB=0.5;AC=1;AN=2;DP4=0,3,6,2;MQ=46	GT:PL:AD	0/1:201,0,71:3,8	.	AHCYL2
line3021788	synonymous SNV	gene:ENSGALG00000006180:transcript:ENSGALT00000009976:exon1:c.C609T:p.R203R,	4	4206680	4206680	C	T	1	225	23	4	4206680	.	C	T	225	.	DP=26;VDB=0.321205;SGB=-0.692717;MQSB=0.825053;MQ0F=0;AC=2;AN=2;DP4=0,0,10,13;MQ=45	GT:PL:AD	1/1:255,69,0:0,23	0/1:255,0,255:12,12	SLC9A6
line1162117	synonymous SNV	gene:ENSGALG00000017171:transcript:ENSGALT00000027735:exon6:c.G609A:p.E203E,	1	180667943	180667943	G	A	0.5	124	11	1	180667943	.	G	A	124	.	DP=11;VDB=0.368038;SGB=-0.616816;RPB=0.950952;MQB=0.0297172;MQSB=0.920044;BQB=0.950952;MQ0F=0;ICB=1;HOB=0.5;AC=1;AN=2;DP4=1,4,2,4;MQ=42	GT:PL:AD	.	0/1:157,0,135:5,6	CWF19L2
line4640781	nonsynonymous SNV	gene:ENSGALG00000010785:transcript:ENSGALT00000017540:exon16:c.C1603G:p.P535A,gene:ENSGALG00000010785:transcript:ENSGALT00000073928:exon15:c.C1525G:p.P509A,	8	25317274	25317274	C	G	0.5	146	10	8	25317274	.	C	G	146	.	DP=11;VDB=0.301201;SGB=-0.636426;RPB=0.824834;MQB=0.366593;MQSB=0.895781;BQB=0.916482;MQ0F=0;ICB=1;HOB=0.5;AC=1;AN=2;DP4=1,2,3,4;MQ=44	GT:PL:AD	0/1:179,0,84:3,7	.	ACOT11,ACOT11
line5127481	synonymous SNV	gene:ENSGALG00000004517:transcript:ENSGALT00000007193:exon10:c.T1476C:p.P492P,	12	3138781	3138781	A	G	0.5	127	14	12	3138781	.	A	G	127	.	DP=14;VDB=0.210772;SGB=-0.616816;RPB=0.997919;MQB=0.740818;MQSB=0.966012;BQB=0.927743;MQ0F=0;ICB=1;HOB=0.5;AC=1;AN=2;DP4=4,4,3,3;MQ=39	GT:PL:AD	0/1:160,0,198:8,6	.	PARP3
line344148	nonsynonymous SNV	gene:ENSGALG00000043092:transcript:ENSGALT00000046939:exon31:c.T4304C:p.I1435T,	1	51863334	51863334	T	C	1	51	3	1	51863334	.	T	C	51	.	DP=4;VDB=0.0221621;SGB=-0.511536;MQ0F=0;AC=2;AN=2;DP4=0,0,0,3;MQ=31	GT:PL:AD	.	1/1:81,9,0:0,3	MYH9
line6420468	nonsynonymous SNV	gene:ENSGALG00000038656:transcript:ENSGALT00000051116#AADN04000814.1#15161:exon3:c.A413C:p.D138A,	AADN04000814.1	37782	37782	A	C	0.5	90	15	AADN04000814.1	37782	.	A	C	90	.	DP=19;VDB=0.0155988;SGB=-0.680642;RPB=0.77073;MQB=0.93697;MQSB=1;BQB=0.430095;MQ0F=0.0526316;ICB=1;HOB=0.5;AC=1;AN=2;DP4=3,0,11,1;MQ=21	GT:PL:AD	.	0/1:123,0,10:3,12	-
line6161378	synonymous SNV	gene:ENSGALG00000031615:transcript:ENSGALT00000050803:exon4:c.C288T:p.Y96Y,gene:ENSGALG00000031615:transcript:ENSGALT00000074327:exon5:c.C381T:p.Y127Y,	33	1430542	1430542	G	A	1	225	23	33	1430542	.	G	A	225	.	DP=23;VDB=0.436864;SGB=-0.692717;MQSB=0.834599;MQ0F=0;AC=2;AN=2;DP4=0,0,7,16;MQ=40	GT:PL:AD	1/1:255,69,0:0,23	.	FAIM2,FAIM2
line6092749	nonsynonymous SNV	gene:ENSGALG00000000293:transcript:ENSGALT00000000384:exon3:c.T74C:p.L25P,	27	1854902	1854902	T	C	1	225	22	27	1854902	.	T	C	225	.	DP=26;VDB=0.55876;SGB=-0.692562;MQSB=0.573199;MQ0F=0;AC=2;AN=2;DP4=0,0,12,10;MQ=25	GT:PL:AD	1/1:255,66,0:0,22	1/1:255,63,0:0,21	-
line6538222	nonsynonymous SNV	gene:ENSGALG00000039922:transcript:ENSGALT00000066375#AADN04016382.1#20:exon1:c.A130G:p.M44V,	AADN04016382.1	4830	4830	T	C	0.5	11.4735	8	AADN04016382.1	4830	.	T	C	11.4735	.	DP=11;VDB=0.0483573;SGB=-0.556411;RPB=0.372138;MQB=0.868321;MQSB=0.750668;BQB=0.124046;MQ0F=0;ICB=1;HOB=0.5;AC=1;AN=2;DP4=2,2,3,1;MQ=31	GT:PL:AD	0/1:44,0,88:4,4	0/1:62,0,39:2,5	-
line2203916	synonymous SNV	gene:ENSGALG00000032732:transcript:ENSGALT00000062019:exon12:c.C1554A:p.L518L,gene:ENSGALG00000032732:transcript:ENSGALT00000061378:exon11:c.C1257A:p.L419L,	2	138825040	138825040	G	T	1	225	13	2	138825040	.	G	T	225	.	DP=15;VDB=0.837936;SGB=-0.683931;MQSB=0.908075;MQ0F=0;AC=2;AN=2;DP4=0,0,8,5;MQ=43	GT:PL:AD	1/1:255,39,0:0,13	1/1:255,60,0:0,20	KIAA0196,KIAA0196
line309642	nonsynonymous SNV	gene:ENSGALG00000026284:transcript:ENSGALT00000046169:exon1:c.A76C:p.N26H,	1	46717374	46717374	T	G	1	225	14	1	46717374	.	T	G	225	.	DP=15;VDB=0.740922;SGB=-0.686358;MQSB=0.374629;MQ0F=0;AC=2;AN=2;DP4=0,0,3,11;MQ=42	GT:PL:AD	1/1:255,42,0:0,14	1/1:255,60,0:0,20	IKBIP
line4786213	nonsynonymous SNV	gene:ENSGALG00000007536:transcript:ENSGALT00000012188:exon5:c.C788T:p.A263V,	9	15054231	15054231	C	T	0.5	135	17	9	15054231	.	C	T	135	.	DP=20;VDB=0.634913;SGB=-0.636426;RPB=0.79189;MQB=0.0137638;MQSB=0.846482;BQB=0.92664;MQ0F=0;ICB=1;HOB=0.5;AC=1;AN=2;DP4=5,5,3,4;MQ=46	GT:PL:AD	0/1:168,0,252:10,7	.	-
line4657982	synonymous SNV	gene:ENSGALG00000041436:transcript:ENSGALT00000055343:exon17:c.C1878T:p.D626D,	8	27625790	27625790	G	A	0.5	99	16	8	27625790	.	G	A	99	.	DP=17;VDB=0.582309;SGB=-0.636426;RPB=0.892753;MQB=0.0261774;MQSB=0.260295;BQB=1;MQ0F=0;ICB=1;HOB=0.5;AC=1;AN=2;DP4=5,4,4,3;MQ=41	GT:PL:AD	0/1:132,0,227:9,7	0/1:194,0,227:10,12	-
line960766	nonsynonymous SNV	gene:ENSGALG00000016872:transcript:ENSGALT00000027260:exon19:c.G1646A:p.C549Y,	1	144081810	144081810	C	T	0.5	61	10	1	144081810	.	C	T	61	.	DP=11;VDB=0.0257451;SGB=-0.556411;RPB=0.727822;MQB=0.727822;MQSB=0.559863;BQB=0.895781;MQ0F=0;ICB=1;HOB=0.5;AC=1;AN=2;DP4=2,4,2,2;MQ=27	GT:PL:AD	0/1:94,0,88:6,4	0/1:74,0,109:7,3	PCCA
line5047774	synonymous SNV	gene:ENSGALG00000004899:transcript:ENSGALT00000067517:exon3:c.C303T:p.P101P,gene:ENSGALG00000004899:transcript:ENSGALT00000007832:exon3:c.C309T:p.P103P,	11	10572091	10572091	G	A	0.5	221	21	11	10572091	.	G	A	221	.	DP=22;VDB=0.00860055;SGB=-0.676189;RPB=0.780412;MQB=0.301194;MQSB=0.977529;BQB=1;MQ0F=0;ICB=1;HOB=0.5;AC=1;AN=2;DP4=6,4,6,5;MQ=46	GT:PL:AD	0/1:254,0,233:10,11	1/1:255,45,0:0,15	PEPD,PEPD
line5418678	nonsynonymous SNV	gene:ENSGALG00000007070:transcript:ENSGALT00000048461:exon17:c.T2234C:p.L745P,gene:ENSGALG00000007070:transcript:ENSGALT00000011449:exon21:c.T2516C:p.L839P,gene:ENSGALG00000007070:transcript:ENSGALT00000055175:exon21:c.T2561C:p.L854P,gene:ENSGALG00000007070:transcript:ENSGALT00000072425:exon22:c.T2630C:p.L877P,	14	8818997	8818997	T	C	1	225	19	14	8818997	.	T	C	225	.	DP=20;VDB=0.44729;SGB=-0.69168;MQSB=0.978919;MQ0F=0;AC=2;AN=2;DP4=0,0,11,8;MQ=34	GT:PL:AD	1/1:255,57,0:0,19	1/1:255,45,0:0,15	OTOA,OTOA,OTOA,OTOA
line135361	synonymous SNV	gene:ENSGALG00000039403:transcript:ENSGALT00000077191:exon4:c.T930C:p.S310S,gene:ENSGALG00000039403:transcript:ENSGALT00000065046:exon4:c.T930C:p.S310S,	1	21076006	21076006	T	C	1	225	14	1	21076006	.	T	C	225	.	DP=14;VDB=0.476417;SGB=-0.686358;MQSB=0.885987;MQ0F=0;AC=2;AN=2;DP4=0,0,7,7;MQ=44	GT:PL:AD	1/1:255,42,0:0,14	0/1:84,0,191:7,3	GRM8,GRM8
line1227197	synonymous SNV	gene:ENSGALG00000017229:transcript:ENSGALT00000027846:exon14:c.T9649C:p.L3217L,gene:ENSGALG00000017229:transcript:ENSGALT00000056674:exon14:c.T9718C:p.L3240L,gene:ENSGALG00000017229:transcript:ENSGALT00000067902:exon14:c.T9718C:p.L3240L,gene:ENSGALG00000017229:transcript:ENSGALT00000027850:exon14:c.T9649C:p.L3217L,gene:ENSGALG00000017229:transcript:ENSGALT00000046975:exon14:c.T9718C:p.L3240L,	1	186478010	186478010	A	G	0.5	120	16	1	186478010	.	A	G	120	.	DP=17;VDB=0.651328;SGB=-0.616816;RPB=0.963903;MQB=0.00502104;MQSB=0.933674;BQB=1;MQ0F=0;ICB=1;HOB=0.5;AC=1;AN=2;DP4=5,5,4,2;MQ=47	GT:PL:AD	0/1:153,0,248:10,6	0/1:169,0,254:10,7	FAT3,FAT3,FAT3,FAT3,FAT3
line5746740	synonymous SNV	gene:ENSGALG00000026492:transcript:ENSGALT00000045127:exon3:c.G114A:p.G38G,	19	6640482	6640482	C	T	0.5	221	17	19	6640482	.	C	T	221	.	DP=17;VDB=0.884621;SGB=-0.683931;RPB=0.851925;MQB=0.087379;MQSB=0.890706;BQB=0.762744;MQ0F=0;ICB=1;HOB=0.5;AC=1;AN=2;DP4=2,2,7,6;MQ=46	GT:PL:AD	.	0/1:255,0,95:4,13	EMC6
line418626	nonsynonymous SNV	gene:ENSGALG00000033887:transcript:ENSGALT00000053635:exon13:c.G1901A:p.G634D,gene:ENSGALG00000033887:transcript:ENSGALT00000060134:exon12:c.G1886A:p.G629D,	1	61698186	61698186	G	A	0.5	151	20	1	61698186	.	G	A	151	.	DP=23;VDB=0.669986;SGB=-0.676189;RPB=0.522385;MQB=0.0124056;MQSB=0.997118;BQB=1;MQ0F=0;ICB=1;HOB=0.5;AC=1;AN=2;DP4=5,4,6,5;MQ=36	GT:PL:AD	0/1:184,0,220:9,11	1/1:203,33,0:0,11	IL17RA,IL17RA
line6127387	synonymous SNV	gene:ENSGALG00000002085:transcript:ENSGALT00000003251:exon7:c.T615C:p.L205L,gene:ENSGALG00000002085:transcript:ENSGALT00000035693:exon6:c.T615C:p.L205L,	28	1066240	1066240	A	G	1	228	21	28	1066240	.	A	G	228	.	DP=22;VDB=0.600686;SGB=-0.692067;RPB=1;MQB=1;MQSB=0.285029;BQB=1;MQ0F=0;AC=2;AN=2;DP4=1,0,9,11;MQ=44	GT:PL:AD	1/1:255,39,0:1,20	1/1:255,63,0:0,21	FZR1,FZR1
line3207464	synonymous SNV	gene:ENSGALG00000010130:transcript:ENSGALT00000016475:exon4:c.C414T:p.F138F,	4	34392124	34392124	C	T	0.5	143	13	4	34392124	.	C	T	143	.	DP=14;VDB=0.0362608;SGB=-0.651104;RPB=0.163537;MQB=0.958048;MQSB=0.742584;BQB=0.935229;MQ0F=0;ICB=1;HOB=0.5;AC=1;AN=2;DP4=1,4,3,5;MQ=34	GT:PL:AD	0/1:176,0,96:5,8	1/1:157,27,0:0,9	INTS10
line1857580	nonsynonymous SNV	gene:ENSGALG00000013180:transcript:ENSGALT00000021527:exon8:c.A1056T:p.K352N,	2	86010683	86010683	A	T	1	225	12	2	86010683	.	A	T	225	.	DP=13;VDB=0.992522;SGB=-0.680642;MQSB=1;MQ0F=0;AC=2;AN=2;DP4=0,0,10,2;MQ=46	GT:PL:AD	1/1:255,36,0:0,12	1/1:255,33,0:0,11	SLC6A18
line3906729	synonymous SNV	gene:ENSGALG00000028942:transcript:ENSGALT00000044533:exon3:c.C741T:p.C247C,	5	52988570	52988570	C	T	0.5	185	15	5	52988570	.	C	T	185	.	DP=19;VDB=0.660946;SGB=-0.662043;RPB=0.569783;MQB=0.00632972;MQSB=0.778801;BQB=0.939413;MQ0F=0;ICB=1;HOB=0.5;AC=1;AN=2;DP4=3,3,6,3;MQ=47	GT:PL:AD	.	0/1:218,0,162:6,9	ZBTB25
line6052336	synonymous SNV	gene:ENSGALG00000037043:transcript:ENSGALT00000078597:exon2:c.C237T:p.S79S,	26	1794617	1794617	G	A	0.5	86	15	26	1794617	.	G	A	86	.	DP=16;VDB=0.494358;SGB=-0.590765;RPB=0.79702;MQB=0.0880368;MQSB=0.79702;BQB=0.992528;MQ0F=0;ICB=1;HOB=0.5;AC=1;AN=2;DP4=3,7,2,3;MQ=48	GT:PL:AD	0/1:119,0,226:10,5	1/1:255,54,0:0,18	PIK3C2B
line4137717	synonymous SNV	gene:ENSGALG00000023691:transcript:ENSGALT00000039577:exon8:c.T1174C:p.L392L,	6	22096908	22096908	A	G	1	225	21	6	22096908	.	A	G	225	.	DP=23;VDB=0.202211;SGB=-0.692352;MQSB=0.927743;MQ0F=0;AC=2;AN=2;DP4=0,0,11,10;MQ=45	GT:PL:AD	1/1:255,63,0:0,21	1/1:255,66,0:0,22	ENTPD7
line5545000	synonymous SNV	gene:ENSGALG00000008150:transcript:ENSGALT00000046463:exon8:c.G681A:p.T227T,gene:ENSGALG00000008150:transcript:ENSGALT00000013239:exon8:c.G681A:p.T227T,	15	11265049	11265049	C	T	0.5	212	26	15	11265049	.	C	T	212	.	DP=27;VDB=0.0766077;SGB=-0.676189;RPB=0.662021;MQB=0.000104464;MQSB=0.48376;BQB=0.927041;MQ0F=0;ICB=1;HOB=0.5;AC=1;AN=2;DP4=9,6,4,7;MQ=48	GT:PL:AD	0/1:245,0,255:15,11	.	RASAL1,RASAL1
line6411752	synonymous SNV	gene:ENSGALG00000038219:transcript:ENSGALT00000081729#KQ759534.1#10595:exon5:c.C354T:p.P118P,gene:ENSGALG00000038219:transcript:ENSGALT00000059461#KQ759534.1#10592:exon5:c.C354T:p.P118P,gene:ENSGALG00000038219:transcript:ENSGALT00000062310#KQ759534.1#10586:exon5:c.C354T:p.P118P,	KQ759534.1	12458	12458	G	A	0.5	67	14	KQ759534.1	12458	.	G	A	67	.	DP=15;VDB=0.422633;SGB=-0.590765;RPB=0.339596;MQB=0.0366076;MQSB=0.912219;BQB=0.954207;MQ0F=0;ICB=1;HOB=0.5;AC=1;AN=2;DP4=6,4,4,1;MQ=47	GT:PL:AD	.	0/1:100,0,241:10,4	NAA40,NAA40,NAA40
line3490801	synonymous SNV	gene:ENSGALG00000015537:transcript:ENSGALT00000025045:exon12:c.G1965A:p.V655V,	4	80323390	80323390	G	A	0.5	194	15	4	80323390	.	G	A	194	.	DP=16;VDB=0.550378;SGB=-0.662043;RPB=0.984496;MQB=0.00632972;MQSB=0.983267;BQB=0.939413;MQ0F=0;ICB=1;HOB=0.5;AC=1;AN=2;DP4=2,4,3,6;MQ=47	GT:PL:AD	0/1:227,0,159:6,9	1/1:255,45,0:0,15	MAN2B2
line235846	synonymous SNV	gene:ENSGALG00000009934:transcript:ENSGALT00000016152:exon6:c.A459G:p.Q153Q,	1	35257792	35257792	A	G	0.5	181	17	1	35257792	.	A	G	181	.	DP=18;VDB=0.0752527;SGB=-0.662043;RPB=0.715702;MQB=0.00247875;MQSB=0.84246;BQB=0.928603;MQ0F=0;ICB=1;HOB=0.5;AC=1;AN=2;DP4=4,4,3,6;MQ=44	GT:PL:AD	0/1:214,0,206:8,9	0/1:198,0,196:7,9	NUP107
line5952527	synonymous SNV	gene:ENSGALG00000036782:transcript:ENSGALT00000069461:exon2:c.C498T:p.N166N,	23	2164338	2164338	G	A	0.5	144	11	23	2164338	.	G	A	144	.	DP=12;VDB=0.884212;SGB=-0.636426;RPB=0.964642;MQB=0.0803868;MQSB=0.716531;BQB=0.924449;MQ0F=0;ICB=1;HOB=0.5;AC=1;AN=2;DP4=1,3,2,5;MQ=45	GT:PL:AD	0/1:177,0,111:4,7	1/1:255,57,0:0,19	OPRD1
line1984940	nonsynonymous SNV	gene:ENSGALG00000015142:transcript:ENSGALT00000024433:exon4:c.G331A:p.V111I,	2	106430581	106430581	G	A	0.5	76	12	2	106430581	.	G	A	76	.	DP=14;VDB=0.138245;SGB=-0.556411;RPB=1;MQB=0.0249144;MQSB=0.935451;BQB=0.94394;MQ0F=0;ICB=1;HOB=0.5;AC=1;AN=2;DP4=5,3,2,2;MQ=46	GT:PL:AD	0/1:109,0,221:8,4	.	DSG2
line359186	synonymous SNV	gene:ENSGALG00000038647:transcript:ENSGALT00000081441:exon3:c.C375T:p.A125A,	1	53594919	53594919	G	A	0.5	222	25	1	53594919	.	G	A	222	.	DP=27;VDB=0.448688;SGB=-0.688148;RPB=0.969326;MQB=0.00270178;MQSB=0.602729;BQB=0.990431;MQ0F=0;ICB=1;HOB=0.5;AC=1;AN=2;DP4=6,4,7,8;MQ=46	GT:PL:AD	0/1:255,0,233:10,15	0/1:209,0,118:4,8	-
line1564887	synonymous SNV	gene:ENSGALG00000034461:transcript:ENSGALT00000075485:exon19:c.C3327G:p.G1109G,gene:ENSGALG00000034461:transcript:ENSGALT00000080851:exon19:c.C3327G:p.G1109G,	2	42812989	42812989	G	C	1	225	12	2	42812989	.	G	C	225	.	DP=13;VDB=0.21864;SGB=-0.680642;MQSB=0.864013;MQ0F=0;AC=2;AN=2;DP4=0,0,6,6;MQ=47	GT:PL:AD	.	1/1:255,36,0:0,12	TOPBP1,TOPBP1
line5195241	synonymous SNV	gene:ENSGALG00000007299:transcript:ENSGALT00000011817:exon7:c.C504T:p.H168H,	12	13547633	13547633	G	A	1	225	21	12	13547633	.	G	A	225	.	DP=25;VDB=0.732657;SGB=-0.692352;MQSB=1;MQ0F=0;AC=2;AN=2;DP4=0,0,11,10;MQ=39	GT:PL:AD	1/1:255,63,0:0,21	1/1:255,69,0:0,23	THOC7
line3938635	nonsynonymous SNV	gene:ENSGALG00000012101:transcript:ENSGALT00000019765:exon5:c.C1144A:p.L382I,	5	55700873	55700873	G	T	1	225	15	5	55700873	.	G	T	225	.	DP=17;VDB=0.389034;SGB=-0.688148;MQSB=0.941512;MQ0F=0;AC=2;AN=2;DP4=0,0,7,8;MQ=40	GT:PL:AD	1/1:255,45,0:0,15	1/1:255,45,0:0,15	AP5M1
line6064501	synonymous SNV	gene:ENSGALG00000028570:transcript:ENSGALT00000044844:exon2:c.T1233A:p.A411A,	26	3205122	3205122	T	A	0.5	188	10	26	3205122	.	T	C,A	188	.	DP=12;VDB=0.633776;SGB=-0.670168;MQSB=0.641538;MQ0F=0;AC=1,1;AN=2;DP4=0,0,3,7;MQ=38	GT:PL:AD	1/2:250,116,98,157,0,145:0,6,4	1/1:255,57,0:0,19	-
line751425	synonymous SNV	gene:ENSGALG00000016288:transcript:ENSGALT00000026261:exon7:c.A582G:p.R194R,	1	116085404	116085404	T	C	0.5	120	6	1	116085404	.	T	C	120	.	DP=6;VDB=0.583998;SGB=-0.590765;RPB=1;MQB=1;MQSB=0.375;BQB=1;MQ0F=0;ICB=1;HOB=0.5;AC=1;AN=2;DP4=1,0,3,2;MQ=45	GT:PL:AD	.	0/1:155,0,22:1,5	IL1RAPL1
line845970	synonymous SNV	gene:ENSGALG00000016739:transcript:ENSGALT00000027018:exon45:c.G7365A:p.Q2455Q,	1	130604684	130604684	G	A	0.5	211	20	1	130604684	.	G	A	211	.	DP=22;VDB=0.637461;SGB=-0.676189;RPB=0.477679;MQB=0.000849019;MQSB=0.73054;BQB=0.770696;MQ0F=0;ICB=1;HOB=0.5;AC=1;AN=2;DP4=4,5,3,8;MQ=47	GT:PL:AD	.	0/1:244,0,211:9,11	HERC2
line6178640	synonymous SNV	gene:ENSGALG00000037611:transcript:ENSGALT00000066276:exon16:c.G2166A:p.T722T,	Z	9268653	9268653	C	T	1	206	10	Z	9268653	.	C	T	206	.	DP=11;VDB=0.309361;SGB=-0.670168;MQSB=0.916482;MQ0F=0;AC=2;AN=2;DP4=0,0,7,3;MQ=36	GT:PL:AD	.	1/1:236,30,0:0,10	-
line2509948	nonsynonymous SNV	gene:ENSGALG00000010778:transcript:ENSGALT00000017530:exon4:c.A1492G:p.T498A,	3	36525840	36525840	T	C	0.5	202	18	3	36525840	.	T	C	202	.	DP=20;VDB=0.982639;SGB=-0.676189;RPB=0.998975;MQB=0.0100264;MQSB=0.0770557;BQB=0.951002;MQ0F=0;ICB=1;HOB=0.5;AC=1;AN=2;DP4=5,2,2,9;MQ=47	GT:PL:AD	0/1:235,0,170:7,11	0/1:92,0,222:8,4	CHRM3
line2786096	synonymous SNV	gene:ENSGALG00000015874:transcript:ENSGALT00000025589:exon17:c.G2082A:p.T694T,	3	79486084	79486084	C	T	0.5	62	19	3	79486084	.	C	T	62	.	DP=19;VDB=0.510343;SGB=-0.616816;RPB=0.976248;MQB=0.214711;MQSB=1;BQB=0.850016;MQ0F=0;ICB=1;HOB=0.5;AC=1;AN=2;DP4=7,6,2,4;MQ=33	GT:PL:AD	0/1:96,0,255:13,6	0/1:154,0,179:8,7	TTK
line5761967	synonymous SNV	gene:ENSGALG00000005150:transcript:ENSGALT00000008268:exon2:c.G228A:p.A76A,	19	7318623	7318623	C	T	1	225	17	19	7318623	.	C	T	225	.	DP=20;VDB=0.780961;SGB=-0.690438;MQSB=0.79189;MQ0F=0;AC=2;AN=2;DP4=0,0,7,10;MQ=43	GT:PL:AD	1/1:255,51,0:0,17	0/1:200,0,124:6,9	PTRH2
line1293952	nonsynonymous SNV	gene:ENSGALG00000017314:transcript:ENSGALT00000027981:exon3:c.G617T:p.G206V,	1	195808775	195808775	C	A	0.5	222	28	1	195808775	.	C	A	222	.	DP=30;VDB=0.0153158;SGB=-0.691153;RPB=0.331344;MQB=9.04833e-05;MQSB=0.800053;BQB=0.971673;MQ0F=0;ICB=1;HOB=0.5;AC=1;AN=2;DP4=6,4,9,9;MQ=38	GT:PL:AD	0/1:255,0,217:10,18	1/1:255,57,0:0,19	C2CD3
line158776	nonsynonymous SNV	gene:ENSGALG00000009104:transcript:ENSGALT00000014827:exon19:c.G2814T:p.M938I,	1	24315890	24315890	G	T	0.5	139	17	1	24315890	.	G	T	139	.	DP=18;VDB=0.185086;SGB=-0.636426;RPB=0.92664;MQB=0.0310726;MQSB=0.483225;BQB=0.943335;MQ0F=0;ICB=1;HOB=0.5;AC=1;AN=2;DP4=4,6,2,5;MQ=46	GT:PL:AD	0/1:172,0,236:10,7	.	ANKRD26
line5314194	synonymous SNV	gene:ENSGALG00000003919:transcript:ENSGALT00000006244:exon6:c.A408G:p.L136L,	13	12010600	12010600	T	C	0.5	46.6377	19	13	12010600	.	T	C	46.6377	.	DP=21;VDB=0.00491589;SGB=-0.662043;RPB=0.0132999;MQB=0.00812075;MQSB=0.692463;BQB=0.999167;MQ0F=0;ICB=1;HOB=0.5;AC=1;AN=2;DP4=4,6,5,4;MQ=28	GT:PL:AD	0/1:80,0,222:10,9	.	MRPL22
line382409	synonymous SNV	gene:ENSGALG00000034511:transcript:ENSGALT00000075591:exon4:c.C244T:p.L82L,	1	56685297	56685297	G	A	1	225	23	1	56685297	.	G	A	225	.	DP=24;VDB=0.540959;SGB=-0.692717;MQSB=0.976718;MQ0F=0;AC=2;AN=2;DP4=0,0,13,10;MQ=40	GT:PL:AD	1/1:255,69,0:0,23	1/1:255,60,0:0,20	-
line6068901	synonymous SNV	gene:ENSGALG00000021656:transcript:ENSGALT00000040106:exon5:c.T372C:p.I124I,	26	3755279	3755279	A	G	1	217	17	26	3755279	.	A	G	217	.	DP=19;VDB=0.273288;SGB=-0.690438;MQSB=0.998738;MQ0F=0;AC=2;AN=2;DP4=0,0,11,6;MQ=27	GT:PL:AD	1/1:247,51,0:0,17	1/1:199,36,0:0,12	-
line3422401	synonymous SNV	gene:ENSGALG00000014103:transcript:ENSGALT00000022828:exon21:c.A2559G:p.T853T,	4	66808367	66808367	A	G	1	225	21	4	66808367	.	A	G	225	.	DP=23;VDB=0.977747;SGB=-0.692352;MQSB=0.88907;MQ0F=0;AC=2;AN=2;DP4=0,0,14,7;MQ=46	GT:PL:AD	1/1:255,63,0:0,21	1/1:255,42,0:0,14	FRYL
line5737087	nonsynonymous SNV	gene:ENSGALG00000023787:transcript:ENSGALT00000053369:exon8:c.G748A:p.V250I,gene:ENSGALG00000023787:transcript:ENSGALT00000039837:exon9:c.G814A:p.V272I,	19	5374993	5374993	G	A	0.5	121	13	19	5374993	.	G	A	121	.	DP=14;VDB=0.236588;SGB=-0.616816;RPB=0.777113;MQB=0.0204503;MQSB=0.988166;BQB=0.899815;MQ0F=0;ICB=1;HOB=0.5;AC=1;AN=2;DP4=2,5,2,4;MQ=46	GT:PL:AD	.	0/1:154,0,195:7,6	-,-
line5852823	nonsynonymous SNV	gene:ENSGALG00000042793:transcript:ENSGALT00000073288:exon4:c.G725A:p.R242Q,	20	10404500	10404500	C	T	1	225	18	20	10404500	.	C	T	225	.	DP=20;VDB=0.219731;SGB=-0.691153;MQSB=0.998904;MQ0F=0;AC=2;AN=2;DP4=0,0,12,6;MQ=37	GT:PL:AD	1/1:255,54,0:0,18	1/1:255,42,0:0,14	-
line5809130	synonymous SNV	gene:ENSGALG00000003681:transcript:ENSGALT00000042945:exon2:c.T147C:p.S49S,	20	5018499	5018499	T	C	0.5	181	21	20	5018499	.	T	C	181	.	DP=21;VDB=0.933481;SGB=-0.676189;RPB=0.0728902;MQB=0.00660016;MQSB=0.511029;BQB=0.927743;MQ0F=0;ICB=1;HOB=0.5;AC=1;AN=2;DP4=5,5,8,3;MQ=47	GT:PL:AD	0/1:214,0,234:10,11	1/1:255,69,0:0,23	TOP1
line5558785	synonymous SNV	gene:ENSGALG00000021274:transcript:ENSGALT00000014517:exon8:c.A1209G:p.R403R,	17	1424354	1424354	T	C	0.5	193	27	17	1424354	.	T	C	193	.	DP=30;VDB=0.492772;SGB=-0.689466;RPB=0.67403;MQB=8.0394e-05;MQSB=0.826565;BQB=0.989102;MQ0F=0;ICB=1;HOB=0.5;AC=1;AN=2;DP4=3,8,6,10;MQ=37	GT:PL:AD	0/1:226,0,238:11,16	0/1:179,0,255:15,10	-
line6528176	nonsynonymous SNV	gene:ENSGALG00000039426:transcript:ENSGALT00000056380#AADN04012417.1#20:exon3:c.T273G:p.C91W,gene:ENSGALG00000039426:transcript:ENSGALT00000063517#AADN04012417.1#2665:exon3:c.T342G:p.C114W,	AADN04012417.1	3898	3898	A	C	1	72	4	AADN04012417.1	3898	.	A	C	72	.	DP=4;VDB=0.014407;SGB=-0.556411;MQSB=1;MQ0F=0;AC=2;AN=2;DP4=0,0,2,2;MQ=32	GT:PL:AD	1/1:102,12,0:0,4	.	-,-
line4769015	synonymous SNV	gene:ENSGALG00000029789:transcript:ENSGALT00000053336:exon4:c.G384T:p.V128V,gene:ENSGALG00000029789:transcript:ENSGALT00000066342:exon4:c.G384T:p.V128V,	9	12713831	12713831	G	T	1	225	12	9	12713831	.	G	T	225	.	DP=14;VDB=0.0607873;SGB=-0.680642;MQSB=0.935451;MQ0F=0;AC=2;AN=2;DP4=0,0,7,5;MQ=45	GT:PL:AD	1/1:255,36,0:0,12	1/1:255,54,0:0,18	PPP1R2,PPP1R2
line6527864	nonsynonymous SNV	gene:ENSGALG00000037211:transcript:ENSGALT00000067027#AADN04012334.1#3363:exon1:c.A514G:p.S172G,	AADN04012334.1	3991	3991	A	G	1	92	4	AADN04012334.1	3991	.	A	G	92	.	DP=5;VDB=0.658104;SGB=-0.556411;MQSB=0.75;MQ0F=0;AC=2;AN=2;DP4=0,0,2,2;MQ=36	GT:PL:AD	1/1:122,12,0:0,4	1/1:255,33,0:0,11	-
line5181211	synonymous SNV	gene:ENSGALG00000033529:transcript:ENSGALT00000071760:exon2:c.C954T:p.P318P,	12	11488892	11488892	C	T	0.5	8.10484	13	12	11488892	.	C	T	8.10484	.	DP=14;VDB=0.297574;SGB=-0.556411;RPB=0.558035;MQB=0.0211283;MQSB=0.378331;BQB=1;MQ0F=0;ICB=1;HOB=0.5;AC=1;AN=2;DP4=6,3,1,3;MQ=34	GT:PL:AD	0/1:42,0,218:9,4	.	BRPF1
line3695190	nonsynonymous SNV	gene:ENSGALG00000034859:transcript:ENSGALT00000053184:exon3:c.G253C:p.A85P,	5	19411390	19411390	C	G	0.5	182	18	5	19411390	.	C	G	182	.	DP=19;VDB=0.488105;SGB=-0.662043;RPB=0.491386;MQB=0.491386;MQSB=0.982609;BQB=0.924089;MQ0F=0;ICB=1;HOB=0.5;AC=1;AN=2;DP4=3,6,3,6;MQ=42	GT:PL:AD	0/1:215,0,189:9,9	.	COMMD9
line1437033	synonymous SNV	gene:ENSGALG00000028357:transcript:ENSGALT00000046122:exon23:c.T3252C:p.S1084S,	2	19464697	19464697	A	G	1	225	16	2	19464697	.	A	G	225	.	DP=17;VDB=0.67309;SGB=-0.689466;MQSB=0.88901;MQ0F=0;AC=2;AN=2;DP4=0,0,12,4;MQ=46	GT:PL:AD	1/1:255,48,0:0,16	0/1:102,0,236:10,4	-
line2592067	synonymous SNV	gene:ENSGALG00000012386:transcript:ENSGALT00000020221:exon3:c.C1740T:p.Y580Y,gene:ENSGALG00000012386:transcript:ENSGALT00000061540:exon1:c.C1272T:p.Y424Y,	3	48343833	48343833	G	A	1	225	22	3	48343833	.	G	A	225	.	DP=24;VDB=0.265537;SGB=-0.692562;MQSB=1;MQ0F=0;AC=2;AN=2;DP4=0,0,12,10;MQ=46	GT:PL:AD	1/1:255,66,0:0,22	1/1:255,51,0:0,17	LATS1,LATS1
line5387769	synonymous SNV	gene:ENSGALG00000041285:transcript:ENSGALT00000049936:exon9:c.A663G:p.T221T,	14	4516668	4516668	T	C	0.5	185	22	14	4516668	.	T	C	185	.	DP=24;VDB=0.812497;SGB=-0.670168;RPB=0.553304;MQB=0.000399184;MQSB=1;BQB=0.804615;MQ0F=0;ICB=1;HOB=0.5;AC=1;AN=2;DP4=7,5,6,4;MQ=46	GT:PL:AD	0/1:218,0,255:12,10	1/1:255,38,0:1,18	MAP2K3
line4543111	synonymous SNV	gene:ENSGALG00000004472:transcript:ENSGALT00000007121:exon21:c.T3234C:p.R1078R,	8	6778771	6778771	T	C	0.5	213	18	8	6778771	.	T	C	213	.	DP=19;VDB=0.0237681;SGB=-0.676189;RPB=0.743558;MQB=0.473579;MQSB=0.906029;BQB=0.883327;MQ0F=0;ICB=1;HOB=0.5;AC=1;AN=2;DP4=3,4,7,4;MQ=38	GT:PL:AD	0/1:246,0,157:7,11	1/1:235,30,0:0,10	ASTN1
line5705255	nonsynonymous SNV	gene:ENSGALG00000000891:transcript:ENSGALT00000059543:exon7:c.C761T:p.A254V,gene:ENSGALG00000000891:transcript:ENSGALT00000078619:exon9:c.C1145T:p.A382V,gene:ENSGALG00000000891:transcript:ENSGALT00000001309:exon9:c.C1145T:p.A382V,	19	307813	307813	C	T	1	216	13	19	307813	.	C	T	216	.	DP=13;VDB=0.115966;SGB=-0.683931;MQSB=1;MQ0F=0;AC=2;AN=2;DP4=0,0,4,9;MQ=29	GT:PL:AD	1/1:246,39,0:0,13	0/1:212,0,96:5,14	NSUN5,NSUN5,NSUN5
line5832307	nonsynonymous SNV	gene:ENSGALG00000005321:transcript:ENSGALT00000008535:exon4:c.G229A:p.A77T,	20	8035315	8035315	C	T	1	225	16	20	8035315	.	C	T	225	.	DP=16;VDB=0.424554;SGB=-0.689466;MQSB=0.910176;MQ0F=0;AC=2;AN=2;DP4=0,0,6,10;MQ=44	GT:PL:AD	1/1:255,48,0:0,16	1/1:255,63,0:0,21	-
line2284827	nonsynonymous SNV	gene:ENSGALG00000008416:transcript:ENSGALT00000069318:exon26:c.T3458C:p.V1153A,	3	3832190	3832190	A	G	1	225	19	3	3832190	.	A	G	225	.	DP=19;VDB=0.529768;SGB=-0.69168;MQSB=0.957193;MQ0F=0;AC=2;AN=2;DP4=0,0,7,12;MQ=38	GT:PL:AD	1/1:255,57,0:0,19	1/1:255,54,0:0,18	CFAP61
line2021667	synonymous SNV	gene:ENSGALG00000015404:transcript:ENSGALT00000036752:exon7:c.C802T:p.L268L,	2	111550243	111550243	G	A	1	225	18	2	111550243	.	G	A	225	.	DP=18;VDB=0.823039;SGB=-0.691153;MQSB=0.848133;MQ0F=0;AC=2;AN=2;DP4=0,0,9,9;MQ=29	GT:PL:AD	1/1:255,54,0:0,18	0/1:138,0,145:5,5	-
line5661991	nonsynonymous SNV	gene:ENSGALG00000002424:transcript:ENSGALT00000003814:exon17:c.T2720A:p.L907Q,	18	4866896	4866896	T	A	1	225	20	18	4866896	.	T	A	225	.	DP=21;VDB=0.313711;SGB=-0.692067;MQSB=0.928296;MQ0F=0;AC=2;AN=2;DP4=0,0,8,12;MQ=41	GT:PL:AD	1/1:255,60,0:0,20	0/1:239,0,154:6,10	RECQL5
line6446176	synonymous SNV	gene:ENSGALG00000038065:transcript:ENSGALT00000076328#AADN04000872.1#39805:exon1:c.G1650A:p.T550T,gene:ENSGALG00000038065:transcript:ENSGALT00000080739#AADN04000872.1#39805:exon1:c.G1650A:p.T550T,gene:ENSGALG00000038065:transcript:ENSGALT00000053872#AADN04000872.1#39805:exon1:c.G1650A:p.T550T,	AADN04000872.1	41569	41569	G	A	0.5	93	14	AADN04000872.1	41569	.	G	A	93	.	DP=14;VDB=0.164385;SGB=-0.616816;RPB=0.509156;MQB=0.586646;MQSB=1;BQB=0.927743;MQ0F=0;ICB=1;HOB=0.5;AC=1;AN=2;DP4=1,7,0,6;MQ=45	GT:PL:AD	0/1:126,0,176:8,6	.	-,-,-
line5900671	nonsynonymous SNV	gene:ENSGALG00000003636:transcript:ENSGALT00000005760:exon4:c.A423G:p.I141M,	21	4226832	4226832	A	G	1	135	14	21	4226832	.	A	G	135	.	DP=14;VDB=0.668518;SGB=-0.686358;MQSB=0.367879;MQ0F=0;AC=2;AN=2;DP4=0,0,10,4;MQ=20	GT:PL:AD	1/1:165,42,0:0,14	.	FBLIM1
line5919066	synonymous SNV	gene:ENSGALG00000035717:transcript:ENSGALT00000073779:exon29:c.A4335G:p.S1445S,gene:ENSGALG00000035717:transcript:ENSGALT00000080452:exon71:c.A9738G:p.S3246S,	21	6571534	6571534	A	G	1	225	21	21	6571534	.	A	G	225	.	DP=22;VDB=0.732657;SGB=-0.692352;MQSB=0.994437;MQ0F=0;AC=2;AN=2;DP4=0,0,10,11;MQ=37	GT:PL:AD	1/1:255,63,0:0,21	.	HSPG2,HSPG2
line4916169	nonsynonymous SNV	gene:ENSGALG00000006413:transcript:ENSGALT00000010352:exon4:c.G388C:p.A130P,gene:ENSGALG00000006413:transcript:ENSGALT00000051807:exon5:c.G364C:p.A122P,	10	12291743	12291743	C	G	0.5	86	10	10	12291743	.	C	G	86	.	DP=11;VDB=0.184775;SGB=-0.556411;RPB=0.503877;MQB=0.0559863;MQSB=0.335918;BQB=0.783809;MQ0F=0;ICB=1;HOB=0.5;AC=1;AN=2;DP4=5,1,1,3;MQ=48	GT:PL:AD	.	0/1:119,0,156:6,4	CEMIP,CEMIP
line4909169	synonymous SNV	gene:ENSGALG00000006045:transcript:ENSGALT00000009738:exon9:c.T900C:p.Y300Y,	10	11450206	11450206	T	C	0.5	105	13	10	11450206	.	T	C	105	.	DP=13;VDB=0.0307704;SGB=-0.590765;RPB=0.591555;MQB=0.163537;MQSB=0.378331;BQB=1;MQ0F=0;ICB=1;HOB=0.5;AC=1;AN=2;DP4=4,4,3,2;MQ=46	GT:PL:AD	.	0/1:138,0,208:8,5	SH3GL3
line4978985	synonymous SNV	gene:ENSGALG00000021442:transcript:ENSGALT00000034617:exon20:c.T1590C:p.D530D,	11	1206619	1206619	T	C	0.5	106	16	11	1206619	.	T	C	106	.	DP=18;VDB=0.181258;SGB=-0.636426;RPB=0.260295;MQB=0.00385331;MQSB=0.971017;BQB=0.9986;MQ0F=0;ICB=1;HOB=0.5;AC=1;AN=2;DP4=7,2,5,2;MQ=42	GT:PL:AD	.	0/1:139,0,215:9,7	CARMIL2
line5603191	synonymous SNV	gene:ENSGALG00000001950:transcript:ENSGALT00000003018:exon7:c.A789G:p.K263K,	17	8373055	8373055	T	C	1	225	13	17	8373055	.	T	C	225	.	DP=15;VDB=0.819708;SGB=-0.683931;MQSB=0.461115;MQ0F=0;AC=2;AN=2;DP4=0,0,5,8;MQ=42	GT:PL:AD	.	1/1:255,39,0:0,13	PMPCA
line2490717	synonymous SNV	gene:ENSGALG00000032440:transcript:ENSGALT00000047714:exon3:c.T378C:p.R126R,gene:ENSGALG00000032440:transcript:ENSGALT00000066742:exon3:c.T378C:p.R126R,	3	33681595	33681595	T	C	1	225	14	3	33681595	.	T	C	225	.	DP=17;VDB=0.453798;SGB=-0.686358;MQSB=0.960789;MQ0F=0;AC=2;AN=2;DP4=0,0,10,4;MQ=45	GT:PL:AD	1/1:255,42,0:0,14	1/1:255,66,0:0,22	QPCT,QPCT
line3652773	synonymous SNV	gene:ENSGALG00000006355:transcript:ENSGALT00000010272:exon3:c.T520C:p.L174L,	5	12597921	12597921	A	G	1	225	17	5	12597921	.	A	G	225	.	DP=17;VDB=0.494797;SGB=-0.690438;MQSB=0.78077;MQ0F=0;AC=2;AN=2;DP4=0,0,6,11;MQ=40	GT:PL:AD	1/1:255,51,0:0,17	1/1:255,54,0:0,18	SPTY2D1
line3480461	synonymous SNV	gene:ENSGALG00000030356:transcript:ENSGALT00000061852:exon7:c.C960T:p.I320I,gene:ENSGALG00000030356:transcript:ENSGALT00000049501:exon6:c.C966T:p.I322I,	4	79095004	79095004	G	A	0.5	147	27	4	79095004	.	G	A	147	.	DP=28;VDB=0.504036;SGB=-0.683931;RPB=0.899191;MQB=5.82947e-05;MQSB=0.946389;BQB=1;MQ0F=0;ICB=1;HOB=0.5;AC=1;AN=2;DP4=10,4,10,3;MQ=40	GT:PL:AD	0/1:180,0,255:14,13	0/1:233,0,198:8,14	OTOP1,OTOP1
line5360818	synonymous SNV	gene:ENSGALG00000003143:transcript:ENSGALT00000004968:exon9:c.G1044T:p.A348A,	14	874122	874122	G	T	0.5	62	11	14	874122	.	G	T	62	.	DP=11;VDB=0.303109;SGB=-0.556411;RPB=0.12058;MQB=0.0401934;MQSB=0.555556;BQB=0.964642;MQ0F=0;ICB=1;HOB=0.5;AC=1;AN=2;DP4=2,5,0,4;MQ=48	GT:PL:AD	0/1:95,0,189:7,4	0/1:224,0,204:9,9	ZC3H7A
line5182193	nonsynonymous SNV	gene:ENSGALG00000029980:transcript:ENSGALT00000073743:exon1:c.C485A:p.A162E,	12	11623408	11623408	C	A	1	225	16	12	11623408	.	C	A	225	.	DP=16;VDB=0.297272;SGB=-0.689466;MQSB=0.95083;MQ0F=0;AC=2;AN=2;DP4=0,0,7,9;MQ=46	GT:PL:AD	1/1:255,48,0:0,16	0/1:185,0,144:6,9	QARS
line3352177	synonymous SNV	gene:ENSGALG00000011998:transcript:ENSGALT00000019581:exon2:c.G216A:p.T72T,	4	55282419	55282419	G	A	1	225	16	4	55282419	.	G	A	225	.	DP=17;VDB=0.361071;SGB=-0.689466;MQSB=0.960687;MQ0F=0;AC=2;AN=2;DP4=0,0,11,5;MQ=45	GT:PL:AD	1/1:255,48,0:0,16	1/1:255,63,0:0,21	SEC24D
line581841	synonymous SNV	gene:ENSGALG00000015356:transcript:ENSGALT00000024781:exon4:c.C462A:p.L154L,	1	87486124	87486124	G	T	0.5	146	21	1	87486124	.	G	T	146	.	DP=22;VDB=0.976977;SGB=-0.670168;RPB=0.799507;MQB=0.000633496;MQSB=0.98995;BQB=0.927743;MQ0F=0;ICB=1;HOB=0.5;AC=1;AN=2;DP4=6,5,6,4;MQ=40	GT:PL:AD	0/1:179,0,254:11,10	1/1:217,48,0:0,16	IFT57
line5912039	synonymous SNV	gene:ENSGALG00000004662:transcript:ENSGALT00000007427:exon18:c.C3459G:p.L1153L,	21	5723564	5723564	G	C	1	225	22	21	5723564	.	G	C	225	.	DP=24;VDB=0.925201;SGB=-0.692562;MQSB=0.947103;MQ0F=0;AC=2;AN=2;DP4=0,0,12,10;MQ=45	GT:PL:AD	1/1:255,66,0:0,22	1/1:255,57,0:0,19	DISP3
line5010437	nonsynonymous SNV	gene:ENSGALG00000004004:transcript:ENSGALT00000075747:exon18:c.T1728A:p.S576R,gene:ENSGALG00000004004:transcript:ENSGALT00000006378:exon19:c.T1728A:p.S576R,gene:ENSGALG00000004004:transcript:ENSGALT00000061851:exon19:c.T1746A:p.S582R,gene:ENSGALG00000004004:transcript:ENSGALT00000042911:exon18:c.T1728A:p.S576R,gene:ENSGALG00000004004:transcript:ENSGALT00000067418:exon19:c.T1746A:p.S582R,gene:ENSG…	11	7649868	7649868	A	T	0.5	40.3551	6	11	7649868	.	A	T	40.3551	.	DP=8;VDB=0.327477;SGB=-0.511536;RPB=0.861511;MQB=0.861511;BQB=0.574341;MQ0F=0.25;ICB=1;HOB=0.5;AC=1;AN=2;DP4=0,3,0,3;MQ=33	GT:PL:AD	.	0/1:73,0,59:3,3	PHKB,PHKB,PHKB,PHKB,PHKB,PHKB
line6100279	synonymous SNV	gene:ENSGALG00000000498:transcript:ENSGALT00000040528:exon24:c.T3624C:p.P1208P,	27	2846255	2846255	T	C	0.5	222	28	27	2846255	.	T	C	222	.	DP=31;VDB=0.476417;SGB=-0.686358;RPB=0.169576;MQB=7.28767e-05;MQSB=0.992467;BQB=0.956381;MQ0F=0;ICB=1;HOB=0.5;AC=1;AN=2;DP4=9,5,10,4;MQ=45	GT:PL:AD	0/1:255,0,255:14,14	1/1:255,72,0:0,24	ACE
line2471596	synonymous SNV	gene:ENSGALG00000010299:transcript:ENSGALT00000016754:exon5:c.C771T:p.Y257Y,	3	30886385	30886385	G	A	0.5	112	20	3	30886385	.	G	A	112	.	DP=22;VDB=0.241952;SGB=-0.616816;RPB=0.418638;MQB=0.0246228;MQSB=0.943233;BQB=0.969852;MQ0F=0;ICB=1;HOB=0.5;AC=1;AN=2;DP4=8,6,3,3;MQ=45	GT:PL:AD	0/1:145,0,255:14,6	0/1:174,0,239:9,7	RSPH9
line5676352	synonymous SNV	gene:ENSGALG00000004376:transcript:ENSGALT00000006978:exon2:c.C753T:p.N251N,	18	8264748	8264748	C	T	0.5	152	18	18	8264748	.	C	T	152	.	DP=20;VDB=0.632941;SGB=-0.676189;RPB=0.526867;MQB=0.017088;MQSB=0.999026;BQB=0.883327;MQ0F=0;ICB=1;HOB=0.5;AC=1;AN=2;DP4=5,2,4,7;MQ=36	GT:PL:AD	.	0/1:185,0,176:7,11	KCNJ2
line5103850	synonymous SNV	gene:ENSGALG00000000608:transcript:ENSGALT00000072602:exon8:c.G1053A:p.V351V,	11	19112036	19112036	G	A	1	146	9	11	19112036	.	G	A	146	.	DP=9;VDB=0.0249492;SGB=-0.662043;MQSB=0.924584;MQ0F=0;AC=2;AN=2;DP4=0,0,6,3;MQ=38	GT:PL:AD	1/1:176,27,0:0,9	1/1:209,27,0:0,9	CDH1
line5245119	nonsynonymous SNV	gene:ENSGALG00000028565:transcript:ENSGALT00000065328:exon1:c.A784G:p.I262V,gene:ENSGALG00000028565:transcript:ENSGALT00000080490:exon1:c.A784G:p.I262V,	13	1830390	1830390	A	G	0.5	178	17	13	1830390	.	A	G	178	.	DP=18;VDB=0.346864;SGB=-0.670168;RPB=0.532719;MQB=0.0399931;MQSB=0.0509867;BQB=0.737299;MQ0F=0;ICB=1;HOB=0.5;AC=1;AN=2;DP4=6,1,4,6;MQ=39	GT:PL:AD	0/1:211,0,148:7,10	.	PCDHGC3,PCDHGC3
line4821509	synonymous SNV	gene:ENSGALG00000023616:transcript:ENSGALT00000039303:exon1:c.G15A:p.P5P,	9	20001449	20001449	G	A	1	225	14	9	20001449	.	G	A	225	.	DP=15;VDB=0.759007;SGB=-0.686358;MQSB=0.800737;MQ0F=0;AC=2;AN=2;DP4=0,0,5,9;MQ=41	GT:PL:AD	1/1:255,42,0:0,14	0/1:226,0,181:7,10	LRRC31
line5452876	nonsynonymous SNV	gene:ENSGALG00000002688:transcript:ENSGALT00000004234:exon1:c.G55A:p.V19I,	14	13058840	13058840	G	A	0.5	168	18	14	13058840	.	G	A	168	.	DP=18;VDB=0.0941654;SGB=-0.662043;RPB=0.888755;MQB=0.0874536;MQSB=0.298531;BQB=1;MQ0F=0;ICB=1;HOB=0.5;AC=1;AN=2;DP4=6,3,4,5;MQ=40	GT:PL:AD	0/1:201,0,213:9,9	.	NME4
line1484892	synonymous SNV	gene:ENSGALG00000010942:transcript:ENSGALT00000017807:exon7:c.T876C:p.A292A,	2	31069969	31069969	T	C	0.5	123	19	2	31069969	.	T	C	123	.	DP=24;VDB=0.787992;SGB=-0.651104;RPB=0.946915;MQB=0.992359;MQSB=0.865858;BQB=0.373354;MQ0F=0;ICB=1;HOB=0.5;AC=1;AN=2;DP4=9,2,2,6;MQ=42	GT:PL:AD	.	0/1:156,0,217:11,8	NUPL2
line2354909	synonymous SNV	gene:ENSGALG00000008907:transcript:ENSGALT00000044628:exon13:c.C1209A:p.P403P,	3	14016651	14016651	G	T	1	225	18	3	14016651	.	G	T	225	.	DP=19;VDB=0.239262;SGB=-0.691153;MQSB=0.830849;MQ0F=0;AC=2;AN=2;DP4=0,0,12,6;MQ=39	GT:PL:AD	1/1:255,54,0:0,18	0/1:224,0,255:14,12	PLCB4
line6104527	synonymous SNV	gene:ENSGALG00000009939:transcript:ENSGALT00000016159:exon6:c.C652T:p.L218L,gene:ENSGALG00000009939:transcript:ENSGALT00000071545:exon7:c.C652T:p.L218L,	27	3370315	3370315	C	T	1	225	22	27	3370315	.	C	T	225	.	DP=24;VDB=0.723218;SGB=-0.692562;MQSB=0.573199;MQ0F=0;AC=2;AN=2;DP4=0,0,10,12;MQ=45	GT:PL:AD	1/1:255,66,0:0,22	1/1:255,48,0:0,16	SPOP,SPOP
line2283506	synonymous SNV	gene:ENSGALG00000008386:transcript:ENSGALT00000040014:exon2:c.G156A:p.A52A,	3	3637916	3637916	C	T	0.5	107	14	3	3637916	.	C	T	107	.	DP=14;VDB=0.335973;SGB=-0.616816;RPB=0.332178;MQB=0.00822975;MQSB=0.655406;BQB=0.927743;MQ0F=0;ICB=1;HOB=0.5;AC=1;AN=2;DP4=5,3,5,1;MQ=46	GT:PL:AD	0/1:140,0,204:8,6	1/1:255,51,0:0,17	KIZ
line1871977	synonymous SNV	gene:ENSGALG00000013207:transcript:ENSGALT00000021576:exon17:c.T1938C:p.D646D,	2	88851785	88851785	T	C	0.5	45.6433	14	2	88851785	.	T	C	45.6433	.	DP=16;VDB=0.311141;SGB=-0.616816;RPB=0.927743;MQB=0.00822975;MQSB=0.927743;BQB=0.927743;MQ0F=0;ICB=1;HOB=0.5;AC=1;AN=2;DP4=3,5,3,3;MQ=37	GT:PL:AD	0/1:79,0,199:8,6	.	CTNNAL1
line1882428	synonymous SNV	gene:ENSGALG00000013605:transcript:ENSGALT00000058440:exon5:c.C357T:p.P119P,gene:ENSGALG00000013605:transcript:ENSGALT00000077015:exon5:c.C357T:p.P119P,gene:ENSGALG00000013605:transcript:ENSGALT00000022135:exon5:c.C357T:p.P119P,gene:ENSGALG00000013605:transcript:ENSGALT00000078028:exon4:c.C240T:p.P80P,gene:ENSGALG00000013605:transcript:ENSGALT00000054756:exon4:c.C234T:p.P78P,	2	90320003	90320003	G	A	0.5	222	21	2	90320003	.	G	A	222	.	DP=24;VDB=0.818816;SGB=-0.680642;RPB=0.756987;MQB=0.000633889;MQSB=0.999369;BQB=0.815018;MQ0F=0;ICB=1;HOB=0.5;AC=1;AN=2;DP4=4,5,5,7;MQ=43	GT:PL:AD	0/1:255,0,217:9,12	0/1:146,0,255:13,6	LRRC16A,LRRC16A,LRRC16A,LRRC16A,LRRC16A
line4598551	synonymous SNV	gene:ENSGALG00000010133:transcript:ENSGALT00000060098:exon6:c.C924A:p.I308I,gene:ENSGALG00000010133:transcript:ENSGALT00000016479:exon8:c.C849A:p.I283I,gene:ENSGALG00000010133:transcript:ENSGALT00000063103:exon7:c.C675A:p.I225I,	8	20874110	20874110	G	T	0.5	222	18	8	20874110	.	G	T	222	.	DP=21;VDB=0.36862;SGB=-0.680642;RPB=0.449625;MQB=0.325365;MQSB=0.144538;BQB=0.961295;MQ0F=0;ICB=1;HOB=0.5;AC=1;AN=2;DP4=6,0,6,6;MQ=45	GT:PL:AD	.	0/1:255,0,117:6,12	PTCH2,PTCH2,PTCH2
line901081	nonsynonymous SNV	gene:ENSGALG00000016785:transcript:ENSGALT00000027103:exon5:c.C454G:p.Q152E,gene:ENSGALG00000016785:transcript:ENSGALT00000027102:exon5:c.C454G:p.Q152E,gene:ENSGALG00000016785:transcript:ENSGALT00000021769:exon4:c.C454G:p.Q152E,gene:ENSGALG00000016785:transcript:ENSGALT00000030235:exon5:c.C454G:p.Q152E,	1	133951925	133951925	C	G	0.5	4.70997	16	1	133951925	.	C	G	4.70997	.	DP=16;VDB=0.462817;SGB=-0.590765;RPB=0.924401;MQB=0.460027;MQSB=0.698693;BQB=0.924401;MQ0F=0;ICB=1;HOB=0.5;AC=1;AN=2;DP4=7,4,2,3;MQ=25	GT:PL:AD	0/1:37,0,175:11,5	.	IL1RL1,IL1RL1,IL1RL1,IL1RL1
line1281496	synonymous SNV	gene:ENSGALG00000000868:transcript:ENSGALT00000060721:exon3:c.T240A:p.A80A,gene:ENSGALG00000000868:transcript:ENSGALT00000001279:exon3:c.T240A:p.A80A,	1	194221005	194221005	A	T	1	225	16	1	194221005	.	A	T	225	.	DP=19;VDB=0.641471;SGB=-0.689466;MQSB=1;MQ0F=0;AC=2;AN=2;DP4=0,0,8,8;MQ=45	GT:PL:AD	1/1:255,48,0:0,16	1/1:255,42,0:0,14	RNF121,RNF121
line3209412	synonymous SNV	gene:ENSGALG00000010199:transcript:ENSGALT00000016578:exon10:c.A1305G:p.K435K,	4	34623254	34623254	T	C	0.5	106	11	4	34623254	.	T	C	106	.	DP=12;VDB=0.839591;SGB=-0.590765;RPB=0.950952;MQB=0.683497;MQSB=0.924449;BQB=0.891517;MQ0F=0;ICB=1;HOB=0.5;AC=1;AN=2;DP4=1,5,3,2;MQ=45	GT:PL:AD	0/1:139,0,156:6,5	.	MFSD8
line264292	synonymous SNV	gene:ENSGALG00000010311:transcript:ENSGALT00000016778:exon31:c.A5736G:p.T1912T,	1	38911823	38911823	A	G	0.5	206	20	1	38911823	.	A	G	206	.	DP=21;VDB=0.97902;SGB=-0.670168;RPB=0.982301;MQB=0.931063;MQSB=0.931063;BQB=0.931063;MQ0F=0;ICB=1;HOB=0.5;AC=1;AN=2;DP4=5,5,5,5;MQ=45	GT:PL:AD	0/1:239,0,244:10,10	0/1:175,0,208:8,7	NAV3
line4413690	synonymous SNV	gene:ENSGALG00000011677:transcript:ENSGALT00000019085:exon3:c.G318A:p.P106P,	7	26616326	26616326	C	T	0.5	75	14	7	26616326	.	C	T	75	.	DP=16;VDB=0.325119;SGB=-0.651104;RPB=0.0779192;MQB=0.00822975;MQSB=0.486752;BQB=1;MQ0F=0;ICB=1;HOB=0.5;AC=1;AN=2;DP4=3,3,2,6;MQ=34	GT:PL:AD	0/1:108,0,165:6,8	1/1:79,15,0:0,5	HSPBAP1
line1999930	nonsynonymous SNV	gene:ENSGALG00000042469:transcript:ENSGALT00000074679:exon1:c.G200C:p.G67A,	2	108338736	108338736	C	G	0.5	134	21	2	108338736	.	C	G	134	.	DP=22;VDB=0.812497;SGB=-0.670168;RPB=0.951033;MQB=0.0335669;MQSB=0.98995;BQB=1;MQ0F=0;ICB=1;HOB=0.5;AC=1;AN=2;DP4=4,7,5,5;MQ=24	GT:PL:AD	0/1:167,0,98:11,10	0/1:139,0,86:9,7	PRKDC
line3217425	nonsynonymous SNV	gene:ENSGALG00000025851:transcript:ENSGALT00000045451:exon1:c.T836C:p.M279T,	4	35516269	35516269	A	G	0.5	209	25	4	35516269	.	A	G	209	.	DP=26;VDB=0.481346;SGB=-0.686358;RPB=0.820225;MQB=0.00177995;MQSB=0.569783;BQB=0.484192;MQ0F=0;ICB=1;HOB=0.5;AC=1;AN=2;DP4=7,4,5,9;MQ=43	GT:PL:AD	0/1:242,0,245:11,14	1/1:255,36,0:0,12	-
line3474721	nonsynonymous SNV	gene:ENSGALG00000014971:transcript:ENSGALT00000032056:exon12:c.G1570A:p.A524T,	4	79033918	79033918	G	A	0.5	99	24	4	79033918	.	G	A	99	.	DP=26;VDB=0.26517;SGB=-0.670168;RPB=0.248471;MQB=0.000224867;MQSB=0.923838;BQB=0.958048;MQ0F=0;ICB=1;HOB=0.5;AC=1;AN=2;DP4=10,4,6,4;MQ=37	GT:PL:AD	.	0/1:132,0,255:14,10	SLC2A9
line2570784	synonymous SNV	gene:ENSGALG00000011615:transcript:ENSGALT00000018976:exon2:c.G429A:p.E143E,	3	45599330	45599330	G	A	0.5	48.2368	15	3	45599330	.	G	A	48.2368	.	DP=16;VDB=0.07183;SGB=-0.590765;RPB=0.281535;MQB=0.0427719;MQSB=0.997872;BQB=0.692463;MQ0F=0;ICB=1;HOB=0.5;AC=1;AN=2;DP4=3,7,1,4;MQ=40	GT:PL:AD	0/1:82,0,249:10,5	.	-
line3539668	nonsynonymous SNV	gene:ENSGALG00000015939:transcript:ENSGALT00000053217:exon6:c.G749A:p.R250H,gene:ENSGALG00000015939:transcript:ENSGALT00000025688:exon8:c.G1076A:p.R359H,	4	86550884	86550884	G	A	1	225	21	4	86550884	.	G	A	225	.	DP=23;VDB=0.339611;SGB=-0.692352;MQSB=0.993205;MQ0F=0;AC=2;AN=2;DP4=0,0,15,6;MQ=37	GT:PL:AD	1/1:255,63,0:0,21	0/1:210,0,255:12,12	THNSL2,THNSL2
line1280108	synonymous SNV	gene:ENSGALG00000039830:transcript:ENSGALT00000074101:exon8:c.C1881T:p.P627P,	2	724219	724219	G	A	0.5	151	12	2	724219	.	G	A	151	.	DP=12;VDB=0.136063;SGB=-0.636426;RPB=0.506703;MQB=0.584657;MQSB=0.194886;BQB=0.95494;MQ0F=0;ICB=1;HOB=0.5;AC=1;AN=2;DP4=2,3,5,2;MQ=46	GT:PL:AD	.	0/1:184,0,141:5,7	DHX30
line751346	synonymous SNV	gene:ENSGALG00000016236:transcript:ENSGALT00000070712:exon19:c.T2970C:p.H990H,gene:ENSGALG00000016236:transcript:ENSGALT00000079252:exon6:c.T810C:p.H270H,gene:ENSGALG00000016236:transcript:ENSGALT00000026178:exon19:c.T2970C:p.H990H,	1	112115022	112115022	A	G	1	225	28	1	112115022	.	A	G	225	.	DP=30;VDB=0.303638;SGB=-0.693054;MQSB=0.999736;MQ0F=0;AC=2;AN=2;DP4=0,0,14,14;MQ=39	GT:PL:AD	1/1:255,84,0:0,28	1/1:255,45,0:0,15	-,-,-
line6215185	nonsynonymous SNV	gene:ENSGALG00000014787:transcript:ENSGALT00000079810:exon9:c.A916G:p.I306V,gene:ENSGALG00000014787:transcript:ENSGALT00000023871:exon9:c.A916G:p.I306V,	Z	21898144	21898144	A	G	1	197	7	Z	21898144	.	A	G	197	.	DP=9;VDB=0.800318;SGB=-0.636426;MQSB=0.810265;MQ0F=0;AC=2;AN=2;DP4=0,0,4,3;MQ=46	GT:PL:AD	.	1/1:227,21,0:0,7	SLC30A5,SLC30A5
line4269369	synonymous SNV	gene:ENSGALG00000038311:transcript:ENSGALT00000077208:exon11:c.T1743C:p.G581G,	7	6656681	6656681	T	C	0.5	164	18	7	6656681	.	T	C	164	.	DP=18;VDB=0.219792;SGB=-0.662043;RPB=0.39194;MQB=0.00639249;MQSB=0.975631;BQB=0.729213;MQ0F=0;ICB=1;HOB=0.5;AC=1;AN=2;DP4=5,4,3,6;MQ=47	GT:PL:AD	.	0/1:197,0,223:9,9	COL18A1
line5953225	nonsynonymous SNV	gene:ENSGALG00000034831:transcript:ENSGALT00000068522:exon3:c.A1138G:p.T380A,gene:ENSGALG00000034831:transcript:ENSGALT00000046999:exon2:c.A1330G:p.T444A,gene:ENSGALG00000034831:transcript:ENSGALT00000073836:exon4:c.A1135G:p.T379A,	23	2232571	2232571	T	C	1	225	17	23	2232571	.	T	C	225	.	DP=18;VDB=0.834989;SGB=-0.690438;MQSB=1;MQ0F=0;AC=2;AN=2;DP4=0,0,8,9;MQ=40	GT:PL:AD	1/1:255,51,0:0,17	1/1:255,48,0:0,16	YTHDF2,YTHDF2,YTHDF2
line6509893	nonsynonymous SNV	gene:ENSGALG00000042828:transcript:ENSGALT00000057978#AADN04012514.1#20:exon2:c.G268A:p.A90T,	AADN04012514.1	3491	3491	C	T	0.5	40.3914	5	AADN04012514.1	3491	.	C	T	40.3914	.	DP=5;VDB=0.249971;SGB=-0.556411;RPB=1;MQB=1;MQSB=1;BQB=1;MQ0F=0;ICB=1;HOB=0.5;AC=1;AN=2;DP4=1,0,0,4;MQ=31	GT:PL:AD	.	0/1:74,0,24:1,4	-
line951588	synonymous SNV	gene:ENSGALG00000016865:transcript:ENSGALT00000027245:exon25:c.T3274C:p.L1092L,gene:ENSGALG00000016865:transcript:ENSGALT00000075894:exon26:c.T3313C:p.L1105L,	1	142860391	142860391	A	G	0.5	12.8869	7	1	142860391	.	A	G	12.8869	.	DP=7;VDB=0.382879;SGB=-0.511536;RPB=0.810265;MQB=0.202566;MQSB=0.2;BQB=1.01283;MQ0F=0;ICB=1;HOB=0.5;AC=1;AN=2;DP4=0,4,2,1;MQ=38	GT:PL:AD	0/1:46,0,105:4,3	.	TPP2,TPP2
line3000854	nonsynonymous SNV	gene:ENSGALG00000004801:transcript:ENSGALT00000057262:exon7:c.A599G:p.N200S,gene:ENSGALG00000004801:transcript:ENSGALT00000072309:exon10:c.A1025G:p.N342S,gene:ENSGALG00000004801:transcript:ENSGALT00000007663:exon10:c.A1025G:p.N342S,gene:ENSGALG00000004801:transcript:ENSGALT00000053012:exon10:c.A1025G:p.N342S,	4	1881524	1881524	A	G	1	225	22	4	1881524	.	A	G	225	.	DP=24;VDB=0.982326;SGB=-0.692562;MQSB=0.980133;MQ0F=0;AC=2;AN=2;DP4=0,0,9,13;MQ=42	GT:PL:AD	1/1:255,66,0:0,22	0/1:255,0,211:9,11	PHKA1,PHKA1,PHKA1,PHKA1
line7889	synonymous SNV	gene:ENSGALG00000027296:transcript:ENSGALT00000033361:exon11:c.T1092C:p.T364T,	1	964253	964253	T	C	1	174	14	1	964253	.	T	C	174	.	DP=17;VDB=0.984356;SGB=-0.686358;MQSB=0.114321;MQ0F=0;AC=2;AN=2;DP4=0,0,7,7;MQ=22	GT:PL:AD	1/1:204,42,0:0,14	0/1:102,0,171:12,5	CPA5
line6072219	synonymous SNV	gene:ENSGALG00000002675:transcript:ENSGALT00000004215:exon4:c.C240T:p.S80S,	26	4157307	4157307	G	A	0.5	192	20	26	4157307	.	G	A	192	.	DP=22;VDB=0.066595;SGB=-0.670168;RPB=0.988636;MQB=0.179964;MQSB=1;BQB=1;MQ0F=0;ICB=1;HOB=0.5;AC=1;AN=2;DP4=3,7,6,4;MQ=41	GT:PL:AD	0/1:225,0,227:10,10	0/1:37,0,156:6,3	SCUBE3
line5218996	nonsynonymous SNV	gene:ENSGALG00000003138:transcript:ENSGALT00000004960:exon2:c.G1070A:p.R357Q,	12	19319458	19319458	C	T	0.5	98	15	12	19319458	.	C	T	98	.	DP=16;VDB=0.162453;SGB=-0.651104;RPB=0.651439;MQB=0.0152181;MQSB=0.810528;BQB=1;MQ0F=0;ICB=1;HOB=0.5;AC=1;AN=2;DP4=4,3,5,3;MQ=34	GT:PL:AD	.	0/1:131,0,180:7,8	OXTR
line1247147	synonymous SNV	gene:ENSGALG00000037072:transcript:ENSGALT00000067823:exon1:c.C93G:p.R31R,	1	189220918	189220918	G	C	1	225	13	1	189220918	.	G	C	225	.	DP=15;VDB=0.106715;SGB=-0.683931;MQSB=0.804959;MQ0F=0;AC=2;AN=2;DP4=0,0,5,8;MQ=36	GT:PL:AD	1/1:255,39,0:0,13	1/1:255,36,0:0,12	CCDC90B
line4149129	nonsynonymous SNV	gene:ENSGALG00000008265:transcript:ENSGALT00000013446:exon22:c.T3512C:p.V1171A,gene:ENSGALG00000008265:transcript:ENSGALT00000056557:exon22:c.T3512C:p.V1171A,	6	23625515	23625515	T	C	0.5	180	23	6	23625515	.	T	C	180	.	DP=26;VDB=0.794525;SGB=-0.670168;RPB=0.775438;MQB=0.00551656;MQSB=0.884196;BQB=0.377737;MQ0F=0;ICB=1;HOB=0.5;AC=1;AN=2;DP4=5,8,5,5;MQ=43	GT:PL:AD	0/1:213,0,255:13,10	.	-,-
line5403992	nonsynonymous SNV	gene:ENSGALG00000006646:transcript:ENSGALT00000067255:exon15:c.A1931G:p.K644R,gene:ENSGALG00000006646:transcript:ENSGALT00000063283:exon10:c.A1256G:p.K419R,gene:ENSGALG00000006646:transcript:ENSGALT00000010749:exon15:c.A1931G:p.K644R,gene:ENSGALG00000006646:transcript:ENSGALT00000074491:exon15:c.A1883G:p.K628R,	14	7707896	7707896	A	G	0.5	183	16	14	7707896	.	A	G	183	.	DP=20;VDB=0.378188;SGB=-0.651104;RPB=0.733299;MQB=0.0240423;MQSB=0.943882;BQB=0.763211;MQ0F=0;ICB=1;HOB=0.5;AC=1;AN=2;DP4=1,7,4,4;MQ=46	GT:PL:AD	.	0/1:216,0,178:8,8	ABCC1,ABCC1,ABCC1,ABCC1
line5226258	synonymous SNV	gene:ENSGALG00000002622:transcript:ENSGALT00000041243:exon16:c.A1815G:p.P605P,	13	1930480	1930480	T	C	0.5	172	15	13	1930480	.	T	C	172	.	DP=15;VDB=0.471462;SGB=-0.651104;RPB=0.97357;MQB=0.039122;MQSB=0.959011;BQB=1;MQ0F=0;ICB=1;HOB=0.5;AC=1;AN=2;DP4=3,4,4,4;MQ=43	GT:PL:AD	.	0/1:205,0,187:7,8	FCHSD1
line4652382	nonsynonymous SNV	gene:ENSGALG00000011413:transcript:ENSGALT00000018621:exon6:c.A961G:p.I321V,	8	26799604	26799604	T	C	0.5	156	14	8	26799604	.	T	C	156	.	DP=15;VDB=0.62127;SGB=-0.636426;RPB=0.571605;MQB=0.0857407;MQSB=0.271965;BQB=0.966012;MQ0F=0;ICB=1;HOB=0.5;AC=1;AN=2;DP4=5,2,3,4;MQ=46	GT:PL:AD	0/1:189,0,172:7,7	.	-
line5927424	synonymous SNV	gene:ENSGALG00000032270:transcript:ENSGALT00000049116:exon4:c.G462A:p.A154A,	22	2994333	2994333	G	A	1	225	12	22	2994333	.	G	A	225	.	DP=12;VDB=0.115485;SGB=-0.680642;MQSB=0.584657;MQ0F=0;AC=2;AN=2;DP4=0,0,5,7;MQ=33	GT:PL:AD	1/1:255,36,0:0,12	1/1:255,81,0:0,27	-
line433618	nonsynonymous SNV	gene:ENSGALG00000013117:transcript:ENSGALT00000055649:exon24:c.T2950G:p.L984V,gene:ENSGALG00000013117:transcript:ENSGALT00000021411:exon25:c.T3115G:p.L1039V,	1	64189113	64189113	T	G	1	225	19	1	64189113	.	T	G	225	.	DP=20;VDB=0.434617;SGB=-0.69168;MQSB=0.803979;MQ0F=0;AC=2;AN=2;DP4=0,0,8,11;MQ=45	GT:PL:AD	1/1:255,57,0:0,19	1/1:251,27,0:0,9	PIK3C2G,PIK3C2G
line1283106	nonsynonymous SNV	gene:ENSGALG00000036106:transcript:ENSGALT00000082997:exon1:c.G73A:p.V25M,	1	194453217	194453217	C	T	0.5	52	8	1	194453217	.	C	T	52	.	DP=8;VDB=0.5413;SGB=-0.616816;RPB=0.5;MQB=0.5;MQSB=0.416667;BQB=1;MQ0F=0;ICB=1;HOB=0.5;AC=1;AN=2;DP4=2,0,4,2;MQ=23	GT:PL:AD	0/1:85,0,38:2,6	1/1:175,30,0:0,10	SMPD1
line2954759	synonymous SNV	gene:ENSGALG00000016577:transcript:ENSGALT00000079080:exon47:c.C5532T:p.N1844N,gene:ENSGALG00000016577:transcript:ENSGALT00000051353:exon41:c.C5469T:p.N1823N,gene:ENSGALG00000016577:transcript:ENSGALT00000026758:exon44:c.C5682T:p.N1894N,gene:ENSGALG00000016577:transcript:ENSGALT00000062562:exon44:c.C5622T:p.N1874N,	3	105780800	105780800	C	T	0.5	34.7896	8	3	105780800	.	C	T	34.7896	.	DP=10;VDB=0.935046;SGB=-0.511536;RPB=0.600535;MQB=0.150134;MQSB=0.450401;BQB=0.600535;MQ0F=0;ICB=1;HOB=0.5;AC=1;AN=2;DP4=1,4,2,1;MQ=46	GT:PL:AD	0/1:68,0,153:5,3	0/1:167,0,134:5,6	OTOF,OTOF,OTOF,OTOF
line2055079	synonymous SNV	gene:ENSGALG00000039553:transcript:ENSGALT00000082817:exon19:c.A2463G:p.L821L,gene:ENSGALG00000039553:transcript:ENSGALT00000046842:exon18:c.A2463G:p.L821L,gene:ENSGALG00000039553:transcript:ENSGALT00000066678:exon18:c.A2463G:p.L821L,gene:ENSGALG00000039553:transcript:ENSGALT00000053548:exon7:c.A906G:p.L302L,	2	116769511	116769511	A	G	1	225	21	2	116769511	.	A	G	225	.	DP=23;VDB=0.332872;SGB=-0.692352;MQSB=0.977933;MQ0F=0;AC=2;AN=2;DP4=0,0,10,11;MQ=40	GT:PL:AD	1/1:255,63,0:0,21	1/1:255,48,0:0,16	SULF1,SULF1,SULF1,SULF1
line4174975	nonsynonymous SNV	gene:ENSGALG00000009328:transcript:ENSGALT00000061089:exon3:c.A256G:p.I86V,	6	30018761	30018761	T	C	0.5	122	24	6	30018761	.	T	C	122	.	DP=25;VDB=0.576702;SGB=-0.688148;RPB=0.996008;MQB=0.000487066;MQSB=0.692463;BQB=0.790483;MQ0F=0;ICB=1;HOB=0.5;AC=1;AN=2;DP4=2,7,6,9;MQ=30	GT:PL:AD	.	0/1:155,0,195:9,15	-
line1940852	nonsynonymous SNV	gene:ENSGALG00000014615:transcript:ENSGALT00000036890:exon33:c.G4774A:p.V1592I,gene:ENSGALG00000014615:transcript:ENSGALT00000058499:exon33:c.G4768A:p.V1590I,	2	99812265	99812265	G	A	1	225	12	2	99812265	.	G	A	225	.	DP=12;VDB=0.00440415;SGB=-0.680642;MQSB=0.813189;MQ0F=0;AC=2;AN=2;DP4=0,0,6,6;MQ=42	GT:PL:AD	1/1:255,36,0:0,12	1/1:255,33,0:0,11	LAMA1,LAMA1
line5457901	nonsynonymous SNV	gene:ENSGALG00000001985:transcript:ENSGALT00000003090:exon2:c.T599C:p.V200A,	14	13559769	13559769	T	C	1	225	20	14	13559769	.	T	C	225	.	DP=21;VDB=0.951997;SGB=-0.692067;MQSB=0.992961;MQ0F=0;AC=2;AN=2;DP4=0,0,13,7;MQ=42	GT:PL:AD	1/1:255,60,0:0,20	1/1:255,45,0:0,15	PIGQ
line3793705	synonymous SNV	gene:ENSGALG00000009992:transcript:ENSGALT00000016236:exon1:c.G2874A:p.T958T,	5	34706976	34706976	G	A	1	225	11	5	34706976	.	G	A	225	.	DP=13;VDB=0.0981849;SGB=-0.676189;MQSB=0.950952;MQ0F=0;AC=2;AN=2;DP4=0,0,6,5;MQ=37	GT:PL:AD	1/1:255,33,0:0,11	1/1:255,63,0:0,21	ARHGAP5
line4891470	synonymous SNV	gene:ENSGALG00000003985:transcript:ENSGALT00000006347:exon13:c.G1731A:p.E577E,	10	6162921	6162921	G	A	1	37.4152	2	10	6162921	.	G	A	37.4152	.	DP=4;VDB=0.48;SGB=-0.453602;MQSB=1;MQ0F=0;AC=2;AN=2;DP4=0,0,1,1;MQ=33	GT:PL:AD	1/1:67,6,0:0,2	0/1:179,0,118:4,7	TARSL2
line3575203	nonsynonymous SNV	gene:ENSGALG00000031067:transcript:ENSGALT00000072475:exon6:c.G1084A:p.V362I,	5	15548	15548	G	A	0.5	208	18	5	15548	.	G	A	208	.	DP=21;VDB=0.643457;SGB=-0.676189;RPB=0.951002;MQB=0.0150017;MQSB=0.349974;BQB=0.902552;MQ0F=0;ICB=1;HOB=0.5;AC=1;AN=2;DP4=7,0,4,7;MQ=43	GT:PL:AD	0/1:241,0,142:7,11	.	-
line4688610	synonymous SNV	gene:ENSGALG00000031312:transcript:ENSGALT00000050003:exon2:c.G216A:p.T72T,	9	3659037	3659037	C	T	0.5	138	21	9	3659037	.	C	T	138	.	DP=22;VDB=0.502303;SGB=-0.636426;RPB=0.757075;MQB=0.112836;MQSB=0.885602;BQB=0.966484;MQ0F=0;ICB=1;HOB=0.5;AC=1;AN=2;DP4=7,7,3,4;MQ=47	GT:PL:AD	.	0/1:171,0,255:14,7	ANAPC13
line2292270	synonymous SNV	gene:ENSGALG00000009024:transcript:ENSGALT00000073654:exon10:c.C1059T:p.Y353Y,gene:ENSGALG00000009024:transcript:ENSGALT00000014682:exon10:c.C1059T:p.Y353Y,gene:ENSGALG00000009024:transcript:ENSGALT00000051258:exon8:c.C1059T:p.Y353Y,	3	8514191	8514191	G	A	0.5	219	15	3	8514191	.	G	A	219	.	DP=16;VDB=0.832957;SGB=-0.683931;RPB=0.461538;MQB=0.884615;MQSB=0.894839;BQB=0.923077;MQ0F=0;ICB=1;HOB=0.5;AC=1;AN=2;DP4=1,1,5,8;MQ=43	GT:PL:AD	.	0/1:255,0,34:2,13	CLIP4,CLIP4,CLIP4
line5182141	synonymous SNV	gene:ENSGALG00000041419:transcript:ENSGALT00000053291:exon2:c.C144T:p.A48A,	12	11615986	11615986	C	T	1	225	13	12	11615986	.	C	T	225	.	DP=14;VDB=0.615726;SGB=-0.683931;MQSB=0.604728;MQ0F=0;AC=2;AN=2;DP4=0,0,9,4;MQ=46	GT:PL:AD	1/1:255,39,0:0,13	1/1:223,27,0:0,9	-
line4449021	synonymous SNV	gene:ENSGALG00000012223:transcript:ENSGALT00000019959:exon17:c.C2670T:p.H890H,gene:ENSGALG00000012223:transcript:ENSGALT00000050678:exon16:c.C2535T:p.H845H,	7	30677320	30677320	G	A	1	193	8	7	30677320	.	G	A	193	.	DP=12;VDB=0.279378;SGB=-0.651104;MQSB=0.333333;MQ0F=0;AC=2;AN=2;DP4=0,0,6,2;MQ=42	GT:PL:AD	1/1:223,24,0:0,8	.	ZRANB3,ZRANB3
line704861	synonymous SNV	gene:ENSGALG00000016173:transcript:ENSGALT00000054987:exon6:c.C819T:p.S273S,gene:ENSGALG00000016173:transcript:ENSGALT00000036706:exon6:c.C819T:p.S273S,gene:ENSGALG00000016173:transcript:ENSGALT00000071558:exon6:c.C819T:p.S273S,gene:ENSGALG00000016173:transcript:ENSGALT00000051416:exon1:c.C141T:p.S47S,	1	109434958	109434958	C	T	0.5	200	15	1	109434958	.	C	T	200	.	DP=15;VDB=0.382624;SGB=-0.670168;RPB=0.692463;MQB=0.00920968;MQSB=0.88692;BQB=1;MQ0F=0;ICB=1;HOB=0.5;AC=1;AN=2;DP4=3,2,7,3;MQ=46	GT:PL:AD	.	0/1:233,0,133:5,10	UBASH3A,UBASH3A,UBASH3A,UBASH3A
line6192435	synonymous SNV	gene:ENSGALG00000021355:transcript:ENSGALT00000045403:exon9:c.A834G:p.R278R,	Z	9020434	9020434	A	G	1	181	7	Z	9020434	.	A	G	181	.	DP=7;VDB=0.345209;SGB=-0.636426;MQSB=0.8;MQ0F=0;AC=2;AN=2;DP4=0,0,2,5;MQ=44	GT:PL:AD	1/1:211,21,0:0,7	.	-
line145284	nonsynonymous SNV	gene:ENSGALG00000008874:transcript:ENSGALT00000014416:exon6:c.G629A:p.G210E,gene:ENSGALG00000008874:transcript:ENSGALT00000061388:exon5:c.G584A:p.G195E,	1	22430277	22430277	G	A	0.5	56	8	1	22430277	.	G	A	56	.	DP=8;VDB=0.857144;SGB=-0.511536;RPB=0.900802;MQB=0.150134;MQSB=0.916667;BQB=0.900802;MQ0F=0;ICB=1;HOB=0.5;AC=1;AN=2;DP4=4,1,2,1;MQ=47	GT:PL:AD	0/1:89,0,141:5,3	.	SLC13A1,SLC13A1
line5813331	synonymous SNV	gene:ENSGALG00000004154:transcript:ENSGALT00000006604:exon3:c.C384T:p.V128V,gene:ENSGALG00000004154:transcript:ENSGALT00000081522:exon3:c.C384T:p.V128V,	20	5489038	5489038	G	A	0.5	140	18	20	5489038	.	G	A	140	.	DP=19;VDB=0.975515;SGB=-0.651104;RPB=0.984335;MQB=0.00388362;MQSB=0.824135;BQB=0.513192;MQ0F=0;ICB=1;HOB=0.5;AC=1;AN=2;DP4=6,4,4,4;MQ=44	GT:PL:AD	0/1:173,0,245:10,8	.	WISP2,WISP2
line3537125	synonymous SNV	gene:ENSGALG00000015803:transcript:ENSGALT00000037139:exon10:c.G1059A:p.T353T,	4	86170517	86170517	G	A	0.5	221	17	4	86170517	.	G	A	221	.	DP=17;VDB=0.288478;SGB=-0.680642;RPB=0.978023;MQB=0.165299;MQSB=0.513417;BQB=0.818731;MQ0F=0;ICB=1;HOB=0.5;AC=1;AN=2;DP4=4,1,5,7;MQ=46	GT:PL:AD	0/1:255,0,109:5,12	.	KDM3A
line695690	nonsynonymous SNV	gene:ENSGALG00000015887:transcript:ENSGALT00000047236:exon33:c.C5477T:p.P1826L,gene:ENSGALG00000015887:transcript:ENSGALT00000025608:exon37:c.C6224T:p.P2075L,	1	104902343	104902343	G	A	0.5	34.1707	20	1	104902343	.	G	A	34.1707	.	DP=23;VDB=0.185364;SGB=-0.662043;RPB=0.477679;MQB=0.000849019;MQSB=0.39256;BQB=0.997118;MQ0F=0;ICB=1;HOB=0.5;AC=1;AN=2;DP4=4,7,5,4;MQ=34	GT:PL:AD	0/1:68,0,255:11,9	0/1:131,0,210:10,10	URB1,URB1
line3215468	nonsynonymous SNV	gene:ENSGALG00000042001:transcript:ENSGALT00000066953:exon8:c.A1274G:p.N425S,gene:ENSGALG00000042001:transcript:ENSGALT00000068504:exon8:c.A1274G:p.N425S,	4	35293712	35293712	A	G	0.5	208	20	4	35293712	.	A	G	208	.	DP=23;VDB=0.929401;SGB=-0.670168;RPB=0.955315;MQB=0.00079049;MQSB=0.982301;BQB=0.931063;MQ0F=0;ICB=1;HOB=0.5;AC=1;AN=2;DP4=5,5,5,5;MQ=47	GT:PL:AD	0/1:241,0,239:10,10	0/1:216,0,252:11,9	-,-
line5677999	nonsynonymous SNV	gene:ENSGALG00000003540:transcript:ENSGALT00000005602:exon11:c.A1303G:p.I435V,	18	6977367	6977367	A	G	1	225	20	18	6977367	.	A	G	225	.	DP=20;VDB=0.475191;SGB=-0.692067;MQSB=0.770696;MQ0F=0;AC=2;AN=2;DP4=0,0,9,11;MQ=46	GT:PL:AD	1/1:255,60,0:0,20	1/1:255,33,0:0,11	CEP95
line3755536	synonymous SNV	gene:ENSGALG00000009438:transcript:ENSGALT00000015368:exon7:c.C801T:p.I267I,	5	28013058	28013058	G	A	0.5	221	18	5	28013058	.	G	A	221	.	DP=19;VDB=0.834389;SGB=-0.683931;RPB=0.814433;MQB=0.0374702;MQSB=0.732764;BQB=0.703975;MQ0F=0;ICB=1;HOB=0.5;AC=1;AN=2;DP4=2,3,3,10;MQ=46	GT:PL:AD	0/1:255,0,122:5,13	0/1:116,0,255:12,5	SLC39A9
line2862214	nonsynonymous SNV	gene:ENSGALG00000016350:transcript:ENSGALT00000056051:exon2:c.A176G:p.N59S,gene:ENSGALG00000016350:transcript:ENSGALT00000026373:exon2:c.A176G:p.N59S,	3	91305046	91305046	T	C	0.5	222	20	3	91305046	.	T	C	222	.	DP=22;VDB=0.0114287;SGB=-0.680642;RPB=0.207131;MQB=0.0211283;MQSB=0.247381;BQB=1;MQ0F=0;ICB=1;HOB=0.5;AC=1;AN=2;DP4=3,5,8,4;MQ=45	GT:PL:AD	0/1:255,0,190:8,12	1/1:255,42,0:0,14	ARHGEF10,ARHGEF10
line6155435	nonsynonymous SNV	gene:ENSGALG00000043112:transcript:ENSGALT00000063859:exon4:c.C500T:p.A167V,	33	526072	526072	G	A	1	139	6	33	526072	.	G	A	139	.	DP=6;VDB=0.0989217;SGB=-0.616816;MQSB=1;MQ0F=0;AC=2;AN=2;DP4=0,0,5,1;MQ=37	GT:PL:AD	1/1:169,18,0:0,6	.	-
line3863102	synonymous SNV	gene:ENSGALG00000010874:transcript:ENSGALT00000017675:exon15:c.C3168T:p.H1056H,gene:ENSGALG00000010874:transcript:ENSGALT00000074362:exon13:c.C2772T:p.H924H,	5	45275692	45275692	C	T	1	225	17	5	45275692	.	C	T	225	.	DP=17;VDB=0.862681;SGB=-0.690438;MQSB=1;MQ0F=0;AC=2;AN=2;DP4=0,0,5,12;MQ=39	GT:PL:AD	1/1:255,51,0:0,17	0/1:233,0,135:5,9	-,-
line6010303	nonsynonymous SNV	gene:ENSGALG00000006818:transcript:ENSGALT00000011022:exon27:c.A7127T:p.Q2376L,gene:ENSGALG00000006818:transcript:ENSGALT00000046314:exon31:c.A7283T:p.Q2428L,	24	4356643	4356643	T	A	0.5	221	19	24	4356643	.	T	A	221	.	DP=21;VDB=0.845537;SGB=-0.688148;RPB=0.516206;MQB=0.606531;MQSB=0.946915;BQB=0.696805;MQ0F=0;ICB=1;HOB=0.5;AC=1;AN=2;DP4=3,1,8,7;MQ=45	GT:PL:AD	0/1:255,0,93:4,15	.	KMT2A,KMT2A
line6475393	nonsynonymous SNV	gene:ENSGALG00000035451:transcript:ENSGALT00000077850#AADN04002383.1#8974:exon3:c.G464A:p.R155H,	AADN04002383.1	10514	10514	C	T	0.5	82	7	AADN04002383.1	10514	.	C	T	82	.	DP=7;VDB=0.206846;SGB=-0.590765;RPB=0.4;MQB=0;MQSB=1;BQB=0.5;MQ0F=0;ICB=1;HOB=0.5;AC=1;AN=2;DP4=1,1,0,5;MQ=30	GT:PL:AD	0/1:114,0,7:2,5	.	-
line2456428	synonymous SNV	gene:ENSGALG00000010583:transcript:ENSGALT00000017224:exon4:c.C156T:p.I52I,gene:ENSGALG00000010583:transcript:ENSGALT00000051191:exon3:c.C156T:p.I52I,	3	32259202	32259202	G	A	0.5	222	21	3	32259202	.	G	A	222	.	DP=23;VDB=0.908875;SGB=-0.676189;RPB=0.72044;MQB=0.00203279;MQSB=1;BQB=0.99938;MQ0F=0;ICB=1;HOB=0.5;AC=1;AN=2;DP4=5,5,6,5;MQ=47	GT:PL:AD	.	0/1:255,0,247:10,11	VIT,VIT
line2067731	nonsynonymous SNV	gene:ENSGALG00000031390:transcript:ENSGALT00000077510:exon2:c.G169A:p.A57T,gene:ENSGALG00000031390:transcript:ENSGALT00000077751:exon2:c.G169A:p.A57T,	2	118372208	118372208	C	T	0.5	208	17	2	118372208	.	C	T	208	.	DP=20;VDB=0.182879;SGB=-0.670168;RPB=0.99881;MQB=0.0029283;MQSB=0.687289;BQB=0.908075;MQ0F=0;ICB=1;HOB=0.5;AC=1;AN=2;DP4=5,2,4,6;MQ=43	GT:PL:AD	0/1:241,0,182:7,10	0/1:176,0,172:7,10	STAU2,STAU2
line5605351	synonymous SNV	gene:ENSGALG00000001692:transcript:ENSGALT00000002593:exon12:c.T1368C:p.H456H,gene:ENSGALG00000001692:transcript:ENSGALT00000061740:exon11:c.T1326C:p.H442H,	17	8685746	8685746	T	C	0.5	114	15	17	8685746	.	T	C	114	.	DP=17;VDB=0.210772;SGB=-0.616816;RPB=0.939413;MQB=0.00632972;MQSB=0.966484;BQB=0.984496;MQ0F=0;ICB=1;HOB=0.5;AC=1;AN=2;DP4=7,2,4,2;MQ=44	GT:PL:AD	.	0/1:147,0,217:9,6	CAMSAP1,CAMSAP1
line6279156	synonymous SNV	gene:ENSGALG00000042157:transcript:ENSGALT00000070325:exon5:c.G633T:p.G211G,	Z	37483285	37483285	C	A	1	225	9	Z	37483285	.	C	A	225	.	DP=10;VDB=0.517352;SGB=-0.662043;MQSB=0.649731;MQ0F=0;AC=2;AN=2;DP4=0,0,5,4;MQ=44	GT:PL:AD	1/1:255,27,0:0,9	.	-
line5697183	synonymous SNV	gene:ENSGALG00000027786:transcript:ENSGALT00000043264:exon2:c.C159T:p.G53G,	18	9931555	9931555	C	T	0.5	138	16	18	9931555	.	C	T	138	.	DP=16;VDB=0.632198;SGB=-0.636426;RPB=0.360231;MQB=0.00385331;MQSB=0.313653;BQB=1;MQ0F=0;ICB=1;HOB=0.5;AC=1;AN=2;DP4=6,3,2,5;MQ=45	GT:PL:AD	0/1:171,0,219:9,7	1/1:255,42,0:0,14	SOCS3
line4658124	synonymous SNV	gene:ENSGALG00000010978:transcript:ENSGALT00000017884:exon6:c.C1107T:p.S369S,	8	27639097	27639097	C	T	0.5	141	9	8	27639097	.	C	T	141	.	DP=10;VDB=0.530999;SGB=-0.616816;RPB=0.462292;MQB=0.115573;MQSB=0.89338;BQB=0.577865;MQ0F=0;ICB=1;HOB=0.5;AC=1;AN=2;DP4=1,2,3,3;MQ=38	GT:PL:AD	0/1:175,0,37:3,6	.	ANGPTL3
line3663698	nonsynonymous SNV	gene:ENSGALG00000006602:transcript:ENSGALT00000010657:exon7:c.G745A:p.V249I,	5	14108879	14108879	C	T	0.5	144	15	5	14108879	.	C	T	144	.	DP=16;VDB=0.301776;SGB=-0.670168;RPB=0.934728;MQB=0.00920968;MQSB=0.97357;BQB=0.970446;MQ0F=0;ICB=1;HOB=0.5;AC=1;AN=2;DP4=3,2,5,5;MQ=35	GT:PL:AD	0/1:177,0,122:5,10	1/1:227,39,0:0,13	SYT8
line299794	synonymous SNV	gene:ENSGALG00000011325:transcript:ENSGALT00000018479:exon4:c.C352T:p.L118L,	1	45308628	45308628	G	A	1	225	28	1	45308628	.	G	A	225	.	DP=29;VDB=0.193858;SGB=-0.693054;MQSB=0.956162;MQ0F=0;AC=2;AN=2;DP4=0,0,15,13;MQ=45	GT:PL:AD	1/1:255,84,0:0,28	1/1:255,48,0:0,16	NDUFA12
line5755095	synonymous SNV	gene:ENSGALG00000004477:transcript:ENSGALT00000051332:exon2:c.C214T:p.L72L,gene:ENSGALG00000004477:transcript:ENSGALT00000007130:exon4:c.C550T:p.L184L,gene:ENSGALG00000004477:transcript:ENSGALT00000050790:exon4:c.C550T:p.L184L,	19	6503577	6503577	G	A	0.5	221	19	19	6503577	.	G	A	221	.	DP=23;VDB=0.647939;SGB=-0.688148;RPB=0.0632127;MQB=0.011109;MQSB=0.884505;BQB=0.988813;MQ0F=0;ICB=1;HOB=0.5;AC=1;AN=2;DP4=2,2,6,9;MQ=45	GT:PL:AD	0/1:255,0,102:4,15	1/1:255,54,0:0,18	NCOR1,NCOR1,NCOR1
line6012654	synonymous SNV	gene:ENSGALG00000013352:transcript:ENSGALT00000021786:exon5:c.G921A:p.P307P,	25	937477	937477	G	A	0.5	79	14	25	937477	.	G	A	79	.	DP=14;VDB=0.778312;SGB=-0.590765;RPB=0.867428;MQB=0.0657285;MQSB=0.834543;BQB=0.945959;MQ0F=0;ICB=1;HOB=0.5;AC=1;AN=2;DP4=6,3,1,4;MQ=45	GT:PL:AD	.	0/1:112,0,207:9,5	SF3B4
line756400	synonymous SNV	gene:ENSGALG00000041078:transcript:ENSGALT00000049715:exon1:c.T192C:p.A64A,	1	112739450	112739450	A	G	1	225	24	1	112739450	.	A	G	225	.	DP=26;VDB=0.156986;SGB=-0.692831;MQSB=0.797149;MQ0F=0;AC=2;AN=2;DP4=0,0,14,10;MQ=45	GT:PL:AD	1/1:255,72,0:0,24	1/1:255,54,0:0,18	MID1IP1
line319416	nonsynonymous SNV	gene:ENSGALG00000033191:transcript:ENSGALT00000074989:exon1:c.C43A:p.R15S,	1	48099462	48099462	G	T	0.5	107	25	1	48099462	.	G	T	107	.	DP=29;VDB=0.883613;SGB=-0.651104;RPB=0.490125;MQB=0.897092;MQSB=0.156835;BQB=0.884621;MQ0F=0.344828;ICB=1;HOB=0.5;AC=1;AN=2;DP4=4,13,5,3;MQ=24	GT:PL:AD	.	0/1:140,0,199:17,8	-
line5662267	synonymous SNV	gene:ENSGALG00000002719:transcript:ENSGALT00000038956:exon3:c.C282T:p.N94N,gene:ENSGALG00000002719:transcript:ENSGALT00000059621:exon3:c.C282T:p.N94N,	18	4904134	4904134	C	T	1	198	15	18	4904134	.	C	T	198	.	DP=16;VDB=0.181412;SGB=-0.688148;MQSB=0.745722;MQ0F=0;AC=2;AN=2;DP4=0,0,9,6;MQ=24	GT:PL:AD	1/1:228,45,0:0,15	1/1:246,69,0:0,23	CSNK1D,CSNK1D
line315905	synonymous SNV	gene:ENSGALG00000011643:transcript:ENSGALT00000019028:exon9:c.A972G:p.R324R,	1	47679589	47679589	A	G	0.5	160	20	1	47679589	.	A	G	160	.	DP=21;VDB=0.0116902;SGB=-0.651104;RPB=0.0431272;MQB=0.0108154;MQSB=0.826565;BQB=1;MQ0F=0;ICB=1;HOB=0.5;AC=1;AN=2;DP4=7,5,5,3;MQ=47	GT:PL:AD	0/1:193,0,255:12,8	.	UTP20
line6177711	synonymous SNV	gene:ENSGALG00000027747:transcript:ENSGALT00000043228:exon7:c.C1206T:p.D402D,	Z	9026426	9026426	G	A	1	225	13	Z	9026426	.	G	A	225	.	DP=14;VDB=0.7156;SGB=-0.683931;MQSB=0.447727;MQ0F=0;AC=2;AN=2;DP4=0,0,3,10;MQ=38	GT:PL:AD	.	1/1:255,39,0:0,13	-
line5610747	synonymous SNV	gene:ENSGALG00000026303:transcript:ENSGALT00000043384:exon4:c.G432A:p.T144T,	17	8205654	8205654	G	A	1	225	20	17	8205654	.	G	A	225	.	DP=20;VDB=0.261798;SGB=-0.692067;MQSB=0.916401;MQ0F=0;AC=2;AN=2;DP4=0,0,11,9;MQ=46	GT:PL:AD	1/1:255,60,0:0,20	1/1:255,48,0:0,16	MRPS2
line1999931	nonsynonymous SNV	gene:ENSGALG00000042469:transcript:ENSGALT00000074679:exon1:c.C188T:p.T63M,	2	108338748	108338748	G	A	1	225	20	2	108338748	.	G	A	225	.	DP=21;VDB=0.764796;SGB=-0.692067;MQSB=0.764448;MQ0F=0;AC=2;AN=2;DP4=0,0,8,12;MQ=25	GT:PL:AD	1/1:255,60,0:0,20	1/1:222,51,0:0,17	PRKDC
line4991972	synonymous SNV	gene:ENSGALG00000042647:transcript:ENSGALT00000076573:exon1:c.C10A:p.R4R,	11	510016	510016	C	A	0.5	222	22	11	510016	.	C	A	222	.	DP=24;VDB=0.691176;SGB=-0.688148;RPB=0.914442;MQB=0.00289694;MQSB=0.573199;BQB=1;MQ0F=0;ICB=1;HOB=0.5;AC=1;AN=2;DP4=5,2,7,8;MQ=44	GT:PL:AD	0/1:255,0,160:7,15	0/1:230,0,224:12,10	CNGB1
line1966930	nonsynonymous SNV	gene:ENSGALG00000043390:transcript:ENSGALT00000059989:exon24:c.A2854G:p.T952A,gene:ENSGALG00000043390:transcript:ENSGALT00000056534:exon24:c.A2848G:p.T950A,	2	103469815	103469815	A	G	0.5	12.6782	12	2	103469815	.	A	G	12.6782	.	DP=13;VDB=0.235765;SGB=-0.511536;RPB=0.811069;MQB=0.104279;MQSB=0.397295;BQB=0.962269;MQ0F=0;ICB=1;HOB=0.5;AC=1;AN=2;DP4=5,4,3,0;MQ=44	GT:PL:AD	0/1:47,0,243:9,3	.	-,-
line5450011	synonymous SNV	gene:ENSGALG00000038325:transcript:ENSGALT00000080412:exon5:c.A411G:p.T137T,gene:ENSGALG00000038325:transcript:ENSGALT00000070334:exon4:c.A333G:p.T111T,gene:ENSGALG00000038325:transcript:ENSGALT00000067660:exon5:c.A411G:p.T137T,	14	12783312	12783312	T	C	1	225	15	14	12783312	.	T	C	225	.	DP=19;VDB=0.629151;SGB=-0.688148;MQSB=0.437414;MQ0F=0;AC=2;AN=2;DP4=0,0,5,10;MQ=38	GT:PL:AD	1/1:255,45,0:0,15	1/1:255,54,0:0,18	PAM16,PAM16,PAM16
line6437963	synonymous SNV	gene:ENSGALG00000030904:transcript:ENSGALT00000071861#KQ759536.1#13143:exon78:c.C11670T:p.Y3890Y,gene:ENSGALG00000030904:transcript:ENSGALT00000065590#KQ759536.1#653:exon74:c.C11541T:p.Y3847Y,	KQ759536.1	64431	64431	C	T	0.5	163	18	KQ759536.1	64431	.	C	T	163	.	DP=18;VDB=0.166412;SGB=-0.662043;RPB=0.368597;MQB=0.888755;MQSB=0.266422;BQB=0.924089;MQ0F=0;ICB=1;HOB=0.5;AC=1;AN=2;DP4=6,3,7,2;MQ=46	GT:PL:AD	0/1:196,0,214:9,9	.	LRP1,LRP1
line5956306	nonsynonymous SNV	gene:ENSGALG00000002408:transcript:ENSGALT00000003792:exon6:c.C1456T:p.R486C,	23	4322499	4322499	G	A	0.5	61	18	23	4322499	.	G	A	61	.	DP=18;VDB=0.789602;SGB=-0.556411;RPB=0.56898;MQB=0.0120216;MQSB=0.936488;BQB=0.977696;MQ0F=0;ICB=1;HOB=0.5;AC=1;AN=2;DP4=5,9,2,2;MQ=49	GT:PL:AD	.	0/1:95,0,255:14,4	NCDN
line6465681	nonsynonymous SNV	gene:ENSGALG00000035351:transcript:ENSGALT00000054801#AADN04001577.1#1479:exon9:c.G1364A:p.R455K,gene:ENSGALG00000035351:transcript:ENSGALT00000079255#AADN04001577.1#62:exon10:c.G1544A:p.R515K,gene:ENSGALG00000035351:transcript:ENSGALT00000065649#AADN04001577.1#62:exon10:c.G1544A:p.R515K,gene:ENSGALG00000035351:transcript:ENSGALT00000057177#AADN04001577.1#1479:exon9:c.G1364A:p.R455K,	AADN04001577.1	6618	6618	G	A	0.5	85	133	AADN04001577.1	6618	.	G	A	85	.	DP=147;VDB=0.055788;SGB=-0.693147;RPB=0.802732;MQB=0.151747;MQSB=0.00924586;BQB=0.993699;MQ0F=0.0544218;ICB=1;HOB=0.5;AC=1;AN=2;DP4=56,29,31,17;MQ=20	GT:PL:AD	0/1:118,0,254:85,48	.	-,-,-,-
line5885928	nonsynonymous SNV	gene:ENSGALG00000001527:transcript:ENSGALT00000002321:exon3:c.G856A:p.V286I,	21	2173952	2173952	C	T	0.5	22.3646	9	21	2173952	.	C	T	22.3646	.	DP=9;VDB=0.0959456;SGB=-0.616816;RPB=0.231146;MQB=0.115573;MQSB=0.730948;BQB=0.924584;MQ0F=0;ICB=1;HOB=0.5;AC=1;AN=2;DP4=2,1,3,3;MQ=27	GT:PL:AD	0/1:55,0,87:3,6	0/1:121,0,255:14,11	VWA1
line2515853	synonymous SNV	gene:ENSGALG00000032799:transcript:ENSGALT00000073266:exon36:c.A4809G:p.L1603L,gene:ENSGALG00000032799:transcript:ENSGALT00000064283:exon36:c.A4812G:p.L1604L,gene:ENSGALG00000032799:transcript:ENSGALT00000065623:exon32:c.A4245G:p.L1415L,gene:ENSGALG00000032799:transcript:ENSGALT00000083077:exon35:c.A4656G:p.L1552L,gene:ENSGALG00000032799:transcript:ENSGALT00000064667:exon34:c.A4653G:p.L1551L,gene…	3	37862439	37862439	A	G	1	191	9	3	37862439	.	A	G	191	.	DP=9;VDB=0.967657;SGB=-0.662043;MQSB=0.406082;MQ0F=0;AC=2;AN=2;DP4=0,0,4,5;MQ=46	GT:PL:AD	1/1:221,27,0:0,9	0/1:255,0,255:11,13	HEATR1,HEATR1,HEATR1,HEATR1,HEATR1,HEATR1,HEATR1
line2713126	synonymous SNV	gene:ENSGALG00000029604:transcript:ENSGALT00000072233:exon7:c.T759C:p.S253S,	3	67139964	67139964	A	G	0.5	40.0496	18	3	67139964	.	A	G	40.0496	.	DP=20;VDB=0.473537;SGB=-0.636426;RPB=0.743558;MQB=0.00229059;MQSB=0.883327;BQB=0.983729;MQ0F=0;ICB=1;HOB=0.5;AC=1;AN=2;DP4=4,7,3,4;MQ=38	GT:PL:AD	0/1:74,0,255:11,7	0/1:79,0,131:5,7	-
line726299	synonymous SNV	gene:ENSGALG00000016142:transcript:ENSGALT00000025999:exon9:c.A1248G:p.T416T,	1	108935011	108935011	A	G	0.5	112	14	1	108935011	.	A	G	112	.	DP=14;VDB=0.355087;SGB=-0.616816;RPB=0.271965;MQB=0.0121755;MQSB=0.375311;BQB=1;MQ0F=0;ICB=1;HOB=0.5;AC=1;AN=2;DP4=4,4,1,5;MQ=46	GT:PL:AD	0/1:145,0,213:8,6	.	MX1
line791006	synonymous SNV	gene:ENSGALG00000016351:transcript:ENSGALT00000063683:exon14:c.T1125C:p.D375D,gene:ENSGALG00000016351:transcript:ENSGALT00000026377:exon14:c.T1119C:p.D373D,	1	118344424	118344424	T	C	0.5	208	15	1	118344424	.	T	C	208	.	DP=16;VDB=0.117011;SGB=-0.670168;RPB=0.655816;MQB=0.0312144;MQSB=0.972604;BQB=0.829029;MQ0F=0;ICB=1;HOB=0.5;AC=1;AN=2;DP4=1,4,5,5;MQ=45	GT:PL:AD	0/1:241,0,135:5,10	.	ACOT9,ACOT9
line4919230	synonymous SNV	gene:ENSGALG00000006516:transcript:ENSGALT00000010528:exon3:c.T543C:p.I181I,	10	12662455	12662455	T	C	0.5	37.5951	9	10	12662455	.	T	C	37.5951	.	DP=11;VDB=0.392388;SGB=-0.511536;RPB=0.809011;MQB=0.115573;MQSB=0.924584;BQB=0.577865;MQ0F=0;ICB=1;HOB=0.5;AC=1;AN=2;DP4=2,4,1,2;MQ=48	GT:PL:AD	.	0/1:71,0,182:6,3	MTHFS
line5089143	synonymous SNV	gene:ENSGALG00000005651:transcript:ENSGALT00000009065:exon2:c.C1047T:p.A349A,	11	17073494	17073494	C	T	1	222	22	11	17073494	.	C	T	222	.	DP=24;VDB=0.765979;SGB=-0.692562;MQSB=0.386442;MQ0F=0;AC=2;AN=2;DP4=0,0,11,11;MQ=22	GT:PL:AD	1/1:252,66,0:0,22	0/1:255,0,183:7,12	KLHL36
line5629328	nonsynonymous SNV	gene:ENSGALG00000042351:transcript:ENSGALT00000081881:exon1:c.G50A:p.R17H,	18	2008165	2008165	C	T	0.5	127	17	18	2008165	.	C	T	127	.	DP=17;VDB=0.98108;SGB=-0.636426;RPB=0.621145;MQB=0.0029283;MQSB=0.934209;BQB=1;MQ0F=0;ICB=1;HOB=0.5;AC=1;AN=2;DP4=3,7,2,5;MQ=43	GT:PL:AD	.	0/1:160,0,236:10,7	PIK3R6
line1398826	synonymous SNV	gene:ENSGALG00000007169:transcript:ENSGALT00000075082:exon7:c.C1092T:p.F364F,gene:ENSGALG00000007169:transcript:ENSGALT00000011610:exon7:c.C1092T:p.F364F,	2	14154437	14154437	C	T	1	225	18	2	14154437	.	C	T	225	.	DP=20;VDB=0.136708;SGB=-0.691153;MQSB=1;MQ0F=0;AC=2;AN=2;DP4=0,0,9,9;MQ=46	GT:PL:AD	1/1:255,54,0:0,18	1/1:255,45,0:0,15	EPC1,EPC1
line5985	nonsynonymous SNV	gene:ENSGALG00000038520:transcript:ENSGALT00000050083:exon4:c.T236C:p.M79T,gene:ENSGALG00000038520:transcript:ENSGALT00000075870:exon4:c.T236C:p.M79T,gene:ENSGALG00000038520:transcript:ENSGALT00000075048:exon4:c.T311C:p.M104T,	1	760709	760709	T	C	1	225	24	1	760709	.	T	C	225	.	DP=27;VDB=0.209278;SGB=-0.692831;MQSB=0.978458;MQ0F=0;AC=2;AN=2;DP4=0,0,15,9;MQ=35	GT:PL:AD	1/1:255,72,0:0,24	1/1:255,60,0:0,20	STRIP2,STRIP2,STRIP2
line1828817	synonymous SNV	gene:ENSGALG00000013081:transcript:ENSGALT00000021359:exon1:c.T615C:p.C205C,gene:ENSGALG00000013081:transcript:ENSGALT00000062661:exon2:c.T576C:p.C192C,	2	80751044	80751044	T	C	0.5	179	23	2	80751044	.	T	C	179	.	DP=25;VDB=0.746772;SGB=-0.662043;RPB=0.987676;MQB=0.00112477;MQSB=0.733432;BQB=0.851535;MQ0F=0;ICB=1;HOB=0.5;AC=1;AN=2;DP4=5,9,4,5;MQ=48	GT:PL:AD	0/1:212,0,255:14,9	0/1:141,0,231:9,6	VWC2,VWC2
line2951584	nonsynonymous SNV	gene:ENSGALG00000016556:transcript:ENSGALT00000026715:exon1:c.C5062T:p.P1688S,	3	105441340	105441340	G	A	0.5	174	25	3	105441340	.	G	A	174	.	DP=26;VDB=0.159789;SGB=-0.670168;RPB=0.986249;MQB=0.000195716;MQSB=0.876055;BQB=0.962269;MQ0F=0;ICB=1;HOB=0.5;AC=1;AN=2;DP4=11,4,7,3;MQ=45	GT:PL:AD	0/1:207,0,255:15,10	.	-
line4408847	synonymous SNV	gene:ENSGALG00000011708:transcript:ENSGALT00000019136:exon2:c.C87T:p.T29T,gene:ENSGALG00000011708:transcript:ENSGALT00000037978:exon17:c.C3582T:p.T1194T,	7	27379356	27379356	G	A	0.5	120	13	7	27379356	.	G	A	120	.	DP=14;VDB=0.0930359;SGB=-0.616816;RPB=0.531709;MQB=0.194278;MQSB=0.876998;BQB=0.899815;MQ0F=0;ICB=1;HOB=0.5;AC=1;AN=2;DP4=2,5,3,3;MQ=43	GT:PL:AD	.	0/1:153,0,188:7,6	MYLK,MYLK
line6069220	synonymous SNV	gene:ENSGALG00000001956:transcript:ENSGALT00000003025:exon3:c.A591C:p.A197A,gene:ENSGALG00000001956:transcript:ENSGALT00000066230:exon2:c.A165C:p.A55A,	26	3802754	3802754	A	C	0.5	222	33	26	3802754	.	A	C	222	.	DP=35;VDB=0.404547;SGB=-0.691153;RPB=0.895424;MQB=0.000111593;MQSB=0.908888;BQB=0.809155;MQ0F=0;ICB=1;HOB=0.5;AC=1;AN=2;DP4=8,7,11,7;MQ=47	GT:PL:AD	0/1:255,0,255:15,18	.	OLFML3,OLFML3
line5472494	synonymous SNV	gene:ENSGALG00000002094:transcript:ENSGALT00000049257:exon10:c.G783A:p.E261E,	15	1308760	1308760	C	T	1	225	18	15	1308760	.	C	T	225	.	DP=21;VDB=0.921286;SGB=-0.691153;MQSB=0.86274;MQ0F=0;AC=2;AN=2;DP4=0,0,11,7;MQ=43	GT:PL:AD	1/1:255,54,0:0,18	0/1:144,0,222:10,6	-
line592576	synonymous SNV	gene:ENSGALG00000022866:transcript:ENSGALT00000036874:exon6:c.T2817C:p.Y939Y,	1	88815595	88815595	T	C	0.5	196	14	1	88815595	.	T	C	196	.	DP=14;VDB=0.676898;SGB=-0.662043;RPB=0.923116;MQB=0.011109;MQSB=0.367879;BQB=0.945959;MQ0F=0;ICB=1;HOB=0.5;AC=1;AN=2;DP4=0,5,4,5;MQ=47	GT:PL:AD	0/1:229,0,109:5,9	0/1:234,0,217:8,10	-
line4846028	synonymous SNV	gene:ENSGALG00000029190:transcript:ENSGALT00000076947:exon2:c.A234G:p.Q78Q,gene:ENSGALG00000029190:transcript:ENSGALT00000074316:exon2:c.A234G:p.Q78Q,gene:ENSGALG00000029190:transcript:ENSGALT00000082923:exon2:c.A234G:p.Q78Q,gene:ENSGALG00000029190:transcript:ENSGALT00000067729:exon2:c.A234G:p.Q78Q,gene:ENSGALG00000029190:transcript:ENSGALT00000050976:exon2:c.A234G:p.Q78Q,gene:ENSGALG00000029190:…	9	23500042	23500042	T	C	1	225	22	9	23500042	.	T	C	225	.	DP=22;VDB=0.685463;SGB=-0.692562;MQSB=0.834768;MQ0F=0;AC=2;AN=2;DP4=0,0,13,9;MQ=34	GT:PL:AD	1/1:255,66,0:0,22	1/1:255,33,0:0,11	MBNL1,MBNL1,MBNL1,MBNL1,MBNL1,MBNL1
line4170701	synonymous SNV	gene:ENSGALG00000009304:transcript:ENSGALT00000015143:exon3:c.A1206G:p.S402S,	6	29523804	29523804	T	C	0.5	134	11	6	29523804	.	T	C	134	.	DP=13;VDB=0.923055;SGB=-0.651104;RPB=0.920044;MQB=0.100573;MQSB=0.891517;BQB=1;MQ0F=0;ICB=1;HOB=0.5;AC=1;AN=2;DP4=3,0,3,5;MQ=39	GT:PL:AD	.	0/1:167,0,71:3,8	RAB11FIP2
line6507352	nonsynonymous SNV	gene:ENSGALG00000034266:transcript:ENSGALT00000080597#AADN04006902.1#5888:exon1:c.G743A:p.S248N,	AADN04006902.1	6436	6436	C	T	0.5	48.2932	13	AADN04006902.1	6436	.	C	T	48.2932	.	DP=13;VDB=0.283505;SGB=-0.662043;RPB=0.742584;MQB=0.304076;MQSB=1;BQB=1;MQ0F=0.0769231;ICB=1;HOB=0.5;AC=1;AN=2;DP4=1,3,0,9;MQ=25	GT:PL:AD	0/1:81,0,72:4,9	.	-
line5212145	synonymous SNV	gene:ENSGALG00000035099:transcript:ENSGALT00000066744:exon2:c.C1389T:p.L463L,	12	18329855	18329855	C	T	0.5	183	19	12	18329855	.	C	T	183	.	DP=20;VDB=0.863147;SGB=-0.662043;RPB=0.920044;MQB=0.0406266;MQSB=0.979382;BQB=1;MQ0F=0;ICB=1;HOB=0.5;AC=1;AN=2;DP4=4,6,5,4;MQ=47	GT:PL:AD	.	0/1:216,0,240:10,9	Lrrn1
line6039230	synonymous SNV	gene:ENSGALG00000034347:transcript:ENSGALT00000052377:exon12:c.A1704G:p.A568A,	26	292485	292485	A	G	0.5	188	18	26	292485	.	A	G	188	.	DP=19;VDB=0.375148;SGB=-0.662043;RPB=0.975928;MQB=0.0143269;MQSB=0.439968;BQB=0.924089;MQ0F=0;ICB=1;HOB=0.5;AC=1;AN=2;DP4=2,7,3,6;MQ=46	GT:PL:AD	0/1:221,0,205:9,9	0/1:255,0,255:14,14	-
line5001879	nonsynonymous SNV	gene:ENSGALG00000002407:transcript:ENSGALT00000046709:exon49:c.A8737G:p.I2913V,gene:ENSGALG00000002407:transcript:ENSGALT00000003789:exon65:c.A11182G:p.I3728V,	11	1696411	1696411	A	G	1	225	15	11	1696411	.	A	G	225	.	DP=15;VDB=0.0936809;SGB=-0.688148;MQSB=0.912219;MQ0F=0;AC=2;AN=2;DP4=0,0,10,5;MQ=41	GT:PL:AD	1/1:255,45,0:0,15	1/1:255,63,0:0,21	HYDIN,HYDIN
line239150	nonsynonymous SNV	gene:ENSGALG00000019352:transcript:ENSGALT00000016304:exon18:c.A2026G:p.M676V,	1	35626935	35626935	A	G	0.5	47.1044	18	1	35626935	.	A	G	47.1044	.	DP=20;VDB=0.551573;SGB=-0.616816;RPB=0.673119;MQB=0.00628132;MQSB=0.839542;BQB=1;MQ0F=0;ICB=1;HOB=0.5;AC=1;AN=2;DP4=4,8,1,5;MQ=41	GT:PL:AD	0/1:81,0,255:12,6	.	MYRFL
line2569754	synonymous SNV	gene:ENSGALG00000020003:transcript:ENSGALT00000018893:exon8:c.G2379A:p.K793K,gene:ENSGALG00000020003:transcript:ENSGALT00000072925:exon8:c.G2400A:p.K800K,gene:ENSGALG00000020003:transcript:ENSGALT00000066461:exon8:c.G2400A:p.K800K,	3	45415646	45415646	C	T	1	225	23	3	45415646	.	C	T	225	.	DP=24;VDB=0.751842;SGB=-0.692717;MQSB=0.872112;MQ0F=0;AC=2;AN=2;DP4=0,0,12,11;MQ=40	GT:PL:AD	1/1:255,69,0:0,23	0/1:199,0,182:8,9	MAP3K4,MAP3K4,MAP3K4
line3684171	synonymous SNV	gene:ENSGALG00000029130:transcript:ENSGALT00000054355:exon3:c.T732C:p.G244G,gene:ENSGALG00000029130:transcript:ENSGALT00000044127:exon2:c.T747C:p.G249G,gene:ENSGALG00000029130:transcript:ENSGALT00000057283:exon3:c.T672C:p.G224G,	5	17059810	17059810	A	G	1	225	17	5	17059810	.	A	G	225	.	DP=18;VDB=0.761533;SGB=-0.690438;MQSB=0.84246;MQ0F=0;AC=2;AN=2;DP4=0,0,7,10;MQ=44	GT:PL:AD	1/1:255,51,0:0,17	.	LRRC55,LRRC55,LRRC55
line4120639	synonymous SNV	gene:ENSGALG00000006670:transcript:ENSGALT00000010788:exon1:c.A450G:p.R150R,	6	19867071	19867071	T	C	1	225	18	6	19867071	.	T	C	225	.	DP=21;VDB=0.80483;SGB=-0.691153;MQSB=0.846389;MQ0F=0;AC=2;AN=2;DP4=0,0,8,10;MQ=35	GT:PL:AD	1/1:255,54,0:0,18	1/1:255,72,0:0,24	PPP1R3C
line6441811	nonsynonymous SNV	gene:ENSGALG00000031243:transcript:ENSGALT00000077548#KQ759368.1#17814:exon1:c.G161A:p.R54H,	KQ759368.1	24086	24086	C	T	0.5	53	7	KQ759368.1	24086	.	C	T	53	.	DP=8;VDB=0.845044;SGB=-0.590765;RPB=0;MQB=0.6;MQSB=0.6;BQB=0;MQ0F=0;ICB=1;HOB=0.5;AC=1;AN=2;DP4=1,1,1,4;MQ=43	GT:PL:AD	.	0/1:86,0,59:2,5	ABCB8
line4710736	synonymous SNV	gene:ENSGALG00000005768:transcript:ENSGALT00000009265:exon12:c.C1377T:p.N459N,	9	5115440	5115440	G	A	1	52	5	9	5115440	.	G	A	52	.	DP=6;VDB=0.999283;SGB=-0.590765;MQSB=1;MQ0F=0;AC=2;AN=2;DP4=0,0,4,1;MQ=24	GT:PL:AD	1/1:82,15,0:0,5	.	ETV5
line2897329	synonymous SNV	gene:ENSGALG00000016424:transcript:ENSGALT00000051746:exon7:c.G636T:p.P212P,gene:ENSGALG00000016424:transcript:ENSGALT00000026493:exon8:c.G801T:p.P267P,	3	96615453	96615453	G	T	0.5	222	22	3	96615453	.	G	T	222	.	DP=23;VDB=0.485758;SGB=-0.680642;RPB=0.301031;MQB=0.00139329;MQSB=0.934777;BQB=1;MQ0F=0;ICB=1;HOB=0.5;AC=1;AN=2;DP4=5,5,8,4;MQ=48	GT:PL:AD	0/1:255,0,235:10,12	0/1:197,0,210:8,7	CPSF3,CPSF3
line3628908	synonymous SNV	gene:ENSGALG00000005769:transcript:ENSGALT00000009266:exon2:c.C561T:p.S187S,gene:ENSGALG00000005769:transcript:ENSGALT00000044761:exon2:c.C561T:p.S187S,	5	9320475	9320475	G	A	1	225	21	5	9320475	.	G	A	225	.	DP=23;VDB=0.782132;SGB=-0.692352;MQSB=0.447937;MQ0F=0;AC=2;AN=2;DP4=0,0,13,8;MQ=30	GT:PL:AD	1/1:255,63,0:0,21	1/1:255,60,0:0,20	WEE1,WEE1
line1608693	nonsynonymous SNV	gene:ENSGALG00000041407:transcript:ENSGALT00000062937:exon4:c.C790G:p.L264V,	2	48214288	48214288	G	C	0.5	161	23	2	48214288	.	G	C	161	.	DP=25;VDB=0.100991;SGB=-0.676189;RPB=0.578482;MQB=0.000261259;MQSB=0.968753;BQB=0.82746;MQ0F=0;ICB=1;HOB=0.5;AC=1;AN=2;DP4=8,4,6,5;MQ=42	GT:PL:AD	.	0/1:194,0,255:12,11	-
line4603347	synonymous SNV	gene:ENSGALG00000009993:transcript:ENSGALT00000016237:exon2:c.A15G:p.E5E,	8	19784302	19784302	T	C	1	165	13	8	19784302	.	T	C	165	.	DP=13;VDB=0.136773;SGB=-0.683931;MQSB=0.0211283;MQ0F=0.307692;AC=2;AN=2;DP4=0,0,9,4;MQ=28	GT:PL:AD	1/1:195,39,0:0,13	1/1:143,24,0:0,8	MED8
line1377964	synonymous SNV	gene:ENSGALG00000006723:transcript:ENSGALT00000010875:exon5:c.T645G:p.L215L,gene:ENSGALG00000006723:transcript:ENSGALT00000063397:exon4:c.T483G:p.L161L,	2	10423989	10423989	A	C	1	225	10	2	10423989	.	A	C	225	.	DP=10;VDB=0.0461493;SGB=-0.670168;MQSB=0.523791;MQ0F=0;AC=2;AN=2;DP4=0,0,5,5;MQ=44	GT:PL:AD	1/1:255,30,0:0,10	1/1:255,39,0:0,13	-,-
line2615469	nonsynonymous SNV	gene:ENSGALG00000013710:transcript:ENSGALT00000022291:exon17:c.T1696A:p.F566I,	3	51917268	51917268	T	A	0.5	116	15	3	51917268	.	T	A	116	.	DP=15;VDB=0.650919;SGB=-0.651104;RPB=0.898397;MQB=0.0108154;MQSB=0.221641;BQB=1;MQ0F=0;ICB=1;HOB=0.5;AC=1;AN=2;DP4=5,2,2,6;MQ=39	GT:PL:AD	0/1:149,0,172:7,8	.	SNX9
line6465896	synonymous SNV	gene:ENSGALG00000043620:transcript:ENSGALT00000068149#KQ759600.1#9358:exon1:c.G249A:p.T83T,	KQ759600.1	9607	9607	G	A	0.5	111	7	KQ759600.1	9607	.	G	A	111	.	DP=9;VDB=0.409395;SGB=-0.590765;RPB=1;MQB=0.8;MQSB=1;BQB=1;MQ0F=0;ICB=1;HOB=0.5;AC=1;AN=2;DP4=0,2,1,4;MQ=39	GT:PL:AD	.	0/1:144,0,52:2,5	RTKN
line1933044	nonsynonymous SNV	gene:ENSGALG00000008399:transcript:ENSGALT00000013683:exon7:c.C1295T:p.A432V,gene:ENSGALG00000008399:transcript:ENSGALT00000057848:exon7:c.C1295T:p.A432V,	2	98828139	98828139	G	A	0.5	211	21	2	98828139	.	G	A	211	.	DP=22;VDB=0.54266;SGB=-0.676189;RPB=0.900548;MQB=0.000553084;MQSB=0.572438;BQB=0.939898;MQ0F=0;ICB=1;HOB=0.5;AC=1;AN=2;DP4=4,6,7,4;MQ=47	GT:PL:AD	0/1:244,0,236:10,11	1/1:255,60,0:0,20	ANKRD12,ANKRD12
line6047498	synonymous SNV	gene:ENSGALG00000033572:transcript:ENSGALT00000048558:exon8:c.C801T:p.S267S,	26	1196649	1196649	G	A	0.5	106	17	26	1196649	.	G	A	106	.	DP=19;VDB=0.794185;SGB=-0.616816;RPB=0.881383;MQB=0.807846;MQSB=0.560724;BQB=0.955563;MQ0F=0;ICB=1;HOB=0.5;AC=1;AN=2;DP4=8,3,5,1;MQ=42	GT:PL:AD	0/1:139,0,239:11,6	0/1:97,0,251:12,4	SORT1
line2327699	synonymous SNV	gene:ENSGALG00000008937:transcript:ENSGALT00000067607:exon11:c.T936A:p.T312T,gene:ENSGALG00000008937:transcript:ENSGALT00000073308:exon11:c.T936A:p.T312T,gene:ENSGALG00000008937:transcript:ENSGALT00000060909:exon12:c.T936A:p.T312T,gene:ENSGALG00000008937:transcript:ENSGALT00000014523:exon10:c.T990A:p.T330T,	3	8970639	8970639	T	A	0.5	49.1525	12	3	8970639	.	T	A	49.1525	.	DP=15;VDB=0.187998;SGB=-0.590765;RPB=0.896474;MQB=0.331306;MQSB=1;BQB=0.760054;MQ0F=0;ICB=1;HOB=0.5;AC=1;AN=2;DP4=6,1,5,0;MQ=32	GT:PL:AD	0/1:82,0,149:7,5	.	PPP1R21,PPP1R21,PPP1R21,PPP1R21
line3673786	nonsynonymous SNV	gene:ENSGALG00000040729:transcript:ENSGALT00000072249:exon2:c.A172G:p.T58A,gene:ENSGALG00000040729:transcript:ENSGALT00000050736:exon1:c.A223G:p.T75A,	5	15788188	15788188	A	G	1	222	12	5	15788188	.	A	G	222	.	DP=14;VDB=0.112238;SGB=-0.680642;MQSB=0.506703;MQ0F=0;AC=2;AN=2;DP4=0,0,5,7;MQ=30	GT:PL:AD	1/1:252,36,0:0,12	1/1:210,30,0:0,10	PIDD1,PIDD1
line2575797	synonymous SNV	gene:ENSGALG00000012256:transcript:ENSGALT00000072843:exon52:c.G7470A:p.V2490V,gene:ENSGALG00000012256:transcript:ENSGALT00000071801:exon51:c.G7470A:p.V2490V,gene:ENSGALG00000012256:transcript:ENSGALT00000081343:exon47:c.G7053A:p.V2351V,gene:ENSGALG00000012256:transcript:ENSGALT00000020015:exon51:c.G7470A:p.V2490V,gene:ENSGALG00000012256:transcript:ENSGALT00000080254:exon51:c.G7482A:p.V2494V,	3	46221934	46221934	G	A	0.5	222	26	3	46221934	.	G	A	222	.	DP=27;VDB=0.857158;SGB=-0.688148;RPB=0.998654;MQB=0.000104464;MQSB=0.804919;BQB=0.960078;MQ0F=0;ICB=1;HOB=0.5;AC=1;AN=2;DP4=6,5,10,5;MQ=46	GT:PL:AD	0/1:255,0,243:11,15	1/1:255,48,0:0,16	UTRN,UTRN,UTRN,UTRN,UTRN
line5082182	synonymous SNV	gene:ENSGALG00000005467:transcript:ENSGALT00000008780:exon1:c.C129T:p.F43F,	11	15966831	15966831	C	T	0.5	76	8	11	15966831	.	C	T	76	.	DP=8;VDB=0.707785;SGB=-0.636426;RPB=1;MQB=1;MQSB=0.916667;BQB=1;MQ0F=0.375;ICB=1;HOB=0.5;AC=1;AN=2;DP4=0,1,2,5;MQ=23	GT:PL:AD	0/1:110,0,15:1,7	1/1:173,36,0:0,12	HSD17B2
line332557	synonymous SNV	gene:ENSGALG00000012013:transcript:ENSGALT00000019602:exon9:c.A954G:p.K318K,gene:ENSGALG00000012013:transcript:ENSGALT00000075122:exon6:c.A564G:p.K188K,	1	49979328	49979328	A	G	0.5	222	24	1	49979328	.	A	G	222	.	DP=27;VDB=0.239887;SGB=-0.689466;RPB=0.934728;MQB=0.0145456;MQSB=0.243785;BQB=0.912219;MQ0F=0;ICB=1;HOB=0.5;AC=1;AN=2;DP4=3,5,10,6;MQ=43	GT:PL:AD	0/1:255,0,186:8,16	.	SLC25A17,SLC25A17
line2022870	nonsynonymous SNV	gene:ENSGALG00000022827:transcript:ENSGALT00000036746:exon1:c.G7A:p.G3R,	2	111718326	111718326	C	T	1	225	23	2	111718326	.	C	T	225	.	DP=25;VDB=0.00428029;SGB=-0.692717;MQSB=0.980111;MQ0F=0;AC=2;AN=2;DP4=0,0,7,16;MQ=45	GT:PL:AD	1/1:255,69,0:0,23	0/1:255,0,159:6,12	SDR16C5
line5455355	synonymous SNV	gene:ENSGALG00000031416:transcript:ENSGALT00000068546:exon14:c.C2016T:p.L672L,gene:ENSGALG00000031416:transcript:ENSGALT00000055131:exon13:c.C1887T:p.L629L,gene:ENSGALG00000031416:transcript:ENSGALT00000057395:exon13:c.C1887T:p.L629L,gene:ENSGALG00000031416:transcript:ENSGALT00000051604:exon15:c.C2016T:p.L672L,	14	13306106	13306106	C	T	0.5	213	20	14	13306106	.	C	T	213	.	DP=21;VDB=0.233702;SGB=-0.676189;RPB=0.749312;MQB=0.280067;MQSB=0.982124;BQB=0.916401;MQ0F=0;ICB=1;HOB=0.5;AC=1;AN=2;DP4=6,3,5,6;MQ=43	GT:PL:AD	0/1:246,0,199:9,11	0/1:193,0,255:12,9	UBN1,UBN1,UBN1,UBN1
line5602323	nonsynonymous SNV	gene:ENSGALG00000003412:transcript:ENSGALT00000005397:exon16:c.A2422G:p.T808A,	17	7266543	7266543	T	C	0.5	170	19	17	7266543	.	T	C	170	.	DP=20;VDB=0.770293;SGB=-0.651104;RPB=0.711124;MQB=0.00136037;MQSB=0.969784;BQB=0.902014;MQ0F=0;ICB=1;HOB=0.5;AC=1;AN=2;DP4=5,6,3,5;MQ=47	GT:PL:AD	0/1:203,0,255:11,8	0/1:236,0,255:12,10	-
line3660649	nonsynonymous SNV	gene:ENSGALG00000006530:transcript:ENSGALT00000010554:exon3:c.C392T:p.P131L,	5	13614771	13614771	G	A	0.5	222	24	5	13614771	.	G	A	222	.	DP=26;VDB=0.2043;SGB=-0.686358;RPB=0.965881;MQB=0.644773;MQSB=0.992914;BQB=0.573826;MQ0F=0;ICB=1;HOB=0.5;AC=1;AN=2;DP4=4,6,5,9;MQ=38	GT:PL:AD	0/1:255,0,198:10,14	.	TSSC4
line4974369	synonymous SNV	gene:ENSGALG00000001149:transcript:ENSGALT00000001727:exon6:c.G732A:p.T244T,	11	590509	590509	C	T	1	114	9	11	590509	.	C	T	114	.	DP=10;VDB=0.958628;SGB=-0.662043;MQSB=0.115573;MQ0F=0;AC=2;AN=2;DP4=0,0,6,3;MQ=24	GT:PL:AD	.	1/1:144,27,0:0,9	ADGRG5
line6097854	synonymous SNV	gene:ENSGALG00000000461:transcript:ENSGALT00000000627:exon2:c.T846C:p.S282S,	27	2584487	2584487	T	C	0.5	160	17	27	2584487	.	T	C	160	.	DP=18;VDB=0.0140615;SGB=-0.651104;RPB=0.242241;MQB=0.026526;MQSB=0.743567;BQB=0.91051;MQ0F=0;ICB=1;HOB=0.5;AC=1;AN=2;DP4=3,6,5,3;MQ=47	GT:PL:AD	0/1:193,0,221:9,8	0/1:246,0,231:10,12	MRC2
line5996333	nonsynonymous SNV	gene:ENSGALG00000006779:transcript:ENSGALT00000040801:exon6:c.C728T:p.A243V,	24	4262141	4262141	G	A	1	225	22	24	4262141	.	G	A	225	.	DP=24;VDB=0.107882;SGB=-0.692562;MQSB=0.924723;MQ0F=0;AC=2;AN=2;DP4=0,0,10,12;MQ=45	GT:PL:AD	.	1/1:255,66,0:0,22	PDZD3
line2106415	nonsynonymous SNV	gene:ENSGALG00000037686:transcript:ENSGALT00000052864:exon10:c.T1226C:p.M409T,gene:ENSGALG00000037686:transcript:ENSGALT00000069645:exon10:c.T1235C:p.M412T,	2	124929060	124929060	A	G	0.5	48.6825	13	2	124929060	.	A	G	48.6825	.	DP=14;VDB=0.281015;SGB=-0.590765;RPB=0.723173;MQB=0.0137638;MQSB=0.723173;BQB=0.213769;MQ0F=0;ICB=1;HOB=0.5;AC=1;AN=2;DP4=4,4,4,1;MQ=43	GT:PL:AD	0/1:82,0,215:8,5	0/1:213,0,247:10,11	NBN,NBN
line4140891	nonsynonymous SNV	gene:ENSGALG00000020742:transcript:ENSGALT00000078292:exon3:c.C2543T:p.S848L,gene:ENSGALG00000020742:transcript:ENSGALT00000012011:exon4:c.C2438T:p.S813L,gene:ENSGALG00000020742:transcript:ENSGALT00000081827:exon4:c.C3008T:p.S1003L,	6	22500954	22500954	G	A	0.5	212	20	6	22500954	.	G	A	212	.	DP=21;VDB=0.987188;SGB=-0.676189;RPB=0.901319;MQB=0.0138735;MQSB=0.993592;BQB=0.943233;MQ0F=0;ICB=1;HOB=0.5;AC=1;AN=2;DP4=4,5,6,5;MQ=45	GT:PL:AD	0/1:245,0,218:9,11	0/1:199,0,182:8,8	PPRC1,PPRC1,PPRC1
line3935968	nonsynonymous SNV	gene:ENSGALG00000012089:transcript:ENSGALT00000019746:exon1:c.G674T:p.S225I,	5	55450855	55450855	G	T	0.5	99	21	5	55450855	.	G	T	99	.	DP=22;VDB=0.618905;SGB=-0.662043;RPB=0.850768;MQB=0.000633889;MQSB=0.572438;BQB=1;MQ0F=0;ICB=1;HOB=0.5;AC=1;AN=2;DP4=5,7,6,3;MQ=39	GT:PL:AD	0/1:132,0,255:12,9	1/1:186,42,0:0,14	C14orf37
line5855945	synonymous SNV	gene:ENSGALG00000006992:transcript:ENSGALT00000011323:exon5:c.T795C:p.D265D,	20	10775369	10775369	T	C	1	225	17	20	10775369	.	T	C	225	.	DP=17;VDB=0.523599;SGB=-0.690438;MQSB=0.78077;MQ0F=0;AC=2;AN=2;DP4=0,0,6,11;MQ=40	GT:PL:AD	1/1:255,51,0:0,17	1/1:255,84,0:0,28	MMP9
line342711	synonymous SNV	gene:ENSGALG00000012446:transcript:ENSGALT00000020346:exon1:c.C2097G:p.S699S,	1	51369875	51369875	C	G	0.5	154	19	1	51369875	.	C	G	154	.	DP=24;VDB=0.897684;SGB=-0.636426;RPB=0.724465;MQB=0.0018363;MQSB=0.999148;BQB=0.914584;MQ0F=0;ICB=1;HOB=0.5;AC=1;AN=2;DP4=7,5,4,3;MQ=48	GT:PL:AD	0/1:187,0,255:12,7	.	ELFN2
line892056	nonsynonymous SNV	gene:ENSGALG00000016766:transcript:ENSGALT00000070132:exon9:c.G1481T:p.W494L,gene:ENSGALG00000016766:transcript:ENSGALT00000027069:exon8:c.G1481T:p.W494L,	1	132657315	132657315	C	A	0.5	110	13	1	132657315	.	C	A	110	.	DP=13;VDB=0.715796;SGB=-0.616816;RPB=0.961166;MQB=0.0102252;MQSB=0.0686612;BQB=0.961166;MQ0F=0;ICB=1;HOB=0.5;AC=1;AN=2;DP4=0,7,4,2;MQ=43	GT:PL:AD	0/1:143,0,142:7,6	1/1:255,63,0:0,21	REV1,REV1
line4970330	nonsynonymous SNV	gene:ENSGALG00000030076:transcript:ENSGALT00000046722:exon18:c.G2114A:p.S705N,	10	17657667	17657667	C	T	0.5	190	15	10	17657667	.	C	T	190	.	DP=16;VDB=0.111658;SGB=-0.662043;RPB=0.169013;MQB=0.00632972;MQSB=0.735784;BQB=1;MQ0F=0;ICB=1;HOB=0.5;AC=1;AN=2;DP4=1,5,3,6;MQ=46	GT:PL:AD	0/1:223,0,146:6,9	0/1:202,0,126:6,8	PCSK6
line1418605	synonymous SNV	gene:ENSGALG00000007680:transcript:ENSGALT00000012450:exon4:c.A543G:p.K181K,	2	16739878	16739878	A	G	0.5	103	14	2	16739878	.	A	G	103	.	DP=16;VDB=0.128343;SGB=-0.636426;RPB=0.714506;MQB=0.0285802;MQSB=0.209611;BQB=0.885987;MQ0F=0;ICB=1;HOB=0.5;AC=1;AN=2;DP4=3,4,7,0;MQ=45	GT:PL:AD	0/1:136,0,182:7,7	.	ENKUR
line5279268	synonymous SNV	gene:ENSGALG00000039628:transcript:ENSGALT00000054757:exon5:c.G393A:p.A131A,gene:ENSGALG00000039628:transcript:ENSGALT00000069646:exon4:c.G558A:p.A186A,gene:ENSGALG00000039628:transcript:ENSGALT00000070038:exon4:c.G558A:p.A186A,	13	8531276	8531276	C	T	0.5	163	22	13	8531276	.	C	T	163	.	DP=25;VDB=0.472523;SGB=-0.662043;RPB=0.428345;MQB=0.00423992;MQSB=0.530401;BQB=0.922869;MQ0F=0;ICB=1;HOB=0.5;AC=1;AN=2;DP4=4,9,4,5;MQ=43	GT:PL:AD	.	0/1:196,0,255:13,9	AFAP1L1,AFAP1L1,AFAP1L1
line3895227	synonymous SNV	gene:ENSGALG00000011505:transcript:ENSGALT00000018759:exon10:c.A951G:p.K317K,	5	50362282	50362282	A	G	0.5	164	14	5	50362282	.	A	G	164	.	DP=15;VDB=0.00686892;SGB=-0.651104;RPB=0.471383;MQB=0.434598;MQSB=0.885987;BQB=1;MQ0F=0;ICB=1;HOB=0.5;AC=1;AN=2;DP4=5,1,2,6;MQ=45	GT:PL:AD	0/1:197,0,154:6,8	0/1:221,0,195:8,11	MARK3
line4652163	synonymous SNV	gene:ENSGALG00000011394:transcript:ENSGALT00000055648:exon8:c.T1260C:p.N420N,gene:ENSGALG00000011394:transcript:ENSGALT00000017746:exon8:c.T1260C:p.N420N,gene:ENSGALG00000011394:transcript:ENSGALT00000047486:exon8:c.T1260C:p.N420N,gene:ENSGALG00000011394:transcript:ENSGALT00000071319:exon8:c.T1260C:p.N420N,gene:ENSGALG00000011394:transcript:ENSGALT00000065414:exon8:c.T1260C:p.N420N,	8	26780485	26780485	A	G	0.5	187	39	8	26780485	.	A	G	187	.	DP=42;VDB=0.0990229;SGB=-0.693079;RPB=0.549948;MQB=0.90359;MQSB=0.00256082;BQB=0.987152;MQ0F=0.0952381;ICB=1;HOB=0.5;AC=1;AN=2;DP4=5,5,20,9;MQ=26	GT:PL:AD	0/1:221,0,103:10,29	0/1:174,0,98:7,13	-,-,-,-,-
line2020673	synonymous SNV	gene:ENSGALG00000015340:transcript:ENSGALT00000024757:exon4:c.G711A:p.S237S,	2	111443526	111443526	G	A	0.5	222	26	2	111443526	.	G	A	222	.	DP=27;VDB=0.286369;SGB=-0.686358;RPB=0.918828;MQB=0.000234016;MQSB=0.699081;BQB=0.937241;MQ0F=0;ICB=1;HOB=0.5;AC=1;AN=2;DP4=6,6,7,7;MQ=46	GT:PL:AD	0/1:255,0,255:12,14	.	TGS1
line4771242	synonymous SNV	gene:ENSGALG00000028352:transcript:ENSGALT00000043786:exon7:c.C2985T:p.L995L,	9	12948714	12948714	C	T	0.5	126	15	9	12948714	.	C	T	126	.	DP=15;VDB=0.0568748;SGB=-0.616816;RPB=0.0928531;MQB=0.105399;MQSB=1;BQB=1;MQ0F=0;ICB=1;HOB=0.5;AC=1;AN=2;DP4=6,3,3,3;MQ=45	GT:PL:AD	0/1:159,0,221:9,6	0/1:195,0,213:10,8	-
line5775619	nonsynonymous SNV	gene:ENSGALG00000032417:transcript:ENSGALT00000071383:exon9:c.C1185G:p.D395E,	20	702353	702353	G	C	0.5	178	14	20	702353	.	G	C	178	.	DP=15;VDB=0.630032;SGB=-0.662043;RPB=0.99778;MQB=0.135335;MQSB=0.777382;BQB=1;MQ0F=0;ICB=1;HOB=0.5;AC=1;AN=2;DP4=1,4,6,3;MQ=43	GT:PL:AD	0/1:211,0,128:5,9	1/1:246,24,0:0,8	-
line1008507	nonsynonymous SNV	gene:ENSGALG00000037583:transcript:ENSGALT00000070064:exon1:c.A517G:p.R173G,	1	153646094	153646094	T	C	0.5	29.373	9	1	153646094	.	T	C	29.373	.	DP=9;VDB=0.0175817;SGB=-0.556411;RPB=0.406082;MQB=0.89338;BQB=0.89338;MQ0F=0.111111;ICB=1;HOB=0.5;AC=1;AN=2;DP4=0,5,0,4;MQ=29	GT:PL:AD	0/1:62,0,83:5,4	.	-
line319040	synonymous SNV	gene:ENSGALG00000031159:transcript:ENSGALT00000080917:exon1:c.G426A:p.K142K,	1	48128139	48128139	C	T	0.5	119	23	1	48128139	.	C	T	119	.	DP=23;VDB=0.505181;SGB=-0.636426;RPB=0.323026;MQB=0.00268466;MQSB=0.962374;BQB=1;MQ0F=0;ICB=1;HOB=0.5;AC=1;AN=2;DP4=7,9,5,2;MQ=45	GT:PL:AD	0/1:152,0,255:16,7	1/1:255,63,0:0,21	HIST1H110
line5518267	synonymous SNV	gene:ENSGALG00000032916:transcript:ENSGALT00000054316:exon5:c.G507A:p.E169E,gene:ENSGALG00000032916:transcript:ENSGALT00000060951:exon3:c.G531A:p.E177E,gene:ENSGALG00000032916:transcript:ENSGALT00000078579:exon3:c.G531A:p.E177E,	15	7904435	7904435	C	T	0.5	105	19	15	7904435	.	C	T	105	.	DP=21;VDB=0.0769343;SGB=-0.616816;RPB=0.099395;MQB=0.0742736;MQSB=0.884505;BQB=0.732319;MQ0F=0;ICB=1;HOB=0.5;AC=1;AN=2;DP4=5,8,3,3;MQ=46	GT:PL:AD	0/1:138,0,255:13,6	0/1:212,0,246:11,9	-,-,-
line1999099	synonymous SNV	gene:ENSGALG00000042469:transcript:ENSGALT00000065303:exon74:c.C10728T:p.H3576H,gene:ENSGALG00000042469:transcript:ENSGALT00000074679:exon75:c.C11391T:p.H3797H,	2	108266486	108266486	G	A	0.5	4.64757	12	2	108266486	.	G	A	4.64757	.	DP=12;VDB=0.36;SGB=-0.453602;RPB=0.1;MQB=0.55;MQSB=0.896474;BQB=1;MQ0F=0;ICB=1;HOB=0.5;AC=1;AN=2;DP4=5,5,2,0;MQ=45	GT:PL:AD	0/1:38,0,251:10,2	0/1:157,0,187:7,8	PRKDC,PRKDC
line5604171	synonymous SNV	gene:ENSGALG00000002955:transcript:ENSGALT00000004669:exon11:c.C1815T:p.R605R,gene:ENSGALG00000002955:transcript:ENSGALT00000057771:exon16:c.C1959T:p.R653R,gene:ENSGALG00000002955:transcript:ENSGALT00000060626:exon12:c.C1809T:p.R603R,gene:ENSGALG00000002955:transcript:ENSGALT00000070493:exon12:c.C1860T:p.R620R,	17	7460466	7460466	C	T	1	225	19	17	7460466	.	C	T	225	.	DP=22;VDB=0.976839;SGB=-0.69168;MQSB=0.902014;MQ0F=0;AC=2;AN=2;DP4=0,0,11,8;MQ=45	GT:PL:AD	1/1:255,57,0:0,19	0/1:188,0,229:9,7	ADAMTSL2,ADAMTSL2,ADAMTSL2,ADAMTSL2
line4368329	synonymous SNV	gene:ENSGALG00000011068:transcript:ENSGALT00000053213:exon13:c.C2596T:p.L866L,gene:ENSGALG00000011068:transcript:ENSGALT00000018021:exon12:c.C2557T:p.L853L,	7	20208331	20208331	C	T	0.5	222	24	7	20208331	.	C	T	222	.	DP=26;VDB=0.741544;SGB=-0.680642;RPB=0.950833;MQB=0.000176887;MQSB=0.971956;BQB=0.999583;MQ0F=0;ICB=1;HOB=0.5;AC=1;AN=2;DP4=7,5,8,4;MQ=47	GT:PL:AD	0/1:255,0,255:12,12	0/1:144,0,212:9,6	COBLL1,COBLL1
line6438409	synonymous SNV	gene:ENSGALG00000035203:transcript:ENSGALT00000076055#AADN04000737.1#16675:exon1:c.G258A:p.R86R,gene:ENSGALG00000035203:transcript:ENSGALT00000052966#AADN04000737.1#16675:exon1:c.G258A:p.R86R,	AADN04000737.1	16933	16933	G	A	0.5	182	15	AADN04000737.1	16933	.	G	A	182	.	DP=16;VDB=0.367755;SGB=-0.662043;RPB=0.64118;MQB=0.431591;MQSB=0.872525;BQB=1;MQ0F=0;ICB=1;HOB=0.5;AC=1;AN=2;DP4=1,5,3,6;MQ=42	GT:PL:AD	0/1:215,0,132:6,9	0/1:192,0,101:4,8	MCRS1,MCRS1
line1412313	synonymous SNV	gene:ENSGALG00000023347:transcript:ENSGALT00000075108:exon4:c.T2241C:p.I747I,gene:ENSGALG00000023347:transcript:ENSGALT00000038452:exon4:c.T2241C:p.I747I,	2	15922737	15922737	T	C	1	225	21	2	15922737	.	T	C	225	.	DP=24;VDB=0.504514;SGB=-0.692352;MQSB=0.174566;MQ0F=0;AC=2;AN=2;DP4=0,0,15,6;MQ=32	GT:PL:AD	1/1:255,63,0:0,21	0/1:254,0,48:6,19	PTCHD3,PTCHD3
line5508379	synonymous SNV	gene:ENSGALG00000005043:transcript:ENSGALT00000008087:exon10:c.C1392T:p.C464C,	15	6716093	6716093	C	T	0.5	74	18	15	6716093	.	C	T	74	.	DP=20;VDB=0.98284;SGB=-0.662043;RPB=0.30302;MQB=0.179192;BQB=0.754518;MQ0F=0.2;ICB=1;HOB=0.5;AC=1;AN=2;DP4=0,9,0,9;MQ=27	GT:PL:AD	0/1:107,0,135:9,9	0/1:93,0,30:2,4	ACACB
line4844050	nonsynonymous SNV	gene:ENSGALG00000043082:transcript:ENSGALT00000053048:exon5:c.A602G:p.N201S,	9	23289666	23289666	A	G	0.5	163	23	9	23289666	.	A	G	163	.	DP=26;VDB=0.223642;SGB=-0.680642;RPB=0.995748;MQB=0.944319;MQSB=0.840669;BQB=0.953755;MQ0F=0;ICB=1;HOB=0.5;AC=1;AN=2;DP4=7,4,6,6;MQ=31	GT:PL:AD	0/1:196,0,181:11,12	.	DHX36
line3765753	synonymous SNV	gene:ENSGALG00000009611:transcript:ENSGALT00000015663:exon9:c.G1476C:p.V492V,	5	29513888	29513888	C	G	0.5	204	24	5	29513888	.	C	G	204	.	DP=25;VDB=0.0810481;SGB=-0.686358;RPB=0.403791;MQB=0.00283216;MQSB=0.129785;BQB=0.993166;MQ0F=0;ICB=1;HOB=0.5;AC=1;AN=2;DP4=6,4,2,12;MQ=47	GT:PL:AD	0/1:237,0,220:10,14	0/1:172,0,199:7,7	EIF2AK4
line5823855	nonsynonymous SNV	gene:ENSGALG00000021230:transcript:ENSGALT00000007669:exon13:c.C2066G:p.T689S,	20	6899082	6899082	C	G	0.5	67	13	20	6899082	.	C	G	67	.	DP=14;VDB=0.396258;SGB=-0.590765;RPB=0.0643861;MQB=0.0137638;MQSB=0.623736;BQB=1;MQ0F=0;ICB=1;HOB=0.5;AC=1;AN=2;DP4=3,5,3,2;MQ=42	GT:PL:AD	0/1:100,0,212:8,5	1/1:232,30,0:0,10	EPB42
line2548760	nonsynonymous SNV	gene:ENSGALG00000020003:transcript:ENSGALT00000018893:exon3:c.A346G:p.T116A,gene:ENSGALG00000020003:transcript:ENSGALT00000072925:exon3:c.A367G:p.T123A,gene:ENSGALG00000020003:transcript:ENSGALT00000066461:exon3:c.A367G:p.T123A,	3	45428237	45428237	T	C	0.5	156	22	3	45428237	.	T	C	156	.	DP=22;VDB=0.677026;SGB=-0.651104;RPB=0.86151;MQB=0.86151;MQSB=0.838545;BQB=0.963419;MQ0F=0;ICB=1;HOB=0.5;AC=1;AN=2;DP4=5,9,5,3;MQ=46	GT:PL:AD	.	0/1:189,0,255:14,8	MAP3K4,MAP3K4,MAP3K4
line5273549	nonsynonymous SNV	gene:ENSGALG00000040152:transcript:ENSGALT00000059875:exon5:c.T863C:p.L288P,	13	7868595	7868595	T	C	0.5	222	21	13	7868595	.	T	C	222	.	DP=22;VDB=0.294848;SGB=-0.686358;RPB=0.919262;MQB=0.0271418;MQSB=0.695144;BQB=0.966484;MQ0F=0;ICB=1;HOB=0.5;AC=1;AN=2;DP4=2,5,10,4;MQ=46	GT:PL:AD	.	0/1:255,0,165:7,14	CCNJL
line3427982	synonymous SNV	gene:ENSGALG00000014217:transcript:ENSGALT00000022989:exon8:c.A903T:p.T301T,	4	68036736	68036736	T	A	1	163	9	4	68036736	.	T	A	163	.	DP=9;VDB=0.0933471;SGB=-0.662043;MQSB=0.809011;MQ0F=0;AC=2;AN=2;DP4=0,0,3,6;MQ=29	GT:PL:AD	1/1:193,27,0:0,9	0/1:84,0,162:6,5	-
line3755205	synonymous SNV	gene:ENSGALG00000026215:transcript:ENSGALT00000044713:exon2:c.T1686C:p.I562I,	5	27971146	27971146	T	C	1	225	18	5	27971146	.	T	C	225	.	DP=20;VDB=0.614059;SGB=-0.691153;MQSB=1;MQ0F=0;AC=2;AN=2;DP4=0,0,9,9;MQ=46	GT:PL:AD	1/1:255,54,0:0,18	1/1:255,42,0:0,14	CCDC177
line6094642	nonsynonymous SNV	gene:ENSGALG00000035853:transcript:ENSGALT00000072953:exon6:c.G901A:p.V301I,gene:ENSGALG00000035853:transcript:ENSGALT00000058118:exon5:c.G901A:p.V301I,	27	4225320	4225320	G	A	0.5	124	21	27	4225320	.	G	A	124	.	DP=22;VDB=0.872467;SGB=-0.670168;RPB=0.997524;MQB=0.00179467;MQSB=0.808631;BQB=0.939898;MQ0F=0;ICB=1;HOB=0.5;AC=1;AN=2;DP4=7,4,6,4;MQ=33	GT:PL:AD	.	0/1:157,0,237:11,10	-,-
line428974	nonsynonymous SNV	gene:ENSGALG00000013098:transcript:ENSGALT00000021384:exon3:c.T194C:p.I65T,	1	63313285	63313285	T	C	1	225	25	1	63313285	.	T	C	225	.	DP=25;VDB=0.813068;SGB=-0.692914;MQSB=0.960728;MQ0F=0;AC=2;AN=2;DP4=0,0,9,16;MQ=39	GT:PL:AD	1/1:255,75,0:0,25	.	MGST1
line590227	synonymous SNV	gene:ENSGALG00000015377:transcript:ENSGALT00000024811:exon9:c.A1239G:p.S413S,	1	88535787	88535787	A	G	0.5	75	12	1	88535787	.	A	G	75	.	DP=14;VDB=0.23997;SGB=-0.556411;RPB=0.594978;MQB=0.0249144;MQSB=0.94394;BQB=1;MQ0F=0;ICB=1;HOB=0.5;AC=1;AN=2;DP4=3,5,1,3;MQ=48	GT:PL:AD	0/1:108,0,214:8,4	0/1:95,0,255:12,4	-
line4971456	synonymous SNV	gene:ENSGALG00000007349:transcript:ENSGALT00000058327:exon1:c.A156G:p.S52S,	10	17794376	17794376	A	G	1	225	16	10	17794376	.	A	G	225	.	DP=18;VDB=0.861521;SGB=-0.689466;MQSB=0.65377;MQ0F=0;AC=2;AN=2;DP4=0,0,10,6;MQ=40	GT:PL:AD	1/1:255,48,0:0,16	1/1:255,51,0:0,17	RASL12
line3001102	synonymous SNV	gene:ENSGALG00000004856:transcript:ENSGALT00000007756:exon10:c.G1491A:p.K497K,	4	1913896	1913896	C	T	0.5	172	22	4	1913896	.	C	T	172	.	DP=24;VDB=0.331028;SGB=-0.670168;RPB=0.475199;MQB=0.00436218;MQSB=0.370172;BQB=0.821851;MQ0F=0;ICB=1;HOB=0.5;AC=1;AN=2;DP4=7,5,8,2;MQ=47	GT:PL:AD	0/1:205,0,255:12,10	.	-
line2374132	nonsynonymous SNV	gene:ENSGALG00000023506:transcript:ENSGALT00000038984:exon7:c.C593A:p.S198Y,	3	16420842	16420842	G	T	0.5	185	16	3	16420842	.	G	T	185	.	DP=18;VDB=0.256052;SGB=-0.662043;RPB=0.603142;MQB=0.95083;MQSB=0.887703;BQB=1;MQ0F=0;ICB=1;HOB=0.5;AC=1;AN=2;DP4=3,4,3,6;MQ=41	GT:PL:AD	0/1:218,0,183:7,9	1/1:255,48,0:0,16	-
line751166	synonymous SNV	gene:ENSGALG00000016236:transcript:ENSGALT00000070712:exon30:c.C4668T:p.F1556F,gene:ENSGALG00000016236:transcript:ENSGALT00000079252:exon17:c.C2508T:p.F836F,gene:ENSGALG00000016236:transcript:ENSGALT00000026178:exon30:c.C4668T:p.F1556F,	1	112097618	112097618	G	A	0.5	153	17	1	112097618	.	G	A	153	.	DP=17;VDB=0.538025;SGB=-0.651104;RPB=0.403569;MQB=0.0342181;MQSB=0.989637;BQB=0.981652;MQ0F=0;ICB=1;HOB=0.5;AC=1;AN=2;DP4=5,4,4,4;MQ=48	GT:PL:AD	0/1:186,0,213:9,8	1/1:255,30,0:0,10	-,-,-
line2634387	nonsynonymous SNV	gene:ENSGALG00000013869:transcript:ENSGALT00000022493:exon7:c.G1337C:p.R446T,	3	55055016	55055016	G	C	1	225	22	3	55055016	.	G	C	225	.	DP=22;VDB=0.498545;SGB=-0.692562;MQSB=0.906279;MQ0F=0;AC=2;AN=2;DP4=0,0,14,8;MQ=46	GT:PL:AD	1/1:255,66,0:0,22	1/1:255,63,0:0,21	IL20RA
line1282514	synonymous SNV	gene:ENSGALG00000017334:transcript:ENSGALT00000028013:exon14:c.C4353T:p.S1451S,	1	194363031	194363031	C	T	0.5	127	19	1	194363031	.	C	T	127	.	DP=21;VDB=0.0698806;SGB=-0.683931;RPB=0.396913;MQB=0.0545491;MQSB=0.350949;BQB=0.601304;MQ0F=0;ICB=1;HOB=0.5;AC=1;AN=2;DP4=0,6,6,7;MQ=28	GT:PL:AD	0/1:160,0,100:6,13	0/1:174,0,172:7,10	-
line4997327	synonymous SNV	gene:ENSGALG00000021442:transcript:ENSGALT00000034617:exon15:c.C1164T:p.H388H,	11	1205342	1205342	C	T	1	209	16	11	1205342	.	C	T	209	.	DP=17;VDB=0.861521;SGB=-0.689466;MQSB=0.428674;MQ0F=0;AC=2;AN=2;DP4=0,0,6,10;MQ=30	GT:PL:AD	1/1:239,48,0:0,16	0/1:149,0,176:7,11	CARMIL2
line6016953	synonymous SNV	gene:ENSGALG00000013234:transcript:ENSGALT00000021612:exon2:c.C339T:p.D113D,	25	1488617	1488617	G	A	0.5	198	15	25	1488617	.	G	A	198	.	DP=17;VDB=0.497166;SGB=-0.683931;RPB=0.461538;MQB=0;MQSB=0.816632;BQB=0.846154;MQ0F=0;ICB=1;HOB=0.5;AC=1;AN=2;DP4=0,2,7,6;MQ=34	GT:PL:AD	.	0/1:233,0,30:2,13	HAPLN2
line4097207	synonymous SNV	gene:ENSGALG00000005451:transcript:ENSGALT00000008749:exon4:c.C501T:p.N167N,	6	16501494	16501494	G	A	0.5	222	19	6	16501494	.	G	A	222	.	DP=23;VDB=0.0848712;SGB=-0.680642;RPB=0.999108;MQB=0.040184;MQSB=0.41781;BQB=0.597928;MQ0F=0;ICB=1;HOB=0.5;AC=1;AN=2;DP4=4,3,4,8;MQ=46	GT:PL:AD	0/1:255,0,184:7,12	.	HELLS
line4499593	synonymous SNV	gene:ENSGALG00000002922:transcript:ENSGALT00000039988:exon5:c.C801T:p.C267C,	8	4201770	4201770	C	T	0.5	155	21	8	4201770	.	C	T	155	.	DP=25;VDB=0.010981;SGB=-0.651104;RPB=0.281048;MQB=0.0741212;MQSB=0.948282;BQB=0.879417;MQ0F=0;ICB=1;HOB=0.5;AC=1;AN=2;DP4=8,5,5,3;MQ=47	GT:PL:AD	.	0/1:188,0,255:13,8	NOTCH2
line1808980	synonymous SNV	gene:ENSGALG00000013102:transcript:ENSGALT00000076410:exon12:c.A3738G:p.T1246T,gene:ENSGALG00000013102:transcript:ENSGALT00000078251:exon13:c.A3822G:p.T1274T,gene:ENSGALG00000013102:transcript:ENSGALT00000070475:exon12:c.A3651G:p.T1217T,gene:ENSGALG00000013102:transcript:ENSGALT00000021390:exon11:c.A3726G:p.T1242T,	2	81338903	81338903	T	C	0.5	70	14	2	81338903	.	T	C	70	.	DP=15;VDB=0.0609325;SGB=-0.616816;RPB=0.195278;MQB=0.0177152;MQSB=0.967216;BQB=0.991701;MQ0F=0;ICB=1;HOB=0.5;AC=1;AN=2;DP4=5,3,3,3;MQ=40	GT:PL:AD	.	0/1:103,0,194:8,6	COBL,COBL,COBL,COBL
line3716601	synonymous SNV	gene:ENSGALG00000008127:transcript:ENSGALT00000013191:exon3:c.G237A:p.Q79Q,gene:ENSGALG00000008127:transcript:ENSGALT00000057017:exon3:c.G237A:p.Q79Q,	5	22962777	22962777	G	A	0.5	162	21	5	22962777	.	G	A	162	.	DP=24;VDB=0.0583733;SGB=-0.676189;RPB=0.780412;MQB=0.00203279;MQSB=0.049505;BQB=0.370932;MQ0F=0;ICB=1;HOB=0.5;AC=1;AN=2;DP4=8,2,1,10;MQ=48	GT:PL:AD	0/1:195,0,235:10,11	.	SPI1,SPI1
line4607985	synonymous SNV	gene:ENSGALG00000010089:transcript:ENSGALT00000016408:exon4:c.T945G:p.A315A,	8	20434096	20434096	A	C	1	225	23	8	20434096	.	A	C	225	.	DP=26;VDB=0.805092;SGB=-0.692717;MQSB=0.329193;MQ0F=0;AC=2;AN=2;DP4=0,0,5,18;MQ=32	GT:PL:AD	1/1:255,69,0:0,23	0/1:161,0,255:16,10	DPH2
line6067291	nonsynonymous SNV	gene:ENSGALG00000026585:transcript:ENSGALT00000044587:exon1:c.C89T:p.P30L,	26	3571981	3571981	C	T	0.5	199	17	26	3571981	.	C	T	199	.	DP=17;VDB=0.610755;SGB=-0.670168;RPB=0.591555;MQB=0.122456;MQSB=0.989343;BQB=0.943335;MQ0F=0;ICB=1;HOB=0.5;AC=1;AN=2;DP4=4,3,6,4;MQ=33	GT:PL:AD	0/1:232,0,94:7,10	.	-
line5277747	nonsynonymous SNV	gene:ENSGALG00000001239:transcript:ENSGALT00000001881:exon3:c.G914A:p.R305H,	13	8344862	8344862	C	T	0.5	70	15	13	8344862	.	C	T	70	.	DP=17;VDB=0.709369;SGB=-0.590765;RPB=0.992528;MQB=0.00920968;MQSB=0.309786;BQB=0.544711;MQ0F=0;ICB=1;HOB=0.5;AC=1;AN=2;DP4=5,5,0,5;MQ=47	GT:PL:AD	.	0/1:103,0,255:10,5	SLC26A2
line4048900	synonymous SNV	gene:ENSGALG00000003073:transcript:ENSGALT00000004854:exon2:c.C198T:p.L66L,gene:ENSGALG00000003073:transcript:ENSGALT00000050108:exon3:c.C198T:p.L66L,	6	8689039	8689039	C	T	1	225	13	6	8689039	.	C	T	225	.	DP=13;VDB=0.544024;SGB=-0.683931;MQSB=0.623736;MQ0F=0;AC=2;AN=2;DP4=0,0,7,6;MQ=40	GT:PL:AD	1/1:255,39,0:0,13	0/1:111,0,168:6,4	RHOBTB1,RHOBTB1
line911305	synonymous SNV	gene:ENSGALG00000016802:transcript:ENSGALT00000027125:exon4:c.T1008C:p.D336D,	1	135744550	135744550	T	C	0.5	111	11	1	135744550	.	T	C	111	.	DP=11;VDB=0.104078;SGB=-0.590765;RPB=0.950952;MQB=0.0594345;MQSB=0.361741;BQB=0.8618;MQ0F=0;ICB=1;HOB=0.5;AC=1;AN=2;DP4=1,5,3,2;MQ=47	GT:PL:AD	0/1:144,0,153:6,5	.	tmtops2
line5692692	nonsynonymous SNV	gene:ENSGALG00000026940:transcript:ENSGALT00000046149:exon5:c.C715T:p.R239C,	18	9198830	9198830	C	T	1	225	25	18	9198830	.	C	T	225	.	DP=27;VDB=0.7754;SGB=-0.692914;MQSB=0.504695;MQ0F=0;AC=2;AN=2;DP4=0,0,13,12;MQ=32	GT:PL:AD	1/1:255,75,0:0,25	.	TTYH2
line2343883	nonsynonymous SNV	gene:ENSGALG00000008745:transcript:ENSGALT00000014234:exon6:c.G674A:p.S225N,	3	11375681	11375681	G	A	1	225	16	3	11375681	.	G	A	225	.	DP=16;VDB=0.230144;SGB=-0.689466;MQSB=0.971017;MQ0F=0;AC=2;AN=2;DP4=0,0,4,12;MQ=46	GT:PL:AD	1/1:255,48,0:0,16	1/1:255,42,0:0,14	APLF
line6522366	synonymous SNV	gene:ENSGALG00000037896:transcript:ENSGALT00000062444#AADN04017406.1#478:exon2:c.G1107A:p.Q369Q,	AADN04017406.1	2860	2860	G	A	0.5	67	13	AADN04017406.1	2860	.	G	A	67	.	DP=16;VDB=0.530999;SGB=-0.616816;RPB=0.623736;MQB=0.0102252;MQSB=0.447727;BQB=0.920266;MQ0F=0;ICB=1;HOB=0.5;AC=1;AN=2;DP4=1,6,2,4;MQ=37	GT:PL:AD	.	0/1:100,0,186:7,6	-
line4641290	synonymous SNV	gene:ENSGALG00000011394:transcript:ENSGALT00000071319:exon10:c.A1656G:p.K552K,gene:ENSGALG00000011394:transcript:ENSGALT00000065414:exon10:c.A1656G:p.K552K,gene:ENSGALG00000011394:transcript:ENSGALT00000060039:exon10:c.A1656G:p.K552K,	8	26778885	26778885	T	C	0.5	71	14	8	26778885	.	T	C	71	.	DP=15;VDB=0.0511907;SGB=-0.616816;RPB=0.434598;MQB=0.875173;MQSB=0.726149;BQB=0.927743;MQ0F=0;ICB=1;HOB=0.5;AC=1;AN=2;DP4=5,3,4,2;MQ=25	GT:PL:AD	.	0/1:104,0,118:8,6	-,-,-
line5631112	synonymous SNV	gene:ENSGALG00000001111:transcript:ENSGALT00000001676:exon53:c.T10110C:p.T3370T,	18	1194861	1194861	T	C	1	225	13	18	1194861	.	T	C	225	.	DP=13;VDB=0.143159;SGB=-0.683931;MQSB=0.961166;MQ0F=0;AC=2;AN=2;DP4=0,0,7,6;MQ=39	GT:PL:AD	1/1:255,39,0:0,13	1/1:255,63,0:0,21	-
line6460376	nonsynonymous SNV	gene:ENSGALG00000032048:transcript:ENSGALT00000060445#AADN04002988.1#12993:exon2:c.T1144C:p.C382R,	AADN04002988.1	13334	13334	A	G	1	97	4	AADN04002988.1	13334	.	A	G	97	.	DP=5;VDB=0.100421;SGB=-0.556411;MQSB=1;MQ0F=0;AC=2;AN=2;DP4=0,0,3,1;MQ=38	GT:PL:AD	.	1/1:127,12,0:0,4	-
line2838126	synonymous SNV	gene:ENSGALG00000016289:transcript:ENSGALT00000048133:exon94:c.G17247A:p.S5749S,gene:ENSGALG00000016289:transcript:ENSGALT00000081342:exon93:c.G17229A:p.S5743S,gene:ENSGALG00000016289:transcript:ENSGALT00000026264:exon93:c.G16188A:p.S5396S,	3	87459917	87459917	G	A	1	225	14	3	87459917	.	G	A	225	.	DP=14;VDB=0.851906;SGB=-0.686358;MQSB=0.89683;MQ0F=0;AC=2;AN=2;DP4=0,0,9,5;MQ=42	GT:PL:AD	1/1:255,42,0:0,14	1/1:255,33,0:0,11	DST,DST,DST
line142315	synonymous SNV	gene:ENSGALG00000031527:transcript:ENSGALT00000071534:exon1:c.C48T:p.F16F,gene:ENSGALG00000031527:transcript:ENSGALT00000054219:exon1:c.C114T:p.F38F,	1	22089521	22089521	G	A	0.5	221	18	1	22089521	.	G	A	221	.	DP=21;VDB=0.62439;SGB=-0.686358;RPB=0.868509;MQB=0.104807;MQSB=0.902552;BQB=0.913725;MQ0F=0;ICB=1;HOB=0.5;AC=1;AN=2;DP4=2,2,9,5;MQ=46	GT:PL:AD	0/1:255,0,95:4,14	.	ARL8BL,ARL8BL
line5901209	synonymous SNV	gene:ENSGALG00000039895:transcript:ENSGALT00000072404:exon4:c.G1038A:p.Q346Q,gene:ENSGALG00000039895:transcript:ENSGALT00000062881:exon5:c.G987A:p.Q329Q,gene:ENSGALG00000039895:transcript:ENSGALT00000048659:exon5:c.G1098A:p.Q366Q,	21	4318654	4318654	C	T	1	225	19	21	4318654	.	C	T	225	.	DP=20;VDB=0.590519;SGB=-0.69168;MQSB=0.97357;MQ0F=0;AC=2;AN=2;DP4=0,0,5,14;MQ=45	GT:PL:AD	1/1:255,57,0:0,19	0/1:215,0,242:11,9	EPHA2,EPHA2,EPHA2
line5341993	synonymous SNV	gene:ENSGALG00000006404:transcript:ENSGALT00000010339:exon10:c.T1350C:p.P450P,	13	15788746	15788746	A	G	0.5	113	15	13	15788746	.	A	G	113	.	DP=17;VDB=0.824688;SGB=-0.616816;RPB=0.972604;MQB=0.00632972;MQSB=0.941512;BQB=0.957526;MQ0F=0;ICB=1;HOB=0.5;AC=1;AN=2;DP4=4,5,3,3;MQ=45	GT:PL:AD	0/1:146,0,241:9,6	1/1:249,27,0:0,9	DDX46
line186627	synonymous SNV	gene:ENSGALG00000009514:transcript:ENSGALT00000049128:exon5:c.G138A:p.Q46Q,gene:ENSGALG00000009514:transcript:ENSGALT00000066598:exon4:c.G138A:p.Q46Q,gene:ENSGALG00000009514:transcript:ENSGALT00000048710:exon5:c.G138A:p.Q46Q,gene:ENSGALG00000009514:transcript:ENSGALT00000066268:exon5:c.G138A:p.Q46Q,gene:ENSGALG00000009514:transcript:ENSGALT00000015492:exon4:c.G138A:p.Q46Q,gene:ENSGALG00000009514:…	1	28660748	28660748	G	A	0.5	100	11	1	28660748	.	G	A	100	.	DP=12;VDB=0.993943;SGB=-0.590765;RPB=0.950952;MQB=0.0297172;MQSB=0.643095;BQB=0.950952;MQ0F=0;ICB=1;HOB=0.5;AC=1;AN=2;DP4=3,3,4,1;MQ=46	GT:PL:AD	0/1:133,0,172:6,5	0/1:218,0,255:11,9	NRCAM,NRCAM,NRCAM,NRCAM,NRCAM,NRCAM,NRCAM
line4282719	nonsynonymous SNV	gene:ENSGALG00000023761:transcript:ENSGALT00000048690:exon3:c.A325C:p.K109Q,	7	5855974	5855974	T	G	1	85	5	7	5855974	.	T	G	85	.	DP=5;VDB=0.825417;SGB=-0.590765;MQSB=0.833333;MQ0F=0.2;AC=2;AN=2;DP4=0,0,2,3;MQ=31	GT:PL:AD	1/1:115,15,0:0,5	.	-
line6142446	nonsynonymous SNV	gene:ENSGALG00000036771:transcript:ENSGALT00000058592:exon1:c.A344G:p.D115G,	33	788450	788450	T	C	1	188	7	33	788450	.	T	C	188	.	DP=15;VDB=0.62127;SGB=-0.636426;MQSB=0.405132;MQ0F=0;AC=2;AN=2;DP4=0,0,3,4;MQ=41	GT:PL:AD	.	1/1:218,21,0:0,7	-
line4890335	synonymous SNV	gene:ENSGALG00000042552:transcript:ENSGALT00000080614:exon5:c.G528A:p.S176S,gene:ENSGALG00000042552:transcript:ENSGALT00000049030:exon7:c.G750A:p.S250S,gene:ENSGALG00000042552:transcript:ENSGALT00000071337:exon5:c.G528A:p.S176S,gene:ENSGALG00000042552:transcript:ENSGALT00000065033:exon5:c.G528A:p.S176S,	10	5996033	5996033	C	T	0.5	155	19	10	5996033	.	C	T	155	.	DP=24;VDB=0.872762;SGB=-0.651104;RPB=0.846161;MQB=0.00427682;MQSB=0.231656;BQB=0.711124;MQ0F=0;ICB=1;HOB=0.5;AC=1;AN=2;DP4=10,1,3,5;MQ=44	GT:PL:AD	0/1:188,0,206:11,8	1/1:255,54,0:0,18	TJP1,TJP1,TJP1,TJP1
line4810755	nonsynonymous SNV	gene:ENSGALG00000009458:transcript:ENSGALT00000055579:exon3:c.G151A:p.V51I,	9	20550017	20550017	C	T	0.5	12.3744	13	9	20550017	.	C	T	12.3744	.	DP=14;VDB=0.0681597;SGB=-0.511536;RPB=0.795669;MQB=0.040184;MQSB=0.828239;BQB=0.968368;MQ0F=0;ICB=1;HOB=0.5;AC=1;AN=2;DP4=6,4,1,2;MQ=45	GT:PL:AD	.	0/1:47,0,255:10,3	-
line5930584	synonymous SNV	gene:ENSGALG00000000476:transcript:ENSGALT00000071588:exon2:c.G1710A:p.T570T,gene:ENSGALG00000000476:transcript:ENSGALT00000000646:exon3:c.G1686A:p.T562T,	22	4048949	4048949	C	T	0.5	166	18	22	4048949	.	C	T	166	.	DP=18;VDB=0.587356;SGB=-0.651104;RPB=0.965097;MQB=0.00600124;MQSB=0.703384;BQB=1;MQ0F=0;ICB=1;HOB=0.5;AC=1;AN=2;DP4=6,4,3,5;MQ=40	GT:PL:AD	0/1:199,0,224:10,8	.	LRRTM4,LRRTM4
line1272533	nonsynonymous SNV	gene:ENSGALG00000031450:transcript:ENSGALT00000073257:exon32:c.A4301G:p.K1434R,	1	193232908	193232908	T	C	0.5	166	15	1	193232908	.	T	C	166	.	DP=17;VDB=0.082245;SGB=-0.651104;RPB=0.998327;MQB=0.00524752;MQSB=0.998327;BQB=1;MQ0F=0;ICB=1;HOB=0.5;AC=1;AN=2;DP4=3,4,4,4;MQ=44	GT:PL:AD	0/1:199,0,187:7,8	.	MYO7A
line2443932	synonymous SNV	gene:ENSGALG00000010016:transcript:ENSGALT00000016269:exon2:c.A312G:p.T104T,	3	26908116	26908116	A	G	1	225	18	3	26908116	.	A	G	225	.	DP=18;VDB=0.392116;SGB=-0.691153;MQSB=0.673857;MQ0F=0;AC=2;AN=2;DP4=0,0,10,8;MQ=45	GT:PL:AD	1/1:255,54,0:0,18	1/1:255,36,0:0,12	SOCS5
line2457372	synonymous SNV	gene:ENSGALG00000010594:transcript:ENSGALT00000017241:exon3:c.G315A:p.V105V,	3	32356348	32356348	C	T	0.5	53	13	3	32356348	.	C	T	53	.	DP=14;VDB=0.0805733;SGB=-0.636426;RPB=0.194278;MQB=0.0102252;MQSB=0.531709;BQB=0.899815;MQ0F=0;ICB=1;HOB=0.5;AC=1;AN=2;DP4=2,4,4,3;MQ=34	GT:PL:AD	.	0/1:86,0,174:6,7	FEZ2
line1326819	nonsynonymous SNV	gene:ENSGALG00000039120:transcript:ENSGALT00000077306:exon2:c.C104A:p.P35H,	2	3881973	3881973	C	A	1	225	16	2	3881973	.	C	A	225	.	DP=18;VDB=0.0768016;SGB=-0.689466;MQSB=0.943882;MQ0F=0;AC=2;AN=2;DP4=0,0,5,11;MQ=45	GT:PL:AD	1/1:255,48,0:0,16	.	NBEAL2
line3343873	synonymous SNV	gene:ENSGALG00000011875:transcript:ENSGALT00000019370:exon7:c.C2079T:p.N693N,	4	54263039	54263039	C	T	0.5	147	15	4	54263039	.	C	T	147	.	DP=19;VDB=0.878485;SGB=-0.636426;RPB=0.921243;MQB=0.511891;MQSB=0.511891;BQB=0.941512;MQ0F=0;ICB=1;HOB=0.5;AC=1;AN=2;DP4=5,3,3,4;MQ=46	GT:PL:AD	0/1:180,0,206:8,7	0/1:169,0,187:7,8	TRPC3
line4137975	synonymous SNV	gene:ENSGALG00000007484:transcript:ENSGALT00000012100:exon7:c.C798T:p.R266R,	6	22133417	22133417	C	T	0.5	109	16	6	22133417	.	C	T	109	.	DP=16;VDB=0.844031;SGB=-0.616816;RPB=0.836992;MQB=0.948436;MQSB=0.948436;BQB=1;MQ0F=0;ICB=1;HOB=0.5;AC=1;AN=2;DP4=5,5,5,1;MQ=46	GT:PL:AD	0/1:142,0,247:10,6	0/1:181,0,153:6,7	GOT1
line2384043	nonsynonymous SNV	gene:ENSGALG00000009822:transcript:ENSGALT00000015970:exon4:c.A364C:p.K122Q,gene:ENSGALG00000009822:transcript:ENSGALT00000057338:exon8:c.A271C:p.K91Q,gene:ENSGALG00000009822:transcript:ENSGALT00000078463:exon4:c.A364C:p.K122Q,	3	21966589	21966589	A	C	0.5	172	15	3	21966589	.	A	C	172	.	DP=16;VDB=0.762988;SGB=-0.651104;RPB=0.998327;MQB=0.00524752;MQSB=0.829029;BQB=1;MQ0F=0;ICB=1;HOB=0.5;AC=1;AN=2;DP4=2,5,3,5;MQ=47	GT:PL:AD	.	0/1:205,0,180:7,8	TMEM206,TMEM206,TMEM206
line5540671	synonymous SNV	gene:ENSGALG00000008289:transcript:ENSGALT00000013489:exon9:c.G1080A:p.Q360Q,	15	12529207	12529207	G	A	1	225	17	15	12529207	.	G	A	225	.	DP=20;VDB=0.651817;SGB=-0.690438;MQSB=0.513417;MQ0F=0;AC=2;AN=2;DP4=0,0,8,9;MQ=45	GT:PL:AD	.	1/1:255,51,0:0,17	RBM19
line1327523	synonymous SNV	gene:ENSGALG00000005517:transcript:ENSGALT00000008851:exon7:c.G801T:p.A267A,	2	3988028	3988028	C	A	1	225	12	2	3988028	.	C	A	225	.	DP=14;VDB=0.66732;SGB=-0.680642;MQSB=0.982603;MQ0F=0;AC=2;AN=2;DP4=0,0,6,6;MQ=37	GT:PL:AD	1/1:255,36,0:0,12	.	KIF9
line5791347	synonymous SNV	gene:ENSGALG00000003409:transcript:ENSGALT00000005391:exon13:c.A3507G:p.P1169P,	20	2807979	2807979	T	C	1	225	24	20	2807979	.	T	C	225	.	DP=25;VDB=0.861286;SGB=-0.692831;MQSB=0.865888;MQ0F=0;AC=2;AN=2;DP4=0,0,15,9;MQ=46	GT:PL:AD	1/1:255,72,0:0,24	1/1:255,54,0:0,18	SOGA1
line4259718	synonymous SNV	gene:ENSGALG00000003126:transcript:ENSGALT00000039962:exon26:c.G3372A:p.P1124P,gene:ENSGALG00000003126:transcript:ENSGALT00000063298:exon25:c.G3399A:p.P1133P,	7	3075684	3075684	C	T	0.5	218	23	7	3075684	.	C	T	218	.	DP=25;VDB=0.822504;SGB=-0.676189;RPB=0.653027;MQB=0.000261259;MQSB=1;BQB=0.934091;MQ0F=0;ICB=1;HOB=0.5;AC=1;AN=2;DP4=4,8,4,7;MQ=47	GT:PL:AD	0/1:251,0,255:12,11	.	ERBB4,ERBB4
line590490	synonymous SNV	gene:ENSGALG00000015378:transcript:ENSGALT00000024813:exon4:c.T324C:p.S108S,gene:ENSGALG00000015378:transcript:ENSGALT00000072709:exon4:c.T348C:p.S116S,	1	88563168	88563168	T	C	0.5	72	14	1	88563168	.	T	C	72	.	DP=15;VDB=0.385886;SGB=-0.636426;RPB=0.777382;MQB=0.00571605;MQSB=0.991701;BQB=0.885987;MQ0F=0;ICB=1;HOB=0.5;AC=1;AN=2;DP4=4,3,4,3;MQ=36	GT:PL:AD	0/1:105,0,179:7,7	0/1:45,0,186:6,2	ABHD10,ABHD10
line4414751	synonymous SNV	gene:ENSGALG00000011686:transcript:ENSGALT00000019105:exon9:c.C798T:p.N266N,gene:ENSGALG00000011686:transcript:ENSGALT00000075814:exon9:c.C798T:p.N266N,gene:ENSGALG00000011686:transcript:ENSGALT00000057754:exon9:c.C798T:p.N266N,gene:ENSGALG00000011686:transcript:ENSGALT00000062580:exon9:c.C798T:p.N266N,	7	26763386	26763386	G	A	0.5	163	15	7	26763386	.	G	A	163	.	DP=16;VDB=0.935817;SGB=-0.680642;RPB=0.880202;MQB=0.1964;MQSB=0.970446;BQB=0.77073;MQ0F=0;ICB=1;HOB=0.5;AC=1;AN=2;DP4=1,2,4,8;MQ=32	GT:PL:AD	0/1:197,0,55:3,12	.	SEMA5B,SEMA5B,SEMA5B,SEMA5B
line6218241	synonymous SNV	gene:ENSGALG00000014718:transcript:ENSGALT00000052933:exon10:c.C1503T:p.A501A,gene:ENSGALG00000014718:transcript:ENSGALT00000023732:exon11:c.C2136T:p.A712A,	Z	17450679	17450679	C	T	1	192	7	Z	17450679	.	C	T	192	.	DP=7;VDB=0.462061;SGB=-0.636426;MQSB=1.01283;MQ0F=0;AC=2;AN=2;DP4=0,0,4,3;MQ=46	GT:PL:AD	1/1:222,21,0:0,7	.	MAP3K1,MAP3K1
line686008	synonymous SNV	gene:ENSGALG00000016047:transcript:ENSGALT00000030355:exon5:c.C1662T:p.Y554Y,	1	106965874	106965874	G	A	0.5	72	18	1	106965874	.	G	A	72	.	DP=18;VDB=0.847724;SGB=-0.590765;RPB=0.863325;MQB=0.00590723;MQSB=0.939528;BQB=1;MQ0F=0;ICB=1;HOB=0.5;AC=1;AN=2;DP4=7,6,2,3;MQ=46	GT:PL:AD	.	0/1:106,0,255:13,5	HLCS
line3422433	synonymous SNV	gene:ENSGALG00000017485:transcript:ENSGALT00000028179:exon2:c.C1668A:p.G556G,	4	69967229	69967229	C	A	0.5	16.574	17	4	69967229	.	C	A	16.574	.	DP=19;VDB=0.618522;SGB=-0.636426;RPB=0.958048;MQB=0.273507;MQSB=0.0352938;BQB=0.562035;MQ0F=0.157895;ICB=1;HOB=0.5;AC=1;AN=2;DP4=4,6,6,1;MQ=22	GT:PL:AD	.	0/1:50,0,161:10,7	TLR1A
line1221473	synonymous SNV	gene:ENSGALG00000017248:transcript:ENSGALT00000058808:exon2:c.C390T:p.P130P,	1	189114978	189114978	G	A	0.5	18.9481	9	1	189114978	.	G	A	18.9481	.	DP=9;VDB=0.74;SGB=-0.453602;RPB=0.714286;MQB=0.142857;MQSB=0.809011;BQB=1;MQ0F=0;ICB=1;HOB=0.5;AC=1;AN=2;DP4=5,2,1,1;MQ=27	GT:PL:AD	.	0/1:52,0,106:7,2	RAB30
line6060348	synonymous SNV	gene:ENSGALG00000001177:transcript:ENSGALT00000001786:exon5:c.T708C:p.C236C,	26	2730004	2730004	A	G	0.5	88	22	26	2730004	.	A	G	88	.	DP=27;VDB=0.979048;SGB=-0.651104;RPB=0.703221;MQB=0.00547078;MQSB=0.980111;BQB=0.509156;MQ0F=0;ICB=1;HOB=0.5;AC=1;AN=2;DP4=4,11,3,5;MQ=38	GT:PL:AD	0/1:122,0,255:15,7	1/1:255,66,0:0,22	-
line4835385	synonymous SNV	gene:ENSGALG00000030863:transcript:ENSGALT00000046776:exon12:c.C1158T:p.P386P,	10	811912	811912	C	T	0.5	148	17	10	811912	.	C	T	148	.	DP=17;VDB=0.0713017;SGB=-0.636426;RPB=0.122456;MQB=0.00887071;MQSB=0.600245;BQB=0.943335;MQ0F=0;ICB=1;HOB=0.5;AC=1;AN=2;DP4=4,6,4,3;MQ=48	GT:PL:AD	.	0/1:181,0,236:10,7	-
line1437015	synonymous SNV	gene:ENSGALG00000028357:transcript:ENSGALT00000046122:exon25:c.T3546C:p.S1182S,	2	19462514	19462514	A	G	0.5	116	12	2	19462514	.	A	G	116	.	DP=14;VDB=0.520678;SGB=-0.616816;RPB=0.864013;MQB=0.0169414;MQSB=0.94394;BQB=0.864013;MQ0F=0;ICB=1;HOB=0.5;AC=1;AN=2;DP4=4,2,4,2;MQ=42	GT:PL:AD	0/1:149,0,174:6,6	.	-
line2951573	nonsynonymous SNV	gene:ENSGALG00000016556:transcript:ENSGALT00000026715:exon1:c.A5758G:p.K1920E,	3	105440644	105440644	T	C	1	225	21	3	105440644	.	T	C	225	.	DP=25;VDB=0.566834;SGB=-0.692352;MQSB=0.685489;MQ0F=0;AC=2;AN=2;DP4=0,0,13,8;MQ=41	GT:PL:AD	1/1:255,63,0:0,21	.	-
line8486	nonsynonymous SNV	gene:ENSGALG00000008162:transcript:ENSGALT00000013264:exon9:c.G1693A:p.V565I,	1	1032173	1032173	C	T	1	225	15	1	1032173	.	C	T	225	.	DP=15;VDB=0.874197;SGB=-0.688148;MQSB=0.785785;MQ0F=0;AC=2;AN=2;DP4=0,0,8,7;MQ=41	GT:PL:AD	1/1:255,45,0:0,15	1/1:255,66,0:0,22	FBXO18
line5104256	synonymous SNV	gene:ENSGALG00000000630:transcript:ENSGALT00000000896:exon3:c.A864G:p.A288A,	11	19154994	19154994	A	G	1	228	21	11	19154994	.	A	G	228	.	DP=22;VDB=0.489451;SGB=-0.692067;RPB=1;MQB=1;MQSB=0.968386;BQB=1;MQ0F=0;AC=2;AN=2;DP4=1,0,12,8;MQ=46	GT:PL:AD	1/1:255,27,0:1,20	1/1:222,21,0:0,7	HAS3
line6517295	nonsynonymous SNV	gene:ENSGALG00000030638:transcript:ENSGALT00000069440#AADN04015063.1#3063:exon1:c.G427A:p.A143T,	AADN04015063.1	3490	3490	G	A	0.5	22.2634	7	AADN04015063.1	3490	.	G	A	22.2634	.	DP=8;VDB=0.519801;SGB=-0.511536;RPB=0.810265;MQB=0.607698;MQSB=0.8;BQB=1.01283;MQ0F=0;ICB=1;HOB=0.5;AC=1;AN=2;DP4=3,1,2,1;MQ=33	GT:PL:AD	.	0/1:55,0,88:4,3	-
line2278491	nonsynonymous SNV	gene:ENSGALG00000007825:transcript:ENSGALT00000012701:exon13:c.T1584G:p.C528W,	3	2131375	2131375	T	G	0.5	189	16	3	2131375	.	T	G	189	.	DP=17;VDB=0.230053;SGB=-0.662043;RPB=0.416716;MQB=0.00385331;MQSB=0.86931;BQB=1;MQ0F=0;ICB=1;HOB=0.5;AC=1;AN=2;DP4=3,4,4,5;MQ=45	GT:PL:AD	0/1:222,0,184:7,9	0/1:128,0,242:11,5	KIAA1841
line794511	synonymous SNV	gene:ENSGALG00000016375:transcript:ENSGALT00000026410:exon20:c.G1878A:p.R626R,	1	118895447	118895447	C	T	1	225	15	1	118895447	.	C	T	225	.	DP=17;VDB=0.405613;SGB=-0.688148;MQSB=1;MQ0F=0;AC=2;AN=2;DP4=0,0,6,9;MQ=46	GT:PL:AD	1/1:255,45,0:0,15	1/1:255,39,0:0,13	PHEX
line6029988	nonsynonymous SNV	gene:ENSGALG00000002707:transcript:ENSGALT00000004270:exon6:c.A1378G:p.I460V,	25	1734259	1734259	A	G	0.5	181	12	25	1734259	.	A	G	181	.	DP=13;VDB=0.405689;SGB=-0.651104;RPB=0.646425;MQB=0.072179;MQSB=0.813189;BQB=0.793923;MQ0F=0;ICB=1;HOB=0.5;AC=1;AN=2;DP4=2,2,4,4;MQ=45	GT:PL:AD	0/1:214,0,122:4,8	1/1:255,39,0:0,13	CHRNB2
line5154413	synonymous SNV	gene:ENSGALG00000006037:transcript:ENSGALT00000009723:exon14:c.C2409T:p.A803A,	12	9752431	9752431	G	A	1	225	12	12	9752431	.	G	A	225	.	DP=12;VDB=0.936239;SGB=-0.680642;MQSB=0.838008;MQ0F=0;AC=2;AN=2;DP4=0,0,7,5;MQ=41	GT:PL:AD	.	1/1:255,36,0:0,12	MCM2
line1312233	synonymous SNV	gene:ENSGALG00000006025:transcript:ENSGALT00000038916:exon4:c.C3345T:p.S1115S,	2	4997506	4997506	G	A	0.5	132	10	2	4997506	.	G	A	132	.	DP=12;VDB=0.733113;SGB=-0.616816;RPB=0.503877;MQB=0.0559863;MQSB=0.559863;BQB=0.783809;MQ0F=0;ICB=1;HOB=0.5;AC=1;AN=2;DP4=4,0,2,4;MQ=44	GT:PL:AD	.	0/1:165,0,89:4,6	XIRP1
line5161359	synonymous SNV	gene:ENSGALG00000005506:transcript:ENSGALT00000056278:exon4:c.A102G:p.E34E,gene:ENSGALG00000005506:transcript:ENSGALT00000008837:exon5:c.A318G:p.E106E,	12	8602781	8602781	T	C	1	225	17	12	8602781	.	T	C	225	.	DP=18;VDB=0.184104;SGB=-0.690438;MQSB=0.944865;MQ0F=0;AC=2;AN=2;DP4=0,0,9,8;MQ=43	GT:PL:AD	1/1:255,51,0:0,17	1/1:255,27,0:0,9	HESX1,HESX1
line4790176	synonymous SNV	gene:ENSGALG00000007767:transcript:ENSGALT00000012599:exon7:c.T528C:p.D176D,	9	15514401	15514401	T	C	1	225	20	9	15514401	.	T	C	225	.	DP=23;VDB=0.843285;SGB=-0.692067;MQSB=0.997147;MQ0F=0;AC=2;AN=2;DP4=0,0,10,10;MQ=44	GT:PL:AD	1/1:255,60,0:0,20	1/1:255,51,0:0,17	DIS3L2
line6490739	synonymous SNV	gene:ENSGALG00000036357:transcript:ENSGALT00000069870#AADN04007547.1#2997:exon1:c.C42T:p.D14D,	AADN04007547.1	8295	8295	G	A	0.5	66	7	AADN04007547.1	8295	.	G	A	66	.	DP=9;VDB=0.961028;SGB=-0.511536;RPB=0.810265;MQB=0.810265;MQSB=0.3;BQB=1.01283;MQ0F=0;ICB=1;HOB=0.5;AC=1;AN=2;DP4=3,1,2,1;MQ=44	GT:PL:AD	.	0/1:99,0,117:4,3	-
line524081	nonsynonymous SNV	gene:ENSGALG00000032361:transcript:ENSGALT00000066802:exon15:c.A1631G:p.H544R,gene:ENSGALG00000032361:transcript:ENSGALT00000080961:exon15:c.A1631G:p.H544R,gene:ENSGALG00000032361:transcript:ENSGALT00000080661:exon15:c.A1631G:p.H544R,	1	79544903	79544903	T	C	0.5	206	20	1	79544903	.	T	C	206	.	DP=20;VDB=0.788314;SGB=-0.670168;RPB=0.707715;MQB=0.00269866;MQSB=0.614016;BQB=1;MQ0F=0;ICB=1;HOB=0.5;AC=1;AN=2;DP4=4,6,5,5;MQ=47	GT:PL:AD	0/1:239,0,238:10,10	0/1:227,0,245:10,10	STXBP5L,STXBP5L,STXBP5L
line6160533	nonsynonymous SNV	gene:ENSGALG00000035972:transcript:ENSGALT00000068075:exon1:c.G184A:p.V62I,	33	1335179	1335179	G	A	0.5	66	11	33	1335179	.	G	A	66	.	DP=11;VDB=0.385886;SGB=-0.636426;RPB=0.562708;MQB=0.0401934;MQSB=0.994805;BQB=0.924449;MQ0F=0;ICB=1;HOB=0.5;AC=1;AN=2;DP4=3,1,5,2;MQ=34	GT:PL:AD	0/1:99,0,110:4,7	.	KRT75
line5843439	synonymous SNV	gene:ENSGALG00000005932:transcript:ENSGALT00000009545:exon7:c.T1323C:p.H441H,gene:ENSGALG00000005932:transcript:ENSGALT00000073302:exon7:c.T1197C:p.H399H,gene:ENSGALG00000005932:transcript:ENSGALT00000081631:exon6:c.T1161C:p.H387H,	20	9324883	9324883	A	G	1	225	16	20	9324883	.	A	G	225	.	DP=22;VDB=0.816326;SGB=-0.689466;MQSB=0.948436;MQ0F=0;AC=2;AN=2;DP4=0,0,10,6;MQ=46	GT:PL:AD	1/1:255,48,0:0,16	1/1:255,48,0:0,16	MYT1,MYT1,MYT1
line6511349	synonymous SNV	gene:ENSGALG00000038443:transcript:ENSGALT00000046901#AADN04007708.1#2410:exon1:c.G1161C:p.G387G,	AADN04007708.1	3571	3571	G	C	0.5	161	10	AADN04007708.1	3571	.	G	C	161	.	DP=14;VDB=0.0251785;SGB=-0.651104;RPB=0.875;MQB=0;MQSB=0.727822;BQB=0.5;MQ0F=0;ICB=1;HOB=0.5;AC=1;AN=2;DP4=1,1,3,5;MQ=42	GT:PL:AD	0/1:196,0,34:2,8	.	-
line5390930	synonymous SNV	gene:ENSGALG00000027188:transcript:ENSGALT00000043962:exon8:c.G1344A:p.P448P,gene:ENSGALG00000027188:transcript:ENSGALT00000080060:exon8:c.G1260A:p.P420P,	14	4941193	4941193	C	T	1	225	17	14	4941193	.	C	T	225	.	DP=18;VDB=0.13296;SGB=-0.690438;MQSB=0.454235;MQ0F=0;AC=2;AN=2;DP4=0,0,6,11;MQ=43	GT:PL:AD	1/1:255,51,0:0,17	1/1:255,66,0:0,22	SREBF1,SREBF1
line6044350	synonymous SNV	gene:ENSGALG00000000295:transcript:ENSGALT00000000386:exon2:c.G3582A:p.G1194G,gene:ENSGALG00000000295:transcript:ENSGALT00000053002:exon3:c.G3417A:p.G1139G,	26	869408	869408	C	T	0.5	155	20	26	869408	.	C	T	155	.	DP=23;VDB=0.866362;SGB=-0.676189;RPB=0.590979;MQB=0.00987643;MQSB=0.992376;BQB=0.455794;MQ0F=0;ICB=1;HOB=0.5;AC=1;AN=2;DP4=7,2,7,4;MQ=36	GT:PL:AD	0/1:188,0,209:9,11	1/1:214,39,0:0,13	-,-
line5545349	synonymous SNV	gene:ENSGALG00000036894:transcript:ENSGALT00000070210:exon27:c.C4983T:p.N1661N,gene:ENSGALG00000036894:transcript:ENSGALT00000067248:exon28:c.C4857T:p.N1619N,	17	918124	918124	G	A	0.5	171	13	17	918124	.	G	A	171	.	DP=14;VDB=0.940991;SGB=-0.651104;RPB=1;MQB=0.0375813;MQSB=0.920266;BQB=0.679965;MQ0F=0;ICB=1;HOB=0.5;AC=1;AN=2;DP4=3,2,4,4;MQ=47	GT:PL:AD	.	0/1:204,0,148:5,8	ABCA2,ABCA2
line368905	nonsynonymous SNV	gene:ENSGALG00000041360:transcript:ENSGALT00000055287:exon3:c.C212T:p.A71V,	1	54843213	54843213	G	A	1	158	14	1	54843213	.	G	A	158	.	DP=16;VDB=0.717158;SGB=-0.686358;MQSB=0.945959;MQ0F=0;AC=2;AN=2;DP4=0,0,9,5;MQ=21	GT:PL:AD	1/1:188,42,0:0,14	.	-
line2943495	nonsynonymous SNV	gene:ENSGALG00000019867:transcript:ENSGALT00000031579:exon3:c.C1643T:p.T548M,	3	104585095	104585095	G	A	0.5	174	14	3	104585095	.	G	A	174	.	DP=15;VDB=0.535655;SGB=-0.651104;RPB=0.875173;MQB=0.218985;MQSB=0.913931;BQB=0.927743;MQ0F=0;ICB=1;HOB=0.5;AC=1;AN=2;DP4=5,1,5,3;MQ=46	GT:PL:AD	0/1:207,0,147:6,8	.	WDCP
line3562575	nonsynonymous SNV	gene:ENSGALG00000031683:transcript:ENSGALT00000058134:exon1:c.A1G:p.M1V,	4	89699166	89699166	T	C	0.5	216	21	4	89699166	.	T	C	216	.	DP=21;VDB=0.188189;SGB=-0.680642;RPB=0.566555;MQB=0.000633889;MQSB=0.593759;BQB=1;MQ0F=0;ICB=1;HOB=0.5;AC=1;AN=2;DP4=6,3,5,7;MQ=42	GT:PL:AD	0/1:249,0,209:9,12	.	-
line5600849	synonymous SNV	gene:ENSGALG00000041473:transcript:ENSGALT00000054949:exon15:c.C1194A:p.S398S,	17	7087237	7087237	G	T	1	225	21	17	7087237	.	G	T	225	.	DP=22;VDB=0.0706438;SGB=-0.692352;MQSB=0.951033;MQ0F=0;AC=2;AN=2;DP4=0,0,11,10;MQ=33	GT:PL:AD	1/1:255,63,0:0,21	1/1:255,45,0:0,15	DDX31
line3414860	nonsynonymous SNV	gene:ENSGALG00000013907:transcript:ENSGALT00000022562:exon10:c.A1297G:p.T433A,	4	65605154	65605154	A	G	1	225	19	4	65605154	.	A	G	225	.	DP=19;VDB=0.242124;SGB=-0.69168;MQSB=0.61207;MQ0F=0;AC=2;AN=2;DP4=0,0,11,8;MQ=44	GT:PL:AD	1/1:255,57,0:0,19	.	KDR
line5919433	synonymous SNV	gene:ENSGALG00000031343:transcript:ENSGALT00000075903:exon10:c.C1239A:p.R413R,	21	6630197	6630197	C	A	0.5	152	17	21	6630197	.	C	A	152	.	DP=21;VDB=0.568173;SGB=-0.636426;RPB=0.865847;MQB=0.0182286;MQSB=0.513417;BQB=0.92664;MQ0F=0;ICB=1;HOB=0.5;AC=1;AN=2;DP4=5,5,4,3;MQ=47	GT:PL:AD	0/1:185,0,248:10,7	.	ECE-1
line3506367	synonymous SNV	gene:ENSGALG00000015626:transcript:ENSGALT00000025195:exon17:c.G4191C:p.G1397G,gene:ENSGALG00000015626:transcript:ENSGALT00000078453:exon12:c.G3606C:p.G1202G,	4	82563284	82563284	C	G	0.5	155	14	4	82563284	.	C	G	155	.	DP=15;VDB=0.542521;SGB=-0.636426;RPB=0.777382;MQB=0.00571605;MQSB=1;BQB=0.966012;MQ0F=0;ICB=1;HOB=0.5;AC=1;AN=2;DP4=4,3,4,3;MQ=48	GT:PL:AD	0/1:188,0,188:7,7	1/1:255,54,0:0,18	RGS12,RGS12
line4836309	synonymous SNV	gene:ENSGALG00000043506:transcript:ENSGALT00000063151:exon2:c.A315G:p.R105R,	10	947194	947194	A	G	0.5	5.13122	10	10	947194	.	A	G	5.13122	.	DP=11;VDB=0.318564;SGB=-0.511536;RPB=0.824834;MQB=0.0916482;MQSB=0.559863;BQB=0.916482;MQ0F=0;ICB=1;HOB=0.5;AC=1;AN=2;DP4=2,5,2,1;MQ=37	GT:PL:AD	.	0/1:38,0,190:7,3	NMB
line4414681	synonymous SNV	gene:ENSGALG00000011686:transcript:ENSGALT00000019105:exon11:c.A1236G:p.R412R,gene:ENSGALG00000011686:transcript:ENSGALT00000075814:exon11:c.A1236G:p.R412R,gene:ENSGALG00000011686:transcript:ENSGALT00000057754:exon11:c.A1236G:p.R412R,gene:ENSGALG00000011686:transcript:ENSGALT00000062580:exon11:c.A1236G:p.R412R,	7	26754843	26754843	T	C	0.5	87	18	7	26754843	.	T	C	87	.	DP=20;VDB=0.934887;SGB=-0.590765;RPB=0.645028;MQB=0.105848;MQSB=0.85394;BQB=0.439968;MQ0F=0;ICB=1;HOB=0.5;AC=1;AN=2;DP4=4,9,2,3;MQ=44	GT:PL:AD	0/1:121,0,255:13,5	0/1:76,0,255:13,7	SEMA5B,SEMA5B,SEMA5B,SEMA5B
line6036825	nonsynonymous SNV	gene:ENSGALG00000028499:transcript:ENSGALT00000074610:exon1:c.T41C:p.V14A,gene:ENSGALG00000028499:transcript:ENSGALT00000045810:exon1:c.T41C:p.V14A,	25	2634704	2634704	A	G	1	225	16	25	2634704	.	A	G	225	.	DP=20;VDB=0.229456;SGB=-0.689466;MQSB=0.948436;MQ0F=0;AC=2;AN=2;DP4=0,0,6,10;MQ=45	GT:PL:AD	1/1:255,48,0:0,16	1/1:255,48,0:0,16	FAM63A,FAM63A
line1312592	nonsynonymous SNV	gene:ENSGALG00000005305:transcript:ENSGALT00000008506:exon3:c.C1091T:p.A364V,	2	2102701	2102701	C	T	0.5	127	19	2	2102701	.	C	T	127	.	DP=21;VDB=0.253803;SGB=-0.676189;RPB=0.41781;MQB=0.00183006;MQSB=0.785973;BQB=0.933295;MQ0F=0;ICB=1;HOB=0.5;AC=1;AN=2;DP4=4,4,6,5;MQ=36	GT:PL:AD	0/1:160,0,191:8,11	.	ACKR2
line6015914	synonymous SNV	gene:ENSGALG00000039163:transcript:ENSGALT00000067188:exon10:c.T753C:p.C251C,gene:ENSGALG00000039163:transcript:ENSGALT00000049879:exon9:c.T723C:p.C241C,gene:ENSGALG00000039163:transcript:ENSGALT00000081060:exon10:c.T753C:p.C251C,gene:ENSGALG00000039163:transcript:ENSGALT00000059522:exon10:c.T753C:p.C251C,gene:ENSGALG00000039163:transcript:ENSGALT00000066637:exon9:c.T723C:p.C241C,	25	1366907	1366907	T	C	1	225	21	25	1366907	.	T	C	225	.	DP=21;VDB=0.438439;SGB=-0.692352;MQSB=0.895122;MQ0F=0;AC=2;AN=2;DP4=0,0,8,13;MQ=39	GT:PL:AD	.	1/1:255,63,0:0,21	ARHGEF11,ARHGEF11,ARHGEF11,ARHGEF11,ARHGEF11
line2926354	synonymous SNV	gene:ENSGALG00000016577:transcript:ENSGALT00000051353:exon1:c.G69A:p.A23A,gene:ENSGALG00000016577:transcript:ENSGALT00000079080:exon1:c.G69A:p.A23A,gene:ENSGALG00000016577:transcript:ENSGALT00000026758:exon1:c.G69A:p.A23A,	3	105711022	105711022	G	A	0.5	121	15	3	105711022	.	G	A	121	.	DP=18;VDB=0.335973;SGB=-0.616816;RPB=0.939413;MQB=0.00632972;MQSB=1;BQB=0.778801;MQ0F=0;ICB=1;HOB=0.5;AC=1;AN=2;DP4=5,4,3,3;MQ=47	GT:PL:AD	.	0/1:154,0,239:9,6	OTOF,OTOF,OTOF
line6455021	nonsynonymous SNV	gene:ENSGALG00000037381:transcript:ENSGALT00000059356#AADN04002461.1#16501:exon1:c.G595C:p.E199Q,	AADN04002461.1	18832	18832	C	G	0.5	8.05263	4	AADN04002461.1	18832	.	C	G	8.05263	.	DP=7;VDB=0.0860477;SGB=-0.511536;RPB=1;MQB=1;MQSB=1;BQB=1;MQ0F=0;ICB=1;HOB=0.5;AC=1;AN=2;DP4=1,0,2,1;MQ=40	GT:PL:AD	.	0/1:40,0,28:1,3	-
line4573531	synonymous SNV	gene:ENSGALG00000008850:transcript:ENSGALT00000046970:exon11:c.G1290A:p.K430K,gene:ENSGALG00000008850:transcript:ENSGALT00000014381:exon11:c.G1290A:p.K430K,	8	16828229	16828229	G	A	0.5	148	17	8	16828229	.	G	A	148	.	DP=17;VDB=0.576666;SGB=-0.636426;RPB=0.50373;MQB=0.232624;MQSB=0.869318;BQB=1;MQ0F=0;ICB=1;HOB=0.5;AC=1;AN=2;DP4=5,5,4,3;MQ=43	GT:PL:AD	.	0/1:181,0,240:10,7	TTLL7,TTLL7
line5919090	synonymous SNV	gene:ENSGALG00000035717:transcript:ENSGALT00000073779:exon40:c.C5775T:p.N1925N,	21	6575173	6575173	C	T	1	225	25	21	6575173	.	C	T	225	.	DP=26;VDB=0.982713;SGB=-0.692914;MQSB=0.929204;MQ0F=0;AC=2;AN=2;DP4=0,0,11,14;MQ=28	GT:PL:AD	1/1:255,75,0:0,25	1/1:179,30,0:0,10	HSPG2
line6463	synonymous SNV	gene:ENSGALG00000040060:transcript:ENSGALT00000080090:exon9:c.T1242C:p.A414A,	1	821686	821686	T	C	0.5	182	19	1	821686	.	T	C	182	.	DP=20;VDB=0.289677;SGB=-0.676189;RPB=0.999148;MQB=0.00136037;MQSB=0.757384;BQB=0.902014;MQ0F=0;ICB=1;HOB=0.5;AC=1;AN=2;DP4=1,7,5,6;MQ=42	GT:PL:AD	0/1:215,0,180:8,11	.	F
line6530550	synonymous SNV	gene:ENSGALG00000029334:transcript:ENSGALT00000047860#AADN04013142.1#2110:exon2:c.T33G:p.L11L,	AADN04013142.1	6361	6361	A	C	1	91	5	AADN04013142.1	6361	.	A	C	91	.	DP=5;VDB=0.121375;SGB=-0.590765;MQ0F=0;AC=2;AN=2;DP4=0,0,0,5;MQ=35	GT:PL:AD	1/1:121,15,0:0,5	1/1:115,12,0:0,4	-
line825891	nonsynonymous SNV	gene:ENSGALG00000016576:transcript:ENSGALT00000026755:exon20:c.A2779G:p.N927D,gene:ENSGALG00000016576:transcript:ENSGALT00000054968:exon16:c.A2377G:p.N793D,	1	122936648	122936648	T	C	1	212	16	1	122936648	.	T	C	212	.	DP=17;VDB=0.433446;SGB=-0.689466;MQSB=0.603142;MQ0F=0;AC=2;AN=2;DP4=0,0,9,7;MQ=25	GT:PL:AD	1/1:242,48,0:0,16	.	OFD1,OFD1
line149340	nonsynonymous SNV	gene:ENSGALG00000040114:transcript:ENSGALT00000071557:exon12:c.T4584A:p.S1528R,gene:ENSGALG00000040114:transcript:ENSGALT00000051426:exon12:c.T4584A:p.S1528R,	1	22935062	22935062	A	T	0.5	137	11	1	22935062	.	A	T	137	.	DP=11;VDB=0.900235;SGB=-0.636426;RPB=0.924449;MQB=0.0401934;MQSB=0.297172;BQB=0.964642;MQ0F=0;ICB=1;HOB=0.5;AC=1;AN=2;DP4=1,3,4,3;MQ=40	GT:PL:AD	0/1:170,0,111:4,7	.	PTPRZ1,PTPRZ1
line5257192	synonymous SNV	gene:ENSGALG00000002152:transcript:ENSGALT00000003373:exon4:c.A315G:p.T105T,	13	3494510	3494510	T	C	1	225	16	13	3494510	.	T	C	225	.	DP=16;VDB=0.550465;SGB=-0.689466;MQSB=0.97784;MQ0F=0;AC=2;AN=2;DP4=0,0,7,9;MQ=31	GT:PL:AD	1/1:255,48,0:0,16	1/1:255,42,0:0,14	GABRP
line3506539	synonymous SNV	gene:ENSGALG00000015685:transcript:ENSGALT00000025298:exon6:c.C468T:p.N156N,	4	83203016	83203016	G	A	0.5	99	11	4	83203016	.	G	A	99	.	DP=11;VDB=0.636041;SGB=-0.590765;RPB=0.950952;MQB=0.0297172;MQSB=0.803868;BQB=0.950952;MQ0F=0;ICB=1;HOB=0.5;AC=1;AN=2;DP4=4,2,3,2;MQ=44	GT:PL:AD	.	0/1:132,0,167:6,5	CFAP99
line383954	synonymous SNV	gene:ENSGALG00000037671:transcript:ENSGALT00000067177:exon12:c.C1359T:p.L453L,	1	56882092	56882092	C	T	1	225	15	1	56882092	.	C	T	225	.	DP=16;VDB=0.288116;SGB=-0.688148;MQSB=0.430095;MQ0F=0;AC=2;AN=2;DP4=0,0,12,3;MQ=43	GT:PL:AD	1/1:255,45,0:0,15	.	-
line6242818	synonymous SNV	gene:ENSGALG00000013511:transcript:ENSGALT00000035832:exon3:c.C321T:p.P107P,gene:ENSGALG00000013511:transcript:ENSGALT00000055765:exon2:c.C321T:p.P107P,gene:ENSGALG00000013511:transcript:ENSGALT00000022003:exon4:c.C321T:p.P107P,	Z	24720515	24720515	C	T	1	225	10	Z	24720515	.	C	T	225	.	DP=11;VDB=0.819406;SGB=-0.670168;MQSB=0.952347;MQ0F=0;AC=2;AN=2;DP4=0,0,5,5;MQ=45	GT:PL:AD	1/1:255,30,0:0,10	1/1:201,18,0:0,6	ANKRA2,ANKRA2,ANKRA2
line501462	synonymous SNV	gene:ENSGALG00000036447:transcript:ENSGALT00000069178:exon8:c.C1035T:p.G345G,	1	76089209	76089209	C	T	1	225	27	1	76089209	.	C	T	225	.	DP=29;VDB=0.940822;SGB=-0.693021;MQSB=0.547344;MQ0F=0;AC=2;AN=2;DP4=0,0,12,15;MQ=46	GT:PL:AD	1/1:255,81,0:0,27	1/1:255,54,0:0,18	A2ML1
line2689070	nonsynonymous SNV	gene:ENSGALG00000014907:transcript:ENSGALT00000024042:exon15:c.T1984C:p.F662L,	3	63356397	63356397	T	C	0.5	93	12	3	63356397	.	T	C	93	.	DP=14;VDB=0.332598;SGB=-0.590765;RPB=0.6821;MQB=0.0974428;MQSB=0.660716;BQB=0.6821;MQ0F=0;ICB=1;HOB=0.5;AC=1;AN=2;DP4=4,3,2,3;MQ=48	GT:PL:AD	0/1:126,0,203:7,5	0/1:171,0,151:6,6	DCBLD1
line6494212	nonsynonymous SNV	gene:ENSGALG00000033483:transcript:ENSGALT00000076543#AADN04004747.1#8030:exon4:c.A391G:p.M131V,	AADN04004747.1	9628	9628	A	G	0.5	55	31	AADN04004747.1	9628	.	A	G	55	.	DP=31;VDB=0.577434;SGB=-0.676189;RPB=0.933295;MQB=0.000680789;MQSB=0.366241;BQB=0.978919;MQ0F=0.0645161;ICB=1;HOB=0.5;AC=1;AN=2;DP4=6,14,1,10;MQ=32	GT:PL:AD	0/1:89,0,255:20,11	.	-
line2946599	synonymous SNV	gene:ENSGALG00000016513:transcript:ENSGALT00000026646:exon7:c.A942G:p.G314G,	3	104897896	104897896	A	G	1	201	20	3	104897896	.	A	G	201	.	DP=21;VDB=0.25676;SGB=-0.692067;MQSB=0.361581;MQ0F=0;AC=2;AN=2;DP4=0,0,7,13;MQ=21	GT:PL:AD	1/1:231,60,0:0,20	1/1:255,57,0:0,19	PPM1G
line6424471	synonymous SNV	gene:ENSGALG00000032407:transcript:ENSGALT00000058655#AADN04000908.1#5322:exon2:c.C366T:p.Y122Y,gene:ENSGALG00000032407:transcript:ENSGALT00000069656#AADN04000908.1#5322:exon2:c.C366T:p.Y122Y,	AADN04000908.1	6048	6048	C	T	0.5	84	22	AADN04000908.1	6048	.	C	T	84	.	DP=23;VDB=0.00166571;SGB=-0.651104;RPB=0.0199331;MQB=0.450604;MQSB=0.65306;BQB=0.892142;MQ0F=0.173913;ICB=1;HOB=0.5;AC=1;AN=2;DP4=8,6,2,6;MQ=20	GT:PL:AD	.	0/1:117,0,126:14,8	-,-
line1411943	nonsynonymous SNV	gene:ENSGALG00000023347:transcript:ENSGALT00000077652:exon4:c.C1510G:p.L504V,	2	15873664	15873664	C	G	0.5	64	23	2	15873664	.	C	G	64	.	DP=24;VDB=0.997313;SGB=-0.636426;RPB=0.781849;MQB=0.725112;MQSB=0.970151;BQB=0.945725;MQ0F=0.25;ICB=1;HOB=0.5;AC=1;AN=2;DP4=6,10,6,1;MQ=26	GT:PL:AD	0/1:97,0,184:16,7	.	PTCHD3
line5535895	synonymous SNV	gene:ENSGALG00000002204:transcript:ENSGALT00000003450:exon1:c.A90G:p.P30P,	15	10126201	10126201	T	C	1	99	10	15	10126201	.	T	C	99	.	DP=12;VDB=0.940883;SGB=-0.670168;MQSB=0.559863;MQ0F=0;AC=2;AN=2;DP4=0,0,4,6;MQ=21	GT:PL:AD	1/1:129,30,0:0,10	.	SLC7A4
line1675989	nonsynonymous SNV	gene:ENSGALG00000042454:transcript:ENSGALT00000066822:exon9:c.A1157G:p.N386S,gene:ENSGALG00000042454:transcript:ENSGALT00000070787:exon9:c.A1157G:p.N386S,	2	58126419	58126419	A	G	0.5	175	22	2	58126419	.	A	G	175	.	DP=24;VDB=0.731986;SGB=-0.670168;RPB=0.786884;MQB=0.01971;MQSB=0.46726;BQB=0.947103;MQ0F=0;ICB=1;HOB=0.5;AC=1;AN=2;DP4=5,7,2,8;MQ=45	GT:PL:AD	0/1:208,0,255:12,10	0/1:129,0,255:14,6	DCDC2,DCDC2
line884676	synonymous SNV	gene:ENSGALG00000043118:transcript:ENSGALT00000055338:exon14:c.T2970C:p.A990A,	1	131822687	131822687	T	C	0.5	211	21	1	131822687	.	T	C	211	.	DP=22;VDB=0.804222;SGB=-0.676189;RPB=0.352769;MQB=0.000553084;MQSB=0.913101;BQB=0.970085;MQ0F=0;ICB=1;HOB=0.5;AC=1;AN=2;DP4=5,5,4,7;MQ=47	GT:PL:AD	0/1:244,0,228:10,11	.	ATP10A
line2186564	synonymous SNV	gene:ENSGALG00000043193:transcript:ENSGALT00000054329:exon5:c.A459G:p.V153V,gene:ENSGALG00000043193:transcript:ENSGALT00000064551:exon6:c.A459G:p.V153V,gene:ENSGALG00000043193:transcript:ENSGALT00000082672:exon5:c.A459G:p.V153V,gene:ENSGALG00000043193:transcript:ENSGALT00000074276:exon5:c.A453G:p.V151V,	2	136770629	136770629	T	C	0.5	136	18	2	136770629	.	T	C	136	.	DP=20;VDB=0.653125;SGB=-0.651104;RPB=0.566419;MQB=0.00180754;MQSB=0.227519;BQB=0.776754;MQ0F=0;ICB=1;HOB=0.5;AC=1;AN=2;DP4=4,6,7,1;MQ=48	GT:PL:AD	0/1:169,0,255:10,8	.	TAF2,TAF2,TAF2,TAF2
line3249842	synonymous SNV	gene:ENSGALG00000010654:transcript:ENSGALT00000017333:exon5:c.G618A:p.R206R,	4	40051678	40051678	C	T	0.5	122	16	4	40051678	.	C	T	122	.	DP=18;VDB=0.136192;SGB=-0.616816;RPB=0.910176;MQB=0.00502104;MQSB=0.892753;BQB=0.863243;MQ0F=0;ICB=1;HOB=0.5;AC=1;AN=2;DP4=4,6,3,3;MQ=46	GT:PL:AD	0/1:155,0,246:10,6	0/1:154,0,192:7,6	TRAPPC11
line4273636	nonsynonymous SNV	gene:ENSGALG00000003899:transcript:ENSGALT00000006196:exon5:c.G526A:p.V176I,	7	4773194	4773194	G	A	1	124	7	7	4773194	.	G	A	124	.	DP=8;VDB=0.119488;SGB=-0.636426;MQSB=0.7;MQ0F=0;AC=2;AN=2;DP4=0,0,2,5;MQ=30	GT:PL:AD	1/1:154,21,0:0,7	.	RAB17
line5024949	synonymous SNV	gene:ENSGALG00000003907:transcript:ENSGALT00000006207:exon2:c.A1149G:p.E383E,	11	7415472	7415472	A	G	1	225	27	11	7415472	.	A	G	225	.	DP=27;VDB=0.725995;SGB=-0.693021;MQSB=0.935229;MQ0F=0;AC=2;AN=2;DP4=0,0,12,15;MQ=45	GT:PL:AD	1/1:255,81,0:0,27	0/1:231,0,255:13,10	N4BP1
line2346930	synonymous SNV	gene:ENSGALG00000020729:transcript:ENSGALT00000033200:exon10:c.G867A:p.E289E,	3	12577800	12577800	C	T	1	225	16	3	12577800	.	C	T	225	.	DP=16;VDB=0.234292;SGB=-0.689466;MQSB=0.398871;MQ0F=0;AC=2;AN=2;DP4=0,0,10,6;MQ=37	GT:PL:AD	1/1:255,48,0:0,16	0/1:79,0,187:7,3	NDUFAF5
line2289019	nonsynonymous SNV	gene:ENSGALG00000028056:transcript:ENSGALT00000042750:exon2:c.T152G:p.V51G,	3	4305152	4305152	T	G	1	225	22	3	4305152	.	T	G	225	.	DP=23;VDB=0.641478;SGB=-0.692562;MQSB=0.633139;MQ0F=0;AC=2;AN=2;DP4=0,0,12,10;MQ=42	GT:PL:AD	1/1:255,66,0:0,22	1/1:255,84,0:0,28	RRP36
line5889818	nonsynonymous SNV	gene:ENSGALG00000039193:transcript:ENSGALT00000065973:exon19:c.A3362G:p.N1121S,gene:ENSGALG00000039193:transcript:ENSGALT00000049138:exon22:c.A3596G:p.N1199S,gene:ENSGALG00000039193:transcript:ENSGALT00000049023:exon13:c.A1817G:p.N606S,	21	2715115	2715115	T	C	1	225	12	21	2715115	.	T	C	225	.	DP=14;VDB=0.732755;SGB=-0.680642;MQSB=0.878264;MQ0F=0;AC=2;AN=2;DP4=0,0,8,4;MQ=43	GT:PL:AD	1/1:255,36,0:0,12	1/1:221,21,0:0,7	AGRN,AGRN,AGRN
[truncated: 101,199 more rows]
[truncated: 5 more columns]

## Sheet: Table S5
Table S5. PCA scores for HC and LC groups on principal components.
	PC1	PC2
HC1	-0.0834064	-0.34376
HC2	-0.0391482	-0.0785872
[truncated: 52 more rows]

[truncated: 19 more sheets: Table S6, Table S7, Table S8, Table S9, Table S10, Table S11, Table S12, Table S13, Table S14, Table S15, Table S16, Table S17, Table S18, Table S19, Table S20, Table S21, Table S22, Table S23, Table S24]
